# Supplementary material for: LncRNA MEG3 Regulates Glaesserella parasuis-Induced Apoptosis of Porcine Alveolar Macrophages via Regulating ssc-miR-135/CASP8 Axis
Source: Microorganisms. 2025 Oct 1;13(10):2287. doi: 10.3390/microorganisms13102287 (PMC12565912; doi:10.3390/microorganisms13102287)
Supplement: Supplementary file 1 [file microorganisms-13-02287-s001.zip › Table S1.xlsx]

## Sheet: Target_predict_annotation
Table S1. TargetScan and miRanda to predict the target genes of ssc-miR-135.
miRNA ID	Transcript ID	Gene ID	Symbol	Gene Annoation	TargetScan_score	miranda_Energy	TargetScan	miRanda	Total	GO Term	KEGG pathways
ssc-miR-135	NM_001004048.1	XPNPEP2	XPNPEP2	xaa-Pro aminopeptidase 2 precursor [Sus scrofa]	90	-19.41	1	1	2	GO:0004177(aminopeptidase activity);GO:0005886(plasma membrane);GO:0006508(proteolysis);GO:0008237(metallopeptidase activity);GO:0031225(anchored component of membrane);GO:0046872(metal ion binding);GO:0070062(extracellular exosome)	ko04974(Protein digestion and absorption)
ssc-miR-135	NM_001031776.1	SPMI	SPMI	seminal plasma sperm motility inhibitor precursor [Sus scrofa]	73	-16.76	1	1	2	GO:0007338(single fertilization)	ko04977(Vitamin digestion and absorption)
ssc-miR-135	NM_001031782.2	KLF4	KLF4	Krueppel-like factor 4 [Sus scrofa]	86	-10.87	1	1	2	GO:0003676(nucleic acid binding);GO:0046872(metal ion binding)	ko04550(Signaling pathways regulating pluripotency of stem cells)
ssc-miR-135	NM_001032379.1	MOBKL3	MOBKL3	MOB-like protein phocein [Rattus norvegicus]	89	-13.48	1	1	2	GO:0005794(Golgi apparatus)
ssc-miR-135	NM_001038000.2	FKBP1A	FKBP1A	peptidyl-prolyl cis-trans isomerase FKBP1A-like [Carlito syrichta]	85	-12.38	1	1	2	GO:0005515(protein binding);GO:0000413(protein peptidyl-prolyl isomerization);GO:0001933(negative regulation of protein phosphorylation);GO:0003755(peptidyl-prolyl cis-trans isomerase activity);GO:0005528(FK506 binding);GO:0005789(endoplasmic reticulum membrane);GO:0006936(muscle contraction);GO:0019221(cytokine-mediated signaling pathway);GO:0031000(response to caffeine);GO:0033017(sarcoplasmic …
ssc-miR-135	NM_001038645.2	PALMD	PALMD	palmdelphin [Sus scrofa]	89	-12.9	1	1	2	GO:0008360(regulation of cell shape);GO:0016020(membrane)
ssc-miR-135	NM_001044525.1	KIT	KIT	mast/stem cell growth factor receptor [Sus scrofa]	63	-21.69	1	1	2	GO:0000187(activation of MAPK activity);GO:0001541(ovarian follicle development);GO:0002020(protease binding);GO:0002318(myeloid progenitor cell differentiation);GO:0002320(lymphoid progenitor cell differentiation);GO:0002327(immature B cell differentiation);GO:0002371(dendritic cell cytokine production);GO:0002551(mast cell chemotaxis);GO:0005020(stem cell factor receptor activity);GO:0005524(AT…	ko04014(Ras signaling pathway);ko04015(Rap1 signaling pathway);ko04010(MAPK signaling pathway);ko04072(Phospholipase D signaling pathway);ko04151(PI3K-Akt signaling pathway);ko04640(Hematopoietic cell lineage);ko04916(Melanogenesis);ko05200(Pathways in cancer);ko05230(Central carbon metabolism in cancer);ko05221(Acute myeloid leukemia);ko05224(Breast cancer)
ssc-miR-135	NM_001044536.1	FOXN3	FOXN3	forkhead box protein N3 isoform X3 [Sus scrofa]	82	-33.33	1	1	2	GO:0003700(DNA binding transcription factor activity);GO:0005634(nucleus);GO:0006351(transcription, DNA-templated);GO:0006355(regulation of transcription, DNA-templated);GO:0007049(cell cycle);GO:0043565(sequence-specific DNA binding);GO:0007095(mitotic G2 DNA damage checkpoint);GO:0008022(protein C-terminus binding);GO:0045892(negative regulation of transcription, DNA-templated)
ssc-miR-135	NM_001044545.1	PLAGL1	PLAGL1	zinc finger protein PLAGL1 [Sus scrofa]	89	-10.71	1	1	2	GO:0000977(RNA polymerase II regulatory region sequence-specific DNA binding);GO:0001228(transcriptional activator activity, RNA polymerase II transcription regulatory region sequence-specific DNA binding);GO:0005654(nucleoplasm);GO:0005794(Golgi apparatus);GO:0006366(transcription by RNA polymerase II);GO:0035914(skeletal muscle cell differentiation);GO:0045944(positive regulation of transcripti…
ssc-miR-135	NM_001044567.1	GATA3	GATA3	trans-acting T-cell-specific transcription factor GATA-3 isoform X2 [Sus scrofa]	87	-13	1	1	2	GO:0000122(negative regulation of transcription by RNA polymerase II);GO:0000790(nuclear chromatin);GO:0000977(RNA polymerase II regulatory region sequence-specific DNA binding);GO:0000979(RNA polymerase II core promoter sequence-specific DNA binding);GO:0000987(proximal promoter sequence-specific DNA binding);GO:0001085(RNA polymerase II transcription factor binding);GO:0001158(enhancer sequence…	ko04658(Th1 and Th2 cell differentiation);ko04659(Th17 cell differentiation);ko04928(Parathyroid hormone synthesis, secretion and action)
ssc-miR-135	NM_001044582.1	ZRANB2	ZRANB2	zinc finger protein 265 isoform 1 variant, partial [Homo sapiens]	99	-19.97	1	1	2	GO:0005654(nucleoplasm);GO:0008270(zinc ion binding)
ssc-miR-135	NM_001044593.1	MYOZ2	MYOZ2	myozenin-2 [Sus scrofa]	50	-28.57	1	1	2	GO:0003779(actin binding);GO:0015629(actin cytoskeleton);GO:0030018(Z disc);GO:0031433(telethonin binding);GO:0005515(protein binding);GO:0008150(biological_process);GO:0030017(sarcomere);GO:0030346(protein phosphatase 2B binding)
ssc-miR-135	NM_001044611.2	ALDH2	ALDH2	aldehyde dehydrogenase, mitochondrial precursor [Sus scrofa]	92	-20.76	1	1	2	GO:0004029(aldehyde dehydrogenase (NAD) activity);GO:0005759(mitochondrial matrix);GO:0006068(ethanol catabolic process);GO:0055114(oxidation-reduction process)	ko00010(Glycolysis / Gluconeogenesis);ko00053(Ascorbate and aldarate metabolism);ko00620(Pyruvate metabolism);ko00071(Fatty acid degradation);ko00561(Glycerolipid metabolism);ko00280(Valine, leucine and isoleucine degradation);ko00310(Lysine degradation);ko00330(Arginine and proline metabolism);ko00340(Histidine metabolism);ko00380(Tryptophan metabolism);ko00410(beta-Alanine metabolism)
ssc-miR-135	NM_001083932.1	ITGAV	ITGAV	PREDICTED: integrin alpha-V [Lipotes vexillifer]	99	-15.79	1	1	2	GO:0001525(angiogenesis);GO:0005518(collagen binding);GO:0007155(cell adhesion);GO:0007229(integrin-mediated signaling pathway);GO:0007566(embryo implantation);GO:0008305(integrin complex);GO:0009986(cell surface);GO:0050431(transforming growth factor beta binding);GO:0071731(response to nitric oxide);GO:0001846(opsonin binding);GO:0001968(fibronectin binding);GO:0002020(protease binding);GO:0005…	ko04151(PI3K-Akt signaling pathway);ko04512(ECM-receptor interaction);ko04514(Cell adhesion molecules (CAMs));ko04145(Phagosome);ko04510(Focal adhesion);ko04810(Regulation of actin cytoskeleton);ko04919(Thyroid hormone signaling pathway);ko05200(Pathways in cancer);ko05205(Proteoglycans in cancer);ko05222(Small cell lung cancer);ko05418(Fluid shear stress and atherosclerosis);ko05410(Hypertrophic…
ssc-miR-135	NM_001097425.1	ARNTL	ARNTL	aryl hydrocarbon receptor nuclear translocator-like protein 1 isoform X7 [Sus scrofa]	86	-11.18	1	1	2	GO:0003700(DNA binding transcription factor activity);GO:0005634(nucleus);GO:0005667(transcription factor complex);GO:0005737(cytoplasm);GO:0006351(transcription, DNA-templated);GO:0006355(regulation of transcription, DNA-templated);GO:0046983(protein dimerization activity);GO:0000976(transcription regulatory region sequence-specific DNA binding);GO:0001046(core promoter sequence-specific DNA bin…	ko04728(Dopaminergic synapse);ko04710(Circadian rhythm);ko05168(Herpes simplex infection)
ssc-miR-135	NM_001097438.2	SGMS1	SGMS1	RecName: Full=Phosphatidylcholine:ceramide cholinephosphotransferase 1; AltName: Full=Sphingomyelin synthase 1	80	-13.19	1	1	2	GO:0000139(Golgi membrane);GO:0006665(sphingolipid metabolic process);GO:0006915(apoptotic process);GO:0016021(integral component of membrane);GO:0016301(kinase activity);GO:0016310(phosphorylation);GO:0033188(sphingomyelin synthase activity)	ko00600(Sphingolipid metabolism);ko04071(Sphingolipid signaling pathway)
ssc-miR-135	NM_001097468.2	NDUFA4	NDUFA4	cytochrome c oxidase subunit NDUFA4 [Sus scrofa]	53	-13.57	1	1	2	GO:0004129(cytochrome-c oxidase activity);GO:0005747(mitochondrial respiratory chain complex I);GO:0005751(mitochondrial respiratory chain complex IV);GO:0016021(integral component of membrane);GO:0070062(extracellular exosome);GO:1902600(proton transmembrane transport)	ko00190(Oxidative phosphorylation);ko04723(Retrograde endocannabinoid signaling);ko04714(Thermogenesis);ko05010(Alzheimer disease);ko05012(Parkinson disease);ko05016(Huntington disease);ko04932(Non-alcoholic fatty liver disease (NAFLD))
ssc-miR-135	NM_001097506.1	ZFAND5	ZFAND5	zinc finger, A20 domain containing 2, isoform CRA_d, partial [Homo sapiens]	99	-47.48	1	1	2	GO:0003677(DNA binding);GO:0008270(zinc ion binding)
ssc-miR-135	NM_001098596.1	CRYZL1	CRYZL1	quinone oxidoreductase-like protein 1 [Sus scrofa]	62	-15.83	1	1	2	GO:0005829(cytosol);GO:0008270(zinc ion binding);GO:0016491(oxidoreductase activity);GO:0055114(oxidation-reduction process)
ssc-miR-135	NM_001114670.1	TYK2	TYK2	non-receptor tyrosine-protein kinase TYK2 isoform X1 [Sus scrofa]	59	-27.72	1	1	2	GO:0004715(non-membrane spanning protein tyrosine kinase activity);GO:0005102(receptor binding);GO:0005131(growth hormone receptor binding);GO:0005524(ATP binding);GO:0005634(nucleus);GO:0005737(cytoplasm);GO:0005856(cytoskeleton);GO:0007169(transmembrane receptor protein tyrosine kinase signaling pathway);GO:0016477(cell migration);GO:0030154(cell differentiation);GO:0031234(extrinsic component …	ko04630(Jak-STAT signaling pathway);ko04217(Necroptosis);ko04621(NOD-like receptor signaling pathway);ko04658(Th1 and Th2 cell differentiation);ko04659(Th17 cell differentiation);ko04380(Osteoclast differentiation);ko05162(Measles);ko05164(Influenza A);ko05160(Hepatitis C);ko05168(Herpes simplex infection);ko05167(Kaposi sarcoma-associated herpesvirus infection);ko05169(Epstein-Barr virus infecti…
ssc-miR-135	NM_001123198.1	ST7	ST7	suppressor of tumorigenicity 7 protein isoform X6 [Octodon degus]	67	-12.73	1	1	2	GO:0016021(integral component of membrane)
ssc-miR-135	NM_001123199.1	STX16	STX16	syntaxin-16 [Sus scrofa]	86	-18.41	1	1	2	GO:0000149(SNARE binding);GO:0005484(SNAP receptor activity);GO:0006886(intracellular protein transport);GO:0006906(vesicle fusion);GO:0012505(endomembrane system);GO:0016021(integral component of membrane);GO:0031201(SNARE complex);GO:0048278(vesicle docking);GO:0016192(vesicle-mediated transport);GO:0061025(membrane fusion);GO:0005783(endoplasmic reticulum);GO:0005802(trans-Golgi network);GO:00…	ko04130(SNARE interactions in vesicular transport)
ssc-miR-135	NM_001128463.1	ARHGEF2	ARHGEF2	rho guanine nucleotide exchange factor 2 isoform X9 [Sus scrofa]	75	-22.67	1	1	2	GO:0005089(Rho guanyl-nucleotide exchange factor activity);GO:0005622(intracellular);GO:0035023(regulation of Rho protein signal transduction);GO:0035556(intracellular signal transduction);GO:0043547(positive regulation of GTPase activity);GO:0046872(metal ion binding);GO:0000132(establishment of mitotic spindle orientation);GO:0000902(cell morphogenesis);GO:0005737(cytoplasm);GO:0005874(microtub…	ko04530(Tight junction);ko05418(Fluid shear stress and atherosclerosis)
ssc-miR-135	NM_001129805.1	CPT1A	CPT1A	carnitine O-palmitoyltransferase 1, liver isoform [Sus scrofa]	95	-13.35	1	1	2	GO:0016746(transferase activity, transferring acyl groups)	ko00071(Fatty acid degradation);ko04152(AMPK signaling pathway);ko04922(Glucagon signaling pathway);ko04920(Adipocytokine signaling pathway);ko03320(PPAR signaling pathway);ko04714(Thermogenesis);ko04931(Insulin resistance)
ssc-miR-135	NM_001129953.2	DMP1	DMP1	dentin matrix acidic phosphoprotein 1 isoform X1 [Sus scrofa]	97	-28.88	1	1	2	GO:0001503(ossification);GO:0005730(nucleolus);GO:0010811(positive regulation of cell-substrate adhesion);GO:0030198(extracellular matrix organization);GO:0050840(extracellular matrix binding)
ssc-miR-135	NM_001130211.1	TFAM	TFAM	transcription factor A, mitochondrial precursor [Sus scrofa]	96	-13.04	1	1	2	GO:0003682(chromatin binding);GO:0003700(DNA binding transcription factor activity);GO:0006390(mitochondrial transcription);GO:0006391(transcription initiation from mitochondrial promoter);GO:0008301(DNA binding, bending);GO:0042645(mitochondrial nucleoid);GO:0045893(positive regulation of transcription, DNA-templated)	ko04371(Apelin signaling pathway);ko05016(Huntington disease)
ssc-miR-135	NM_001137607.1	GPX6	GPX6	glutathione peroxidase 6 precursor [Sus scrofa]	57	-12.74	1	1	2	GO:0004602(glutathione peroxidase activity);GO:0006979(response to oxidative stress);GO:0055114(oxidation-reduction process);GO:0098869(cellular oxidant detoxification)	ko00590(Arachidonic acid metabolism);ko00480(Glutathione metabolism);ko04918(Thyroid hormone synthesis)
ssc-miR-135	NM_001137636.2	CRK	CRK	unnamed protein product, partial [Gulo gulo]	67	-30.18	1	1	2	GO:0005070(SH3/SH2 adaptor activity);GO:0009967(positive regulation of signal transduction);GO:0015629(actin cytoskeleton);GO:0032956(regulation of actin cytoskeleton organization);GO:0042169(SH2 domain binding);GO:0043087(regulation of GTPase activity);GO:0045309(protein phosphorylated amino acid binding);GO:0046875(ephrin receptor binding);GO:0048013(ephrin receptor signaling pathway);GO:007006…	ko04015(Rap1 signaling pathway);ko04010(MAPK signaling pathway);ko04012(ErbB signaling pathway);ko04510(Focal adhesion);ko04810(Regulation of actin cytoskeleton);ko04666(Fc gamma R-mediated phagocytosis);ko04062(Chemokine signaling pathway);ko04910(Insulin signaling pathway);ko04722(Neurotrophin signaling pathway);ko05200(Pathways in cancer);ko05206(MicroRNAs in cancer);ko05220(Chronic myeloid le…
ssc-miR-135	NM_001137639.1	SLC9A3R2	SLC9A3R2	Na(+)/H(+) exchange regulatory cofactor NHE-RF2 [Sus scrofa]	93	-14.23	1	1	2	GO:0005102(receptor binding);GO:0005886(plasma membrane);GO:0005925(focal adhesion);GO:0008013(beta-catenin binding);GO:0008022(protein C-terminus binding);GO:0019902(phosphatase binding);GO:0070062(extracellular exosome)	ko04960(Aldosterone-regulated sodium reabsorption)
ssc-miR-135	NM_001139471.1	APEX1	APEX1	DNA-(apurinic or apyrimidinic site) lyase-like protein [Camelus ferus]	99	-21.31	1	1	2	GO:0003906(DNA-(apurinic or apyrimidinic site) lyase activity);GO:0005634(nucleus);GO:0006284(base-excision repair);GO:0008311(double-stranded DNA 3'-5' exodeoxyribonuclease activity)	ko03410(Base excision repair)
ssc-miR-135	NM_001142833.1	RAD18	RAD18	E3 ubiquitin-protein ligase RAD18 [Sus scrofa]	89	-24.4	1	1	2	GO:0000403(Y-form DNA binding);GO:0005634(nucleus);GO:0005654(nucleoplasm);GO:0005657(replication fork);GO:0005813(centrosome);GO:0006301(postreplication repair);GO:0006513(protein monoubiquitination);GO:0009411(response to UV);GO:0031593(polyubiquitin modification-dependent protein binding);GO:0031625(ubiquitin protein ligase binding);GO:0035861(site of double-strand break);GO:0042405(nuclear in…
ssc-miR-135	NM_001142836.1	XBP1	XBP1	X-box-binding protein 1 isoform XBP1(S) [Sus scrofa]	54	-10.12	1	1	2	GO:0000122(negative regulation of transcription by RNA polymerase II);GO:0000977(RNA polymerase II regulatory region sequence-specific DNA binding);GO:0000981(RNA polymerase II transcription factor activity, sequence-specific DNA binding);GO:0001047(core promoter binding);GO:0001085(RNA polymerase II transcription factor binding);GO:0001158(enhancer sequence-specific DNA binding);GO:0001525(angio…	ko04141(Protein processing in endoplasmic reticulum);ko04932(Non-alcoholic fatty liver disease (NAFLD));ko05166(HTLV-I infection)
ssc-miR-135	NM_001164002.2	OTC	OTC	ornithine carbamoyltransferase, mitochondrial [Sus scrofa]	90	-16.51	1	1	2	GO:0000050(urea cycle);GO:0004585(ornithine carbamoyltransferase activity);GO:0005743(mitochondrial inner membrane);GO:0006593(ornithine catabolic process);GO:0016597(amino acid binding);GO:0019240(citrulline biosynthetic process);GO:0097272(ammonia homeostasis)	ko00220(Arginine biosynthesis)
ssc-miR-135	NM_001166488.1	PGR	PGR	progesterone receptor [Sus scrofa]	59	-22.59	1	1	2	GO:0000978(RNA polymerase II proximal promoter sequence-specific DNA binding);GO:0003707(steroid hormone receptor activity);GO:0005102(receptor binding);GO:0005496(steroid binding);GO:0005634(nucleus);GO:0006366(transcription by RNA polymerase II);GO:0008270(zinc ion binding);GO:0010629(negative regulation of gene expression);GO:0043401(steroid hormone mediated signaling pathway);GO:0045944(posit…	ko04114(Oocyte meiosis);ko04915(Estrogen signaling pathway);ko04914(Progesterone-mediated oocyte maturation);ko05224(Breast cancer)
ssc-miR-135	NM_001168422.1	B4GALT7	B4GALT7	beta-1,4-galactosyltransferase 7 [Sus scrofa]	51	-13.09	1	1	2	GO:0003831(beta-N-acetylglucosaminylglycopeptide beta-1,4-galactosyltransferase activity);GO:0005794(Golgi apparatus);GO:0006024(glycosaminoglycan biosynthetic process);GO:0006029(proteoglycan metabolic process);GO:0006487(protein N-linked glycosylation);GO:0016021(integral component of membrane);GO:0030145(manganese ion binding);GO:0031012(extracellular matrix);GO:0046525(xylosylprotein 4-beta-g…	ko00532(Glycosaminoglycan biosynthesis - chondroitin sulfate / dermatan sulfate);ko00534(Glycosaminoglycan biosynthesis - heparan sulfate / heparin)
ssc-miR-135	NM_001170768.1	CCNB1	CCNB1	G2/mitotic-specific cyclin-B1 [Sus scrofa]	88	-18.16	1	1	2	GO:0000922(spindle pole);GO:0000942(condensed nuclear chromosome outer kinetochore);GO:0001701(in utero embryonic development);GO:0005113(patched binding);GO:0005737(cytoplasm);GO:0005813(centrosome);GO:0007080(mitotic metaphase plate congression);GO:0016020(membrane);GO:0019901(protein kinase binding);GO:0033129(positive regulation of histone phosphorylation);GO:0035173(histone kinase activity);…	ko04068(FoxO signaling pathway);ko04110(Cell cycle);ko04114(Oocyte meiosis);ko04115(p53 signaling pathway);ko04218(Cellular senescence);ko04914(Progesterone-mediated oocyte maturation)
ssc-miR-135	NM_001177919.1	LATS2	LATS2	serine/threonine-protein kinase LATS2 isoform X1 [Sus scrofa]	88	-17.12	1	1	2	GO:0000082(G1/S transition of mitotic cell cycle);GO:0000922(spindle pole);GO:0004674(protein serine/threonine kinase activity);GO:0005634(nucleus);GO:0018105(peptidyl-serine phosphorylation);GO:0035329(hippo signaling);GO:0043065(positive regulation of apoptotic process);GO:0046620(regulation of organ growth)	ko04390(Hippo signaling pathway);ko04392(Hippo signaling pathway - multiple species)
ssc-miR-135	NM_001185167.1	SSR1	SSR1	PREDICTED: translocon-associated protein subunit alpha [Bison bison bison]	92	-15.75	1	1	2	GO:0005789(endoplasmic reticulum membrane);GO:0016021(integral component of membrane)	ko04141(Protein processing in endoplasmic reticulum)
ssc-miR-135	NM_001190169.1	HOGA1	HOGA1	4-hydroxy-2-oxoglutarate aldolase, mitochondrial [Sus scrofa]	73	-16.13	1	1	2	GO:0005739(mitochondrion);GO:0008700(4-hydroxy-2-oxoglutarate aldolase activity);GO:0009436(glyoxylate catabolic process);GO:0019470(4-hydroxyproline catabolic process);GO:0033609(oxalate metabolic process);GO:0042803(protein homodimerization activity);GO:0042866(pyruvate biosynthetic process);GO:0070062(extracellular exosome)	ko00630(Glyoxylate and dicarboxylate metabolism);ko00330(Arginine and proline metabolism)
ssc-miR-135	NM_001190230.1	KPNA3	KPNA3	PREDICTED: importin subunit alpha-4 [Elephantulus edwardii]	56	-11.43	1	1	2	GO:0005634(nucleus);GO:0005643(nuclear pore);GO:0005654(nucleoplasm);GO:0005737(cytoplasm);GO:0005829(cytosol);GO:0006606(protein import into nucleus);GO:0006607(NLS-bearing protein import into nucleus);GO:0008022(protein C-terminus binding);GO:0008139(nuclear localization sequence binding);GO:0015031(protein transport);GO:0061608(nuclear import signal receptor activity)
ssc-miR-135	NM_001190232.2	DECR1	DECR1	2,4-dienoyl-CoA reductase 1 [Sus scrofa]	91	-11.98	1	1	2	GO:0005654(nucleoplasm);GO:0005739(mitochondrion);GO:0006635(fatty acid beta-oxidation);GO:0008670(2,4-dienoyl-CoA reductase (NADPH) activity);GO:0051289(protein homotetramerization);GO:0070062(extracellular exosome);GO:0070402(NADPH binding)
ssc-miR-135	NM_001190250.1	KLF8	KLF8	Krueppel-like factor 8 [Urocitellus parryii]	90	-13.41	1	1	2	GO:0003676(nucleic acid binding);GO:0046872(metal ion binding)
ssc-miR-135	NM_001193447.1	ODF2	ODF2	PREDICTED: outer dense fiber protein 2 isoform X5 [Leptonychotes weddellii]	92	-16.7	1	1	2	GO:0005634(nucleus);GO:0005814(centriole);GO:0017137(Rab GTPase binding);GO:0036064(ciliary basal body);GO:0097539(ciliary transition fiber);GO:1902017(regulation of cilium assembly);GO:0000922(spindle pole);GO:0005874(microtubule);GO:0005929(cilium);GO:0007275(multicellular organism development);GO:0007283(spermatogenesis);GO:0030154(cell differentiation)
ssc-miR-135	NM_001194981.1	HORMAD1	HORMAD1	HORMA domain-containing protein 1 isoform X1 [Sus scrofa]	91	-12.35	1	1	2	GO:0000795(synaptonemal complex);GO:0001824(blastocyst development);GO:0005737(cytoplasm);GO:0007130(synaptonemal complex assembly);GO:0007283(spermatogenesis);GO:0042138(meiotic DNA double-strand break formation);GO:0048477(oogenesis);GO:0051177(meiotic sister chromatid cohesion);GO:0051598(meiotic recombination checkpoint);GO:0060629(regulation of homologous chromosome segregation)
ssc-miR-135	NM_001204370.1	TNFAIP8L2	TNFAIP8L2	tumor necrosis factor alpha-induced protein 8-like protein [Camelus ferus]	81	-19.71	1	1	2	GO:0005737(cytoplasm);GO:0050728(negative regulation of inflammatory response);GO:0050868(negative regulation of T cell activation)	ko04144(Endocytosis)
ssc-miR-135	NM_001206404.1	TJP2	TJP2	tight junction protein ZO-2 isoform X5 [Sus scrofa]	96	-13.24	1	1	2	GO:0005634(nucleus);GO:0005737(cytoplasm);GO:0005886(plasma membrane);GO:0005923(bicellular tight junction);GO:0019904(protein domain specific binding);GO:0030674(protein binding, bridging);GO:0050892(intestinal absorption);GO:0071847(TNFSF11-mediated signaling pathway);GO:0090557(establishment of endothelial intestinal barrier);GO:0090559(regulation of membrane permeability);GO:2001205(negative …	ko04530(Tight junction)
ssc-miR-135	NM_001206430.1	APC	APC	adenomatous polyposis coli protein [Sus scrofa]	94	-11.73	1	1	2	GO:0000281(mitotic cytokinesis);GO:0000776(kinetochore);GO:0001708(cell fate specification);GO:0005634(nucleus);GO:0005813(centrosome);GO:0005881(cytoplasmic microtubule);GO:0005913(cell-cell adherens junction);GO:0005923(bicellular tight junction);GO:0006974(cellular response to DNA damage stimulus);GO:0007026(negative regulation of microtubule depolymerization);GO:0007050(cell cycle arrest);GO:…	ko04310(Wnt signaling pathway);ko04390(Hippo signaling pathway);ko04550(Signaling pathways regulating pluripotency of stem cells);ko04810(Regulation of actin cytoskeleton);ko05200(Pathways in cancer);ko05206(MicroRNAs in cancer);ko05210(Colorectal cancer);ko05225(Hepatocellular carcinoma);ko05226(Gastric cancer);ko05217(Basal cell carcinoma);ko05213(Endometrial cancer);ko05224(Breast cancer);ko04…
ssc-miR-135	NM_001243205.1	UTP15	UTP15	U3 small nucleolar RNA-associated protein 15 homolog [Sus scrofa]	98	-11.72	1	1	2	GO:0005730(nucleolus);GO:0005737(cytoplasm);GO:0006364(rRNA processing);GO:0030054(cell junction)	ko03008(Ribosome biogenesis in eukaryotes)
ssc-miR-135	NM_001243218.1	EIF1AX	EIF1AX	PREDICTED: eukaryotic translation initiation factor 1A, X-chromosomal isoform X1 [Myotis davidii]	89	-23.95	1	1	2	GO:0003743(translation initiation factor activity);GO:0006413(translational initiation)	ko03013(RNA transport)
ssc-miR-135	NM_001243221.1	PSPH	PSPH	phosphoserine phosphatase, partial [Sus scrofa]	96	-15.11	1	1	2	GO:0000287(magnesium ion binding);GO:0004647(phosphoserine phosphatase activity);GO:0005509(calcium ion binding);GO:0005737(cytoplasm);GO:0006564(L-serine biosynthetic process);GO:0016311(dephosphorylation);GO:0042803(protein homodimerization activity)	ko00260(Glycine, serine and threonine metabolism)
ssc-miR-135	NM_001243607.2	TSNAX	TSNAX	translin-associated protein X [Sus scrofa]	74	-28.91	1	1	2	GO:0005634(nucleus);GO:0005737(cytoplasm);GO:0043565(sequence-specific DNA binding)
ssc-miR-135	NM_001243823.1	CDC123	CDC123	cell division cycle protein 123 homolog [Sus scrofa]	57	-17.78	1	1	2	GO:0001732(formation of cytoplasmic translation initiation complex);GO:0005737(cytoplasm);GO:0006417(regulation of translation);GO:0007050(cell cycle arrest);GO:0007346(regulation of mitotic cell cycle);GO:0051301(cell division)
ssc-miR-135	NM_001243883.1	CD38	CD38	ADP-ribosyl cyclase/cyclic ADP-ribose hydrolase 1 [Sus scrofa]	93	-11.89	1	1	2	GO:0003953(NAD+ nucleosidase activity);GO:0005886(plasma membrane);GO:0009986(cell surface);GO:0016021(integral component of membrane);GO:0016849(phosphorus-oxygen lyase activity);GO:0030890(positive regulation of B cell proliferation);GO:0042493(response to drug);GO:0043066(negative regulation of apoptotic process);GO:0045892(negative regulation of transcription, DNA-templated);GO:0045893(positi…	ko00760(Nicotinate and nicotinamide metabolism);ko04020(Calcium signaling pathway);ko04640(Hematopoietic cell lineage);ko04921(Oxytocin signaling pathway);ko04970(Salivary secretion);ko04972(Pancreatic secretion);ko05169(Epstein-Barr virus infection)
ssc-miR-135	NM_001243893.1	RGS18	RGS18	regulator of G-protein signaling 18 [Sus scrofa]	55	-11.55	1	1	2	GO:0005096(GTPase activator activity);GO:0005737(cytoplasm);GO:0005886(plasma membrane)
ssc-miR-135	NM_001243934.1	CAMK1G	CAMK1G	calcium/calmodulin-dependent protein kinase type 1G isoform X4 [Sus scrofa]	76	-23.25	1	1	2	GO:0004683(calmodulin-dependent protein kinase activity);GO:0005524(ATP binding);GO:0005886(plasma membrane);GO:0005954(calcium- and calmodulin-dependent protein kinase complex);GO:0006468(protein phosphorylation);GO:0012505(endomembrane system)	ko04921(Oxytocin signaling pathway);ko04925(Aldosterone synthesis and secretion)
ssc-miR-135	NM_001244153.1	MDH2	MDH2	RecName: Full=Malate dehydrogenase, mitochondrial; Flags: Precursor	77	-12.96	1	1	2	GO:0005975(carbohydrate metabolic process);GO:0006099(tricarboxylic acid cycle);GO:0006108(malate metabolic process);GO:0030060(L-malate dehydrogenase activity)	ko00020(Citrate cycle (TCA cycle));ko00620(Pyruvate metabolism);ko00630(Glyoxylate and dicarboxylate metabolism);ko00270(Cysteine and methionine metabolism)
ssc-miR-135	NM_001244209.1	CALM3	CALM3	Csa-calmodulin 3, partial [Cupiennius salei]	50	-10.93	1	1	2	GO:0000922(spindle pole);GO:0002027(regulation of heart rate);GO:0005509(calcium ion binding);GO:0005513(detection of calcium ion);GO:0005634(nucleus);GO:0005813(centrosome);GO:0005876(spindle microtubule);GO:0010880(regulation of release of sequestered calcium ion into cytosol by sarcoplasmic reticulum);GO:0017022(myosin binding);GO:0019901(protein kinase binding);GO:0019904(protein domain speci…	ko04014(Ras signaling pathway);ko04015(Rap1 signaling pathway);ko04371(Apelin signaling pathway);ko04020(Calcium signaling pathway);ko04070(Phosphatidylinositol signaling system);ko04024(cAMP signaling pathway);ko04022(cGMP - PKG signaling pathway);ko04114(Oocyte meiosis);ko04218(Cellular senescence);ko04625(C-type lectin receptor signaling pathway);ko04910(Insulin signaling pathway);ko04922(Gluc…
ssc-miR-135	NM_001244212.1	GJA1	GJA1	PREDICTED: LOW QUALITY PROTEIN: gap junction alpha-1 protein [Equus przewalskii]	57	-17	1	1	2	GO:0001649(osteoblast differentiation);GO:0001701(in utero embryonic development);GO:0001764(neuron migration);GO:0001947(heart looping);GO:0002070(epithelial cell maturation);GO:0002088(lens development in camera-type eye);GO:0003294(atrial ventricular junction remodeling);GO:0005102(receptor binding);GO:0005739(mitochondrion);GO:0005794(Golgi apparatus);GO:0005829(cytosol);GO:0005882(intermedia…	ko04540(Gap junction);ko05412(Arrhythmogenic right ventricular cardiomyopathy (ARVC))
ssc-miR-135	NM_001244235.1	POLD3	POLD3	DNA polymerase delta subunit 3 [Sus scrofa]	65	-12.64	1	1	2	GO:0005634(nucleus);GO:0006260(DNA replication)	ko00230(Purine metabolism);ko00240(Pyrimidine metabolism);ko03030(DNA replication);ko03410(Base excision repair);ko03420(Nucleotide excision repair);ko03430(Mismatch repair);ko03440(Homologous recombination);ko05166(HTLV-I infection)
ssc-miR-135	NM_001244247.1	NUDT21	NUDT21	cleavage and polyadenylation specificity factor subunit 5 [Urocitellus parryii]	87	-15.19	1	1	2	GO:0003729(mRNA binding);GO:0005849(mRNA cleavage factor complex);GO:0006378(mRNA polyadenylation);GO:0016787(hydrolase activity)	ko03015(mRNA surveillance pathway)
ssc-miR-135	NM_001244329.1	CRLF3	CRLF3	cytokine receptor-like factor 3 isoform X2 [Sus scrofa]	83	-11.63	1	1	2	GO:0000082(G1/S transition of mitotic cell cycle);GO:0005737(cytoplasm);GO:0005886(plasma membrane);GO:0030308(negative regulation of cell growth);GO:0045944(positive regulation of transcription by RNA polymerase II);GO:0046427(positive regulation of JAK-STAT cascade);GO:0071158(positive regulation of cell cycle arrest)
ssc-miR-135	NM_001244331.1	NEFL	NEFL	neurofilament light polypeptide [Acinonyx jubatus]	61	-11.23	1	1	2	GO:0000226(microtubule cytoskeleton organization);GO:0005200(structural constituent of cytoskeleton);GO:0005883(neurofilament);GO:0008022(protein C-terminus binding);GO:0008089(anterograde axonal transport);GO:0008090(retrograde axonal transport);GO:0014012(peripheral nervous system axon regeneration);GO:0019896(axonal transport of mitochondrion);GO:0030674(protein binding, bridging);GO:0031133(r…	ko05014(Amyotrophic lateral sclerosis (ALS))
ssc-miR-135	NM_001244362.1	SLC35D2	SLC35D2	UDP-N-acetylglucosamine/UDP-glucose/GDP-mannose transporter [Sus scrofa]	61	-29.93	1	1	2	GO:0016021(integral component of membrane);GO:0015165(pyrimidine nucleotide-sugar transmembrane transporter activity);GO:0090481(pyrimidine nucleotide-sugar transmembrane transport)
ssc-miR-135	NM_001244373.1	FAM213A	FAM213A	redox-regulatory protein FAM213A isoform 3 [Sus scrofa]	98	-13.75	1	1	2	GO:0005739(mitochondrion);GO:0016021(integral component of membrane);GO:0016209(antioxidant activity);GO:0045670(regulation of osteoclast differentiation);GO:0055114(oxidation-reduction process);GO:0070062(extracellular exosome);GO:0098869(cellular oxidant detoxification)	ko04010(MAPK signaling pathway)
ssc-miR-135	NM_001244456.1	ERG	ERG	transcriptional regulator ERG [Sus scrofa]	66	-31.38	1	1	2	GO:0000981(RNA polymerase II transcription factor activity, sequence-specific DNA binding);GO:0005634(nucleus);GO:0006357(regulation of transcription by RNA polymerase II);GO:0030154(cell differentiation);GO:0043565(sequence-specific DNA binding)	ko05202(Transcriptional misregulation in cancers);ko05215(Prostate cancer)
ssc-miR-135	NM_001244498.1	SUOX	SUOX	sulfite oxidase, mitochondrial isoform X1 [Sus scrofa]	95	-10.32	1	1	2	GO:0005739(mitochondrion);GO:0016491(oxidoreductase activity);GO:0020037(heme binding);GO:0030151(molybdenum ion binding);GO:0042128(nitrate assimilation);GO:0055114(oxidation-reduction process)	ko00920(Sulfur metabolism)
ssc-miR-135	NM_001244501.1	GLUD1	GLUD1	glutamate dehydrogenase 1, mitochondrial [Sus scrofa]	87	-14.22	1	1	2	GO:0004353(glutamate dehydrogenase [NAD(P)+] activity);GO:0005743(mitochondrial inner membrane);GO:0005759(mitochondrial matrix);GO:0006541(glutamine metabolic process);GO:0032024(positive regulation of insulin secretion);GO:0055114(oxidation-reduction process);GO:0072350(tricarboxylic acid metabolic process)	ko00910(Nitrogen metabolism);ko00250(Alanine, aspartate and glutamate metabolism);ko00220(Arginine biosynthesis);ko00471(D-Glutamine and D-glutamate metabolism);ko04217(Necroptosis);ko04964(Proximal tubule bicarbonate reclamation)
ssc-miR-135	NM_001244503.1	PIK3AP1	PIK3AP1	phosphoinositide 3-kinase adapter protein 1 [Sus scrofa]	88	-39.56	1	1	2	GO:0005829(cytosol);GO:0005886(plasma membrane);GO:0014068(positive regulation of phosphatidylinositol 3-kinase signaling);GO:0016020(membrane);GO:0034122(negative regulation of toll-like receptor signaling pathway);GO:0034123(positive regulation of toll-like receptor signaling pathway);GO:0034134(toll-like receptor 2 signaling pathway);GO:0034142(toll-like receptor 4 signaling pathway);GO:003415…	ko04151(PI3K-Akt signaling pathway);ko04662(B cell receptor signaling pathway)
ssc-miR-135	NM_001244510.1	PRR13	PRR13	proline-rich protein 13 isoform 2 [Sus scrofa]	68	-11.89	1	1	2	GO:0005515(protein binding);GO:0005634(nucleus);GO:0006351(transcription, DNA-templated);GO:0006355(regulation of transcription, DNA-templated)
ssc-miR-135	NM_001244539.1	CLDN1	CLDN1	claudin-1 [Sus scrofa]	76	-18.18	1	1	2	GO:0005198(structural molecule activity);GO:0005887(integral component of plasma membrane);GO:0005923(bicellular tight junction);GO:0016324(apical plasma membrane);GO:0016328(lateral plasma membrane);GO:0016338(calcium-independent cell-cell adhesion via plasma membrane cell-adhesion molecules);GO:0042802(identical protein binding);GO:0051260(protein homooligomerization);GO:0051291(protein heteroo…	ko04514(Cell adhesion molecules (CAMs));ko04530(Tight junction);ko04670(Leukocyte transendothelial migration);ko05160(Hepatitis C)
ssc-miR-135	NM_001244571.1	BATF	BATF	basic leucine zipper transcriptional factor ATF-like [Otolemur garnettii]	79	-13.66	1	1	2	GO:0000978(RNA polymerase II proximal promoter sequence-specific DNA binding);GO:0001816(cytokine production);GO:0002320(lymphoid progenitor cell differentiation);GO:0005634(nucleus);GO:0005737(cytoplasm);GO:0006366(transcription by RNA polymerase II);GO:0030330(DNA damage response, signal transduction by p53 class mediator);GO:0042832(defense response to protozoan);GO:0043011(myeloid dendritic c…
ssc-miR-135	NM_001244785.1	MTURN	MTURN	PREDICTED: maturin [Chlorocebus sabaeus]	93	-26.18	1	1	2	GO:0007275(multicellular organism development)
ssc-miR-135	NM_001244803.1	USB1	USB1	U6 snRNA phosphodiesterase [Sus scrofa]	74	-13.5	1	1	2	GO:0000175(3'-5'-exoribonuclease activity);GO:0005634(nucleus);GO:0008380(RNA splicing);GO:0034477(U6 snRNA 3'-end processing);GO:0045171(intercellular bridge);GO:0090503(RNA phosphodiester bond hydrolysis, exonucleolytic)
ssc-miR-135	NM_001244917.1	MYCBP	MYCBP	PREDICTED: C-Myc-binding protein [Tursiops truncatus]	72	-10.52	1	1	2	GO:0003713(transcription coactivator activity);GO:0006355(regulation of transcription, DNA-templated)	ko00330(Arginine and proline metabolism)
ssc-miR-135	NM_001244935.1	TALDO1	TALDO1	transaldolase [Sus scrofa]	77	-14.13	1	1	2	GO:0004801(sedoheptulose-7-phosphate:D-glyceraldehyde-3-phosphate glyceronetransferase activity);GO:0005634(nucleus);GO:0005737(cytoplasm);GO:0005975(carbohydrate metabolic process);GO:0006098(pentose-phosphate shunt);GO:0070062(extracellular exosome)	ko00030(Pentose phosphate pathway)
ssc-miR-135	NM_001244983.1	MAMDC2	MAMDC2	MAM domain-containing protein 2 [Sus scrofa]	99	-12.48	1	1	2	GO:0005783(endoplasmic reticulum);GO:0016020(membrane)
ssc-miR-135	NM_001252206.1	FAM107A	FAM107A	protein FAM107A isoform X2 [Sus scrofa]	60	-11.37	1	1	2	GO:0001558(regulation of cell growth);GO:0003674(molecular_function);GO:0005515(protein binding);GO:0005634(nucleus);GO:0043005(neuron projection)
ssc-miR-135	NM_001252388.1	KIAA1191	KIAA1191	putative monooxygenase p33MONOX [Sus scrofa]	71	-13.86	1	1	2	GO:0005737(cytoplasm)
ssc-miR-135	NM_001258356.1	FGFBP3	FGFBP3	fibroblast growth factor-binding protein 3 isoform X1 [Sus scrofa]	85	-25.65	1	1	2	GO:0005576(extracellular region);GO:0008201(heparin binding);GO:0017134(fibroblast growth factor binding);GO:0031012(extracellular matrix);GO:0043117(positive regulation of vascular permeability);GO:0045743(positive regulation of fibroblast growth factor receptor signaling pathway)
ssc-miR-135	NM_001267073.1	TNFRSF9	TNFRSF9	tumor necrosis factor receptor superfamily member 9 isoform X3 [Sus scrofa]	96	-17.8	1	1	2	GO:0005031(tumor necrosis factor-activated receptor activity);GO:0005615(extracellular space);GO:0005886(plasma membrane);GO:0005887(integral component of plasma membrane);GO:0006954(inflammatory response);GO:0006955(immune response);GO:0007275(multicellular organism development);GO:0008625(extrinsic apoptotic signaling pathway via death domain receptors);GO:0009897(external side of plasma membra…	ko04060(Cytokine-cytokine receptor interaction)
ssc-miR-135	NM_001289854.1	BACE1	BACE1	beta-secretase 1 precursor [Sus scrofa]	85	-11.87	1	1	2	GO:0001540(amyloid-beta binding);GO:0004190(aspartic-type endopeptidase activity);GO:0005771(multivesicular body);GO:0005794(Golgi apparatus);GO:0005802(trans-Golgi network);GO:0005887(integral component of plasma membrane);GO:0006509(membrane protein ectodomain proteolysis);GO:0019899(enzyme binding);GO:0030163(protein catabolic process);GO:0030424(axon);GO:0031410(cytoplasmic vesicle);GO:005043…	ko05010(Alzheimer disease)
ssc-miR-135	NM_213767.2	BPIFA2	BPIFA2	BPI fold-containing family A member 2 precursor [Sus scrofa]	94	-18.07	1	1	2	GO:0001530(lipopolysaccharide binding);GO:0070062(extracellular exosome)
ssc-miR-135	NM_213793.1_1	RSC1A1_1	RSC1A1_1	regulatory solute carrier protein family 1 member 1 [Sus scrofa]	56	-13.35	1	1	2	GO:0005654(nucleoplasm);GO:0005794(Golgi apparatus);GO:0005886(plasma membrane);GO:0030054(cell junction);GO:0051051(negative regulation of transport)
ssc-miR-135	NM_213864.1	SPINK4	SPINK4	serine protease inhibitor Kazal-type 4 precursor [Sus scrofa]	92	-16.49	1	1	2	GO:0005576(extracellular region)	ko04512(ECM-receptor interaction)
ssc-miR-135	NM_213876.1	AMCF-II	AMCF-II	alveolar macrophage chemotactic factor 2 precursor [Sus scrofa]	98	-17.83	1	1	2	GO:0001776(leukocyte homeostasis);GO:0002446(neutrophil mediated immunity);GO:0002690(positive regulation of leukocyte chemotaxis);GO:0005615(extracellular space);GO:0006954(inflammatory response);GO:0006955(immune response);GO:0007186(G-protein coupled receptor signaling pathway);GO:0008009(chemokine activity);GO:0032496(response to lipopolysaccharide);GO:0032642(regulation of chemokine producti…	ko04060(Cytokine-cytokine receptor interaction);ko04657(IL-17 signaling pathway);ko04062(Chemokine signaling pathway);ko05323(Rheumatoid arthritis);ko05133(Pertussis)
ssc-miR-135	NM_214028.1_1	INHBA_1	INHBA_1	inhibin beta A chain precursor [Sus scrofa]	69	-20.75	1	1	2	GO:0000082(G1/S transition of mitotic cell cycle);GO:0001541(ovarian follicle development);GO:0001942(hair follicle development);GO:0002244(hematopoietic progenitor cell differentiation);GO:0005125(cytokine activity);GO:0005160(transforming growth factor beta receptor binding);GO:0005179(hormone activity);GO:0005576(extracellular region);GO:0005615(extracellular space);GO:0006357(regulation of tr…	ko04350(TGF-beta signaling pathway);ko04060(Cytokine-cytokine receptor interaction);ko04550(Signaling pathways regulating pluripotency of stem cells)
ssc-miR-135	NM_214111.1	DMRT1	DMRT1	PREDICTED: doublesex- and mab-3-related transcription factor 1 [Tursiops truncatus]	70	-10.1	1	1	2	GO:0003700(DNA binding transcription factor activity);GO:0005634(nucleus);GO:0006355(regulation of transcription, DNA-templated);GO:0043565(sequence-specific DNA binding)
ssc-miR-135	NM_214134.1	EPO	EPO	erythropoietin precursor [Sus scrofa]	69	-18.26	1	1	2	GO:0000122(negative regulation of transcription by RNA polymerase II);GO:0001666(response to hypoxia);GO:0005128(erythropoietin receptor binding);GO:0005179(hormone activity);GO:0005615(extracellular space);GO:0006915(apoptotic process);GO:0007566(embryo implantation);GO:0008284(positive regulation of cell proliferation);GO:0009986(cell surface);GO:0010523(negative regulation of calcium ion trans…	ko04630(Jak-STAT signaling pathway);ko04066(HIF-1 signaling pathway);ko04151(PI3K-Akt signaling pathway);ko04060(Cytokine-cytokine receptor interaction);ko04640(Hematopoietic cell lineage);ko05200(Pathways in cancer)
ssc-miR-135	NM_214192.2	MMP2	MMP2	72 kDa type IV collagenase precursor [Sus scrofa]	54	-16.89	1	1	2	GO:0001666(response to hypoxia);GO:0001955(blood vessel maturation);GO:0001957(intramembranous ossification);GO:0004222(metalloendopeptidase activity);GO:0005615(extracellular space);GO:0005739(mitochondrion);GO:0005886(plasma membrane);GO:0006508(proteolysis);GO:0007566(embryo implantation);GO:0008270(zinc ion binding);GO:0030017(sarcomere);GO:0030574(collagen catabolic process);GO:0031012(extra…	ko04670(Leukocyte transendothelial migration);ko04912(GnRH signaling pathway);ko04915(Estrogen signaling pathway);ko04926(Relaxin signaling pathway);ko05200(Pathways in cancer);ko05205(Proteoglycans in cancer);ko05219(Bladder cancer);ko05418(Fluid shear stress and atherosclerosis);ko04933(AGE-RAGE signaling pathway in diabetic complications);ko01522(Endocrine resistance)
ssc-miR-135	NM_214322.1	NPC1	NPC1	NPC intracellular cholesterol transporter 1 precursor [Sus scrofa]	85	-15.97	1	1	2	GO:0005319(lipid transporter activity);GO:0005635(nuclear envelope);GO:0005765(lysosomal membrane);GO:0005768(endosome);GO:0005783(endoplasmic reticulum);GO:0005794(Golgi apparatus);GO:0005887(integral component of plasma membrane);GO:0006486(protein glycosylation);GO:0006897(endocytosis);GO:0006914(autophagy);GO:0007628(adult walking behavior);GO:0015485(cholesterol binding);GO:0016242(negative …	ko04142(Lysosome);ko04979(Cholesterol metabolism)
ssc-miR-135	XM_001924811.4	NCF4	NCF4	neutrophil cytosol factor 4 isoform X4 [Sus scrofa]	58	-28.75	1	1	2	GO:0005829(cytosol);GO:0010008(endosome membrane);GO:0016176(superoxide-generating NADPH oxidase activator activity);GO:0032266(phosphatidylinositol-3-phosphate binding);GO:0043020(NADPH oxidase complex);GO:0043085(positive regulation of catalytic activity);GO:0035091(phosphatidylinositol binding)	ko04145(Phagosome);ko04670(Leukocyte transendothelial migration);ko04380(Osteoclast differentiation);ko05140(Leishmaniasis)
ssc-miR-135	XM_001924838.6	PDP1	PDP1	pyruvate dehyrogenase phosphatase catalytic subunit 1 isoform X2 [Sus scrofa]	96	-25.88	1	1	2	GO:0005509(calcium ion binding);GO:0004722(protein serine/threonine phosphatase activity);GO:0035970(peptidyl-threonine dephosphorylation);GO:0046872(metal ion binding)
ssc-miR-135	XM_001924914.6	RIC1	RIC1	RAB6A-GEF complex partner protein 1 isoform X5 [Sus scrofa]	99	-11.99	1	1	2	GO:0005829(cytosol);GO:0016020(membrane);GO:0017112(Rab guanyl-nucleotide exchange factor activity);GO:0017137(Rab GTPase binding);GO:0034066(RIC1-RGP1 guanyl-nucleotide exchange factor complex);GO:0042147(retrograde transport, endosome to Golgi);GO:0043547(positive regulation of GTPase activity);GO:1903363(negative regulation of cellular protein catabolic process)
ssc-miR-135	XM_001925000.5	ISM1	ISM1	isthmin-1 [Sus scrofa]	69	-70.65	1	1	2	GO:0005576(extracellular region)
ssc-miR-135	XM_001925096.7	LRRC28	LRRC28	leucine-rich repeat-containing protein 28 isoform X2 [Sus scrofa]	85	-11.44	1	1	2	GO:0005886(plasma membrane);GO:0007165(signal transduction)
ssc-miR-135	XM_001925136.4	TMEM47	TMEM47	transmembrane protein 47 [Homo sapiens]	81	-18.98	1	1	2	GO:0005886(plasma membrane);GO:0005911(cell-cell junction);GO:0005912(adherens junction);GO:0016021(integral component of membrane);GO:0030054(cell junction);GO:0098609(cell-cell adhesion)
ssc-miR-135	XM_001925505.4	LZTS1	LZTS1	leucine zipper putative tumor suppressor 1 [Sus scrofa]	59	-28.51	1	1	2	GO:0008017(microtubule binding);GO:0044772(mitotic cell cycle phase transition)
ssc-miR-135	XM_001925669.7	OTUD7B	OTUD7B	OTU domain-containing protein 7B isoform X3 [Sus scrofa]	81	-10.69	1	1	2	GO:0000122(negative regulation of transcription by RNA polymerase II);GO:0002385(mucosal immune response);GO:0003677(DNA binding);GO:0004843(thiol-dependent ubiquitin-specific protease activity);GO:0005634(nucleus);GO:0005737(cytoplasm);GO:0006955(immune response);GO:0008270(zinc ion binding);GO:0032717(negative regulation of interleukin-8 production);GO:0035871(protein K11-linked deubiquitinatio…
ssc-miR-135	XM_001925757.5	TTI1	TTI1	LOW QUALITY PROTEIN: TELO2-interacting protein 1 homolog [Sus scrofa]	50	-40.99	1	1	2	GO:0005737(cytoplasm);GO:0031931(TORC1 complex);GO:0031932(TORC2 complex);GO:0032006(regulation of TOR signaling)	ko04150(mTOR signaling pathway)
ssc-miR-135	XM_001925792.5	FRK	FRK	tyrosine-protein kinase FRK [Sus scrofa]	74	-14.34	1	1	2	GO:0004715(non-membrane spanning protein tyrosine kinase activity);GO:0005102(receptor binding);GO:0005524(ATP binding);GO:0005634(nucleus);GO:0005737(cytoplasm);GO:0007169(transmembrane receptor protein tyrosine kinase signaling pathway);GO:0030154(cell differentiation);GO:0031234(extrinsic component of cytoplasmic side of plasma membrane);GO:0038083(peptidyl-tyrosine autophosphorylation);GO:004…
ssc-miR-135	XM_001925847.5	UBOX5	UBOX5	RING finger protein 37 isoform X2 [Sus scrofa]	95	-21.32	1	1	2	GO:0000209(protein polyubiquitination);GO:0008270(zinc ion binding);GO:0016604(nuclear body);GO:0031625(ubiquitin protein ligase binding);GO:0034450(ubiquitin-ubiquitin ligase activity)	ko04120(Ubiquitin mediated proteolysis)
ssc-miR-135	XM_001925909.7	GPLD1	GPLD1	phosphatidylinositol-glycan-specific phospholipase D isoform X1 [Sus scrofa]	67	-11.37	1	1	2	GO:0002042(cell migration involved in sprouting angiogenesis);GO:0002430(complement receptor mediated signaling pathway);GO:0004621(glycosylphosphatidylinositol phospholipase D activity);GO:0005615(extracellular space);GO:0005765(lysosomal membrane);GO:0006507(GPI anchor release);GO:0008285(negative regulation of cell proliferation);GO:0008286(insulin receptor signaling pathway);GO:0009749(respon…	ko00563(Glycosylphosphatidylinositol(GPI)-anchor biosynthesis)
ssc-miR-135	XM_001925911.4	SCG3	SCG3	secretogranin-3 isoform X1 [Theropithecus gelada]	60	-12.15	1	1	2	GO:0031410(cytoplasmic vesicle)
ssc-miR-135	XM_001925971.5	RBM26	RBM26	RNA-binding protein 26 isoform X9 [Sus scrofa]	83	-17.6	1	1	2	GO:0000166(nucleotide binding);GO:0003676(nucleic acid binding);GO:0006397(mRNA processing);GO:0046872(metal ion binding);GO:0003723(RNA binding)
ssc-miR-135	XM_001926065.6	LIMK2	LIMK2	LIM domain kinase 2 isoform X2 [Sus scrofa]	64	-10.47	1	1	2	GO:0004674(protein serine/threonine kinase activity);GO:0005515(protein binding);GO:0005524(ATP binding);GO:0005634(nucleus);GO:0005737(cytoplasm);GO:0005801(cis-Golgi network);GO:0006468(protein phosphorylation);GO:0007283(spermatogenesis);GO:0008270(zinc ion binding);GO:0016310(phosphorylation);GO:0046982(protein heterodimerization activity);GO:0004672(protein kinase activity)	ko04810(Regulation of actin cytoskeleton);ko04666(Fc gamma R-mediated phagocytosis);ko04360(Axon guidance)
ssc-miR-135	XM_001926134.7	CLCN3	CLCN3	H(+)/Cl(-) exchange transporter 3 isoform X5 [Sus scrofa]	90	-16.17	1	1	2	GO:0005247(voltage-gated chloride channel activity);GO:0005769(early endosome);GO:0005770(late endosome);GO:0005794(Golgi apparatus);GO:0008021(synaptic vesicle);GO:0009897(external side of plasma membrane);GO:0012506(vesicle membrane);GO:0016021(integral component of membrane);GO:0030165(PDZ domain binding);GO:0042581(specific granule);GO:0045335(phagocytic vesicle);GO:0045794(negative regulatio…
ssc-miR-135	XM_001926142.7	SLC12A1	SLC12A1	solute carrier family 12 member 1 isoform X2 [Sus scrofa]	68	-11.75	1	1	2	GO:0015377(cation:chloride symporter activity);GO:0016021(integral component of membrane);GO:0016324(apical plasma membrane);GO:0070062(extracellular exosome);GO:1902476(chloride transmembrane transport)
ssc-miR-135	XM_001926168.5	PFKFB4	PFKFB4	6-phosphofructo-2-kinase/fructose-2,6-bisphosphatase 4 isoform X5 [Sus scrofa]	54	-21.57	1	1	2	GO:0003873(6-phosphofructo-2-kinase activity);GO:0005524(ATP binding);GO:0006000(fructose metabolic process);GO:0006003(fructose 2,6-bisphosphate metabolic process);GO:0046835(carbohydrate phosphorylation)	ko00051(Fructose and mannose metabolism);ko04152(AMPK signaling pathway)
ssc-miR-135	XM_001926259.5	DNAL1	DNAL1	dynein light chain 1, axonemal [Sus scrofa]	52	-47.76	1	1	2	GO:0003774(motor activity);GO:0005737(cytoplasm);GO:0005874(microtubule);GO:0030286(dynein complex);GO:0036158(outer dynein arm assembly);GO:0042995(cell projection);GO:0043014(alpha-tubulin binding);GO:0045504(dynein heavy chain binding)	ko05016(Huntington disease)
ssc-miR-135	XM_001926290.5	KLHL28	KLHL28	kelch-like protein 28 isoform X1 [Sus scrofa]	69	-29.04	1	1	2	GO:0004842(ubiquitin-protein transferase activity);GO:0031463(Cul3-RING ubiquitin ligase complex)
ssc-miR-135	XM_001926378.4	GCLM	GCLM	PREDICTED: glutamate--cysteine ligase regulatory subunit [Oryctolagus cuniculus]	91	-12.76	1	1	2	GO:0004357(glutamate-cysteine ligase activity);GO:0006534(cysteine metabolic process);GO:0006536(glutamate metabolic process);GO:0006750(glutathione biosynthetic process);GO:0006979(response to oxidative stress);GO:0008637(apoptotic mitochondrial changes);GO:0017109(glutamate-cysteine ligase complex);GO:0030234(enzyme regulator activity);GO:0035226(glutamate-cysteine ligase catalytic subunit bind…	ko00270(Cysteine and methionine metabolism);ko00480(Glutathione metabolism);ko04216(Ferroptosis)
ssc-miR-135	XM_001926477.7	MTIF3	MTIF3	translation initiation factor IF-3, mitochondrial isoform X3 [Sus scrofa]	87	-13.05	1	1	2	GO:0003743(translation initiation factor activity);GO:0006413(translational initiation)
ssc-miR-135	XM_001926577.5	NDFIP2	NDFIP2	NEDD4 family-interacting protein 2 [Sus scrofa]	88	-12.04	1	1	2	GO:0005739(mitochondrion);GO:0005783(endoplasmic reticulum);GO:0005794(Golgi apparatus);GO:0007034(vacuolar transport);GO:0007165(signal transduction);GO:0010629(negative regulation of gene expression);GO:0016021(integral component of membrane);GO:0030001(metal ion transport);GO:0031398(positive regulation of protein ubiquitination);GO:0032410(negative regulation of transporter activity);GO:00431…
ssc-miR-135	XM_001926651.6	NUP153	NUP153	nuclear pore complex protein Nup153 isoform X4 [Sus scrofa]	94	-12.38	1	1	2	GO:0005730(nucleolus);GO:0005737(cytoplasm);GO:0006913(nucleocytoplasmic transport);GO:0008270(zinc ion binding);GO:0017056(structural constituent of nuclear pore);GO:0031965(nuclear membrane);GO:0034399(nuclear periphery);GO:0042405(nuclear inclusion body);GO:0042802(identical protein binding);GO:0043495(protein membrane anchor);GO:0044615(nuclear pore nuclear basket);GO:0046832(negative regulat…	ko03013(RNA transport)
ssc-miR-135	XM_001926700.7	ARL6IP6	ARL6IP6	ADP-ribosylation factor-like protein 6-interacting protein 6 [Sus scrofa]	98	-13.19	1	1	2	GO:0016021(integral component of membrane)
ssc-miR-135	XM_001926781.4	GLDN	GLDN	gliomedin [Sus scrofa]	99	-29.14	1	1	2	GO:0005615(extracellular space);GO:0005886(plasma membrane);GO:0032528(microvillus organization);GO:0034113(heterotypic cell-cell adhesion);GO:0045162(clustering of voltage-gated sodium channels);GO:0086080(protein binding involved in heterotypic cell-cell adhesion)
ssc-miR-135	XM_001926820.4	LZTFL1	LZTFL1	leucine zipper transcription factor-like protein 1 isoform X2 [Sus scrofa]	68	-12.5	1	1	2	GO:0042802(identical protein binding);GO:1903568(negative regulation of protein localization to ciliary membrane)
ssc-miR-135	XM_001926857.5	PPM1F	PPM1F	protein phosphatase 1F isoform X2 [Sus scrofa]	64	-14.44	1	1	2	GO:0004722(protein serine/threonine phosphatase activity);GO:0005829(cytosol);GO:0006469(negative regulation of protein kinase activity);GO:0010628(positive regulation of gene expression);GO:0010634(positive regulation of epithelial cell migration);GO:0010811(positive regulation of cell-substrate adhesion);GO:0033137(negative regulation of peptidyl-serine phosphorylation);GO:0033192(calmodulin-de…
ssc-miR-135	XM_001926861.6	PPIG	PPIG	peptidyl-prolyl cis-trans isomerase G [Sus scrofa]	99	-13.47	1	1	2	GO:0000413(protein peptidyl-prolyl isomerization);GO:0003755(peptidyl-prolyl cis-trans isomerase activity);GO:0005515(protein binding);GO:0005634(nucleus);GO:0005654(nucleoplasm);GO:0005737(cytoplasm);GO:0006457(protein folding);GO:0008380(RNA splicing);GO:0016018(cyclosporin A binding);GO:0016363(nuclear matrix);GO:0016607(nuclear speck)
ssc-miR-135	XM_001926867.7	PTPRB	PTPRB	receptor-type tyrosine-protein phosphatase beta isoform X4 [Sus scrofa]	54	-30.88	1	1	2	GO:0001525(angiogenesis);GO:0004725(protein tyrosine phosphatase activity);GO:0016021(integral component of membrane);GO:0035335(peptidyl-tyrosine dephosphorylation);GO:0043235(receptor complex)	ko04520(Adherens junction)
ssc-miR-135	XM_001927098.5	C14H1orf198	C14H1orf198	uncharacterized protein C1orf198 homolog [Sus scrofa]	97	-12.39	1	1	2	GO:0005737(cytoplasm)
ssc-miR-135	XM_001927185.5	TTC14	TTC14	tetratricopeptide repeat protein 14 isoform X1 [Sus scrofa]	98	-38.67	1	1	2	GO:0003676(nucleic acid binding)	ko04140(Autophagy - animal);ko04136(Autophagy - other eukaryotes)
ssc-miR-135	XM_001927211.6	DBH	DBH	dopamine beta-hydroxylase [Sus scrofa]	53	-16.22	1	1	2	GO:0001816(cytokine production);GO:0001974(blood vessel remodeling);GO:0001975(response to amphetamine);GO:0002443(leukocyte mediated immunity);GO:0005507(copper ion binding);GO:0007613(memory);GO:0007626(locomotory behavior);GO:0008542(visual learning);GO:0016021(integral component of membrane);GO:0016715(oxidoreductase activity, acting on paired donors, with incorporation or reduction of molecu…	ko00350(Tyrosine metabolism)
ssc-miR-135	XM_001927273.5	CCDC93	CCDC93	coiled-coil domain-containing protein 93 isoform X2 [Sus scrofa]	57	-65.18	1	1	2	GO:0005622(intracellular);GO:0006893(Golgi to plasma membrane transport)
ssc-miR-135	XM_001927384.4	MANEA	MANEA	glycoprotein endo-alpha-1,2-mannosidase [Sus scrofa]	78	-10.16	1	1	2	GO:0004569(glycoprotein endo-alpha-1,2-mannosidase activity);GO:0005794(Golgi apparatus);GO:0008152(metabolic process)
ssc-miR-135	XM_001927439.5	PDK3	PDK3	PREDICTED: LOW QUALITY PROTEIN: pyruvate dehydrogenase kinase, isozyme 3 isoform X1 [Bos indicus]	57	-21.96	1	1	2	GO:0004674(protein serine/threonine kinase activity);GO:0004740(pyruvate dehydrogenase (acetyl-transferring) kinase activity);GO:0005524(ATP binding);GO:0005739(mitochondrion);GO:0010510(regulation of acetyl-CoA biosynthetic process from pyruvate);GO:0010906(regulation of glucose metabolic process);GO:0018105(peptidyl-serine phosphorylation);GO:0035357(peroxisome proliferator activated receptor s…
ssc-miR-135	XM_001927440.5	SLC25A5	SLC25A5	ADP/ATP translocase 2 [Bos taurus]	84	-10.88	1	1	2	GO:0003735(structural constituent of ribosome);GO:0006412(translation)	ko04020(Calcium signaling pathway);ko04022(cGMP - PKG signaling pathway);ko04217(Necroptosis);ko04218(Cellular senescence);ko05012(Parkinson disease);ko05016(Huntington disease);ko05166(HTLV-I infection)
ssc-miR-135	XM_001927493.4	SHOC2	SHOC2	leucine-rich repeat protein SHOC-2 [Macaca mulatta]	54	-17.83	1	1	2	GO:0000164(protein phosphatase type 1 complex);GO:0005515(protein binding);GO:0005634(nucleus);GO:0005654(nucleoplasm);GO:0005737(cytoplasm);GO:0007265(Ras protein signal transduction);GO:0008157(protein phosphatase 1 binding);GO:0008543(fibroblast growth factor receptor signaling pathway);GO:0019888(protein phosphatase regulator activity);GO:0019903(protein phosphatase binding);GO:0046579(positi…	ko04014(Ras signaling pathway)
ssc-miR-135	XM_001927630.7	F13A1	F13A1	coagulation factor XIII A chain [Sus scrofa]	85	-31.85	1	1	2	GO:0003810(protein-glutamine gamma-glutamyltransferase activity);GO:0007596(blood coagulation);GO:0018149(peptide cross-linking);GO:0072562(blood microparticle)	ko04610(Complement and coagulation cascades)
ssc-miR-135	XM_001927669.7	PUM3	PUM3	pumilio homolog 3 [Sus scrofa]	51	-37.05	1	1	2	GO:0003729(mRNA binding);GO:0005730(nucleolus);GO:0006417(regulation of translation)
ssc-miR-135	XM_001927672.4	MINPP1	MINPP1	multiple inositol polyphosphate phosphatase 1 isoform X2 [Sus scrofa]	61	-10.95	1	1	2	GO:0003993(acid phosphatase activity);GO:0016311(dephosphorylation);GO:0034417(bisphosphoglycerate 3-phosphatase activity);GO:0070062(extracellular exosome)	ko00010(Glycolysis / Gluconeogenesis);ko00562(Inositol phosphate metabolism)
ssc-miR-135	XM_001927679.6	PCYT1B	PCYT1B	PREDICTED: choline-phosphate cytidylyltransferase B isoform X1 [Orcinus orca]	87	-15.24	1	1	2	GO:0003824(catalytic activity);GO:0009058(biosynthetic process)	ko00564(Glycerophospholipid metabolism);ko00440(Phosphonate and phosphinate metabolism);ko05231(Choline metabolism in cancer)
ssc-miR-135	XM_001927701.5	SLC39A5	SLC39A5	zinc transporter ZIP5 [Sus scrofa]	64	-11.53	1	1	2	GO:0001654(eye development);GO:0005385(zinc ion transmembrane transporter activity);GO:0005887(integral component of plasma membrane);GO:0006882(cellular zinc ion homeostasis);GO:0016323(basolateral plasma membrane);GO:0030509(BMP signaling pathway);GO:0034224(cellular response to zinc ion starvation);GO:0048026(positive regulation of mRNA splicing, via spliceosome);GO:0070062(extracellular exoso…
ssc-miR-135	XM_001927783.5	AP5M1	AP5M1	AP-5 complex subunit mu-1 isoform X2 [Sus scrofa]	93	-59.59	1	1	2	GO:0005764(lysosome);GO:0005770(late endosome);GO:0005829(cytosol);GO:0016197(endosomal transport);GO:0030119(AP-type membrane coat adaptor complex)
ssc-miR-135	XM_001927802.6	ANXA7	ANXA7	annexin A7 isoform X2 [Sus scrofa]	99	-13.5	1	1	2	GO:0005178(integrin binding);GO:0005509(calcium ion binding);GO:0005544(calcium-dependent phospholipid binding);GO:0005635(nuclear envelope);GO:0005789(endoplasmic reticulum membrane);GO:0005829(cytosol);GO:0005886(plasma membrane);GO:0006874(cellular calcium ion homeostasis);GO:0006914(autophagy);GO:0007599(hemostasis);GO:0008283(cell proliferation);GO:0008360(regulation of cell shape);GO:000965…
ssc-miR-135	XM_001927844.5	KDM1B	KDM1B	lysine-specific histone demethylase 1B [Sus scrofa]	83	-45.55	1	1	2	GO:0003677(DNA binding);GO:0005634(nucleus);GO:0006349(regulation of gene expression by genetic imprinting);GO:0008270(zinc ion binding);GO:0034648(histone demethylase activity (H3-dimethyl-K4 specific));GO:0034649(histone demethylase activity (H3-monomethyl-K4 specific));GO:0034720(histone H3-K4 demethylation);GO:0043046(DNA methylation involved in gamete generation);GO:0044030(regulation of DNA…
ssc-miR-135	XM_001927883.6	TMEM200A	TMEM200A	transmembrane protein 200A [Sus scrofa]	79	-28.8	1	1	2	GO:0016021(integral component of membrane)
ssc-miR-135	XM_001928016.5	DCAF17	DCAF17	DDB1- and CUL4-associated factor 17 isoform X5 [Sus scrofa]	82	-14.28	1	1	2	GO:0016567(protein ubiquitination);GO:0080008(Cul4-RING E3 ubiquitin ligase complex)
ssc-miR-135	XM_001928070.5	SNX12	SNX12	PREDICTED: sorting nexin-12 [Nannospalax galili]	81	-37.78	1	1	2	GO:0005768(endosome);GO:0005769(early endosome);GO:0006897(endocytosis);GO:0010955(negative regulation of protein processing);GO:0016050(vesicle organization);GO:0019898(extrinsic component of membrane);GO:0019899(enzyme binding);GO:0030100(regulation of endocytosis);GO:0035091(phosphatidylinositol binding);GO:0042177(negative regulation of protein catabolic process);GO:0051224(negative regulatio…	ko04144(Endocytosis)
ssc-miR-135	XM_001928154.7	RORA	RORA	nuclear receptor ROR-alpha isoform X3 [Sus scrofa]	76	-27.31	1	1	2	GO:0000977(RNA polymerase II regulatory region sequence-specific DNA binding);GO:0001046(core promoter sequence-specific DNA binding);GO:0001222(transcription corepressor binding);GO:0001223(transcription coactivator binding);GO:0001525(angiogenesis);GO:0003677(DNA binding);GO:0003700(DNA binding transcription factor activity);GO:0003707(steroid hormone receptor activity);GO:0004879(nuclear recep…	ko04659(Th17 cell differentiation);ko04710(Circadian rhythm);ko05321(Inflammatiory bowel disease (IBD))
ssc-miR-135	XM_001928213.4	PHF7	PHF7	PHD finger protein 7 isoform X3 [Sus scrofa]	55	-25.38	1	1	2	GO:0005654(nucleoplasm);GO:0005815(microtubule organizing center);GO:0008270(zinc ion binding)
ssc-miR-135	XM_001928218.6	GABPB1	GABPB1	GA-binding protein subunit beta-1 isoform X7 [Homo sapiens]	86	-13.19	1	1	2	GO:0003700(DNA binding transcription factor activity);GO:0005515(protein binding);GO:0005634(nucleus);GO:0005654(nucleoplasm);GO:0006351(transcription, DNA-templated);GO:0006357(regulation of transcription by RNA polymerase II);GO:0007005(mitochondrion organization);GO:0044212(transcription regulatory region DNA binding);GO:0045944(positive regulation of transcription by RNA polymerase II);GO:004…
ssc-miR-135	XM_001928330.5	ZDHHC6	ZDHHC6	palmitoyltransferase ZDHHC6 isoform X3 [Sus scrofa]	86	-17.87	1	1	2	GO:0008270(zinc ion binding);GO:0016021(integral component of membrane);GO:0019706(protein-cysteine S-palmitoyltransferase activity)
ssc-miR-135	XM_001928339.4	EIF2S1	EIF2S1	PREDICTED: eukaryotic translation initiation factor 2 subunit 1 isoform X1 [Miniopterus natalensis]	90	-12.25	1	1	2	GO:0005737(cytoplasm)	ko03013(RNA transport);ko04141(Protein processing in endoplasmic reticulum);ko04140(Autophagy - animal);ko04210(Apoptosis);ko04932(Non-alcoholic fatty liver disease (NAFLD));ko05162(Measles);ko05164(Influenza A);ko05160(Hepatitis C);ko05168(Herpes simplex infection)
ssc-miR-135	XM_001928544.4	DDX20	DDX20	probable ATP-dependent RNA helicase DDX20 isoform X2 [Sus scrofa]	68	-10.45	1	1	2	GO:0000122(negative regulation of transcription by RNA polymerase II);GO:0000387(spliceosomal snRNP assembly);GO:0003676(nucleic acid binding);GO:0004004(ATP-dependent RNA helicase activity);GO:0005524(ATP binding);GO:0005829(cytosol);GO:0010501(RNA secondary structure unwinding);GO:0016020(membrane);GO:0030674(protein binding, bridging);GO:0032797(SMN complex);GO:0034719(SMN-Sm protein complex);…	ko03013(RNA transport)
ssc-miR-135	XM_001928584.6	GRK5	GRK5	G protein-coupled receptor kinase 5 isoform X4 [Sus scrofa]	53	-30.36	1	1	2	GO:0004703(G-protein coupled receptor kinase activity);GO:0005524(ATP binding);GO:0005737(cytoplasm);GO:0005886(plasma membrane);GO:0005925(focal adhesion);GO:0007217(tachykinin receptor signaling pathway);GO:0008284(positive regulation of cell proliferation);GO:0031965(nuclear membrane);GO:0043066(negative regulation of apoptotic process);GO:0045444(fat cell differentiation);GO:0046777(protein a…	ko04144(Endocytosis);ko04062(Chemokine signaling pathway);ko05032(Morphine addiction)
ssc-miR-135	XM_001928627.5	STOX1	STOX1	storkhead-box protein 1 [Sus scrofa]	70	-16.89	1	1	2	GO:0000977(RNA polymerase II regulatory region sequence-specific DNA binding);GO:0005654(nucleoplasm);GO:0005730(nucleolus);GO:0005813(centrosome);GO:0005938(cell cortex);GO:0010628(positive regulation of gene expression);GO:0010629(negative regulation of gene expression);GO:0010800(positive regulation of peptidyl-threonine phosphorylation);GO:0010971(positive regulation of G2/M transition of mit…
ssc-miR-135	XM_001928695.5	TCF7L2	TCF7L2	transcription factor 7-like 2 isoform X9 [Sus scrofa]	83	-26.74	1	1	2	GO:0000122(negative regulation of transcription by RNA polymerase II);GO:0000790(nuclear chromatin);GO:0000978(RNA polymerase II proximal promoter sequence-specific DNA binding);GO:0001103(RNA polymerase II repressing transcription factor binding);GO:0001568(blood vessel development);GO:0003700(DNA binding transcription factor activity);GO:0005654(nucleoplasm);GO:0005667(transcription factor comp…	ko04310(Wnt signaling pathway);ko04390(Hippo signaling pathway);ko04520(Adherens junction);ko04916(Melanogenesis);ko05200(Pathways in cancer);ko05210(Colorectal cancer);ko05225(Hepatocellular carcinoma);ko05226(Gastric cancer);ko05216(Thyroid cancer);ko05221(Acute myeloid leukemia);ko05217(Basal cell carcinoma);ko05215(Prostate cancer);ko05213(Endometrial cancer);ko05224(Breast cancer);ko05412(Ar…
ssc-miR-135	XM_001928749.6	HAUS6	HAUS6	HAUS augmin-like complex subunit 6 isoform X2 [Sus scrofa]	73	-34.91	1	1	2	GO:0051225(spindle assembly);GO:0070652(HAUS complex)
ssc-miR-135	XM_001928949.6	KAT6B	KAT6B	histone acetyltransferase KAT6B isoform X4 [Sus scrofa]	78	-23.03	1	1	2	GO:0000786(nucleosome);GO:0003677(DNA binding);GO:0004402(histone acetyltransferase activity);GO:0006334(nucleosome assembly);GO:0008134(transcription factor binding);GO:0008270(zinc ion binding);GO:0043966(histone H3 acetylation);GO:0045892(negative regulation of transcription, DNA-templated);GO:0045893(positive regulation of transcription, DNA-templated);GO:0070776(MOZ/MORF histone acetyltransf…
ssc-miR-135	XM_001929027.3	FBLN5	FBLN5	hypothetical protein EGK_18468, partial [Macaca mulatta]	62	-10.98	1	1	2	GO:0005178(integrin binding);GO:0005509(calcium ion binding);GO:0005615(extracellular space);GO:0008022(protein C-terminus binding);GO:0034394(protein localization to cell surface);GO:0042803(protein homodimerization activity);GO:0046903(secretion);GO:0048251(elastic fiber assembly);GO:0070062(extracellular exosome);GO:0071953(elastic fiber);GO:2000121(regulation of removal of superoxide radicals)
ssc-miR-135	XM_001929075.7	PAPOLA	PAPOLA	PREDICTED: poly(A) polymerase alpha isoform X5 [Equus asinus]	59	-28.57	1	1	2	GO:0003723(RNA binding);GO:0004652(polynucleotide adenylyltransferase activity);GO:0005634(nucleus);GO:0005654(nucleoplasm);GO:0005737(cytoplasm);GO:0006378(mRNA polyadenylation);GO:0031440(regulation of mRNA 3'-end processing);GO:0031123(RNA 3'-end processing);GO:0043631(RNA polyadenylation)	ko03015(mRNA surveillance pathway)
ssc-miR-135	XM_001929190.3	CD53	CD53	leukocyte surface antigen CD53 [Sus scrofa]	94	-13.57	1	1	2	GO:0001772(immunological synapse);GO:0005887(integral component of plasma membrane);GO:0005911(cell-cell junction);GO:0007166(cell surface receptor signaling pathway);GO:0070062(extracellular exosome);GO:1901741(positive regulation of myoblast fusion)
ssc-miR-135	XM_001929445.5	MMP11	MMP11	stromelysin-3 isoform X3 [Sus scrofa]	74	-15.77	1	1	2	GO:0004222(metalloendopeptidase activity);GO:0005509(calcium ion binding);GO:0006508(proteolysis);GO:0007275(multicellular organism development);GO:0008270(zinc ion binding);GO:0030199(collagen fibril organization);GO:0030574(collagen catabolic process);GO:0045599(negative regulation of fat cell differentiation);GO:0071711(basement membrane organization)
ssc-miR-135	XM_001929552.7	STK38	STK38	serine/threonine-protein kinase 38 isoform X1 [Papio anubis]	56	-15.22	1	1	2	GO:0000287(magnesium ion binding);GO:0004674(protein serine/threonine kinase activity);GO:0005524(ATP binding);GO:0005622(intracellular);GO:0005737(cytoplasm);GO:0018105(peptidyl-serine phosphorylation);GO:0031435(mitogen-activated protein kinase kinase kinase binding);GO:0035556(intracellular signal transduction);GO:0043407(negative regulation of MAP kinase activity)
ssc-miR-135	XM_003121192.5	TBPL1	TBPL1	TATA box-binding protein-like protein 1 isoform X1 [Tupaia chinensis]	78	-11.65	1	1	2	GO:0001675(acrosome assembly);GO:0003677(DNA binding);GO:0005672(transcription factor TFIIA complex);GO:0005737(cytoplasm);GO:0006235(dTTP biosynthetic process);GO:0006352(DNA-templated transcription, initiation);GO:0006355(regulation of transcription, DNA-templated);GO:0007289(spermatid nucleus differentiation)	ko03022(Basal transcription factors);ko05203(Viral carcinogenesis);ko05016(Huntington disease);ko05166(HTLV-I infection);ko05168(Herpes simplex infection);ko05169(Epstein-Barr virus infection);ko05165(Human papillomavirus infection)
ssc-miR-135	XM_003121219.6	NCOA7	NCOA7	nuclear receptor coactivator 7 isoform X5 [Sus scrofa]	68	-25.24	1	1	2	GO:0005622(intracellular);GO:0030374(ligand-dependent nuclear receptor transcription coactivator activity);GO:0035257(nuclear hormone receptor binding);GO:0045944(positive regulation of transcription by RNA polymerase II)	ko03018(RNA degradation)
ssc-miR-135	XM_003121241.5	GOPC	GOPC	PREDICTED: LOW QUALITY PROTEIN: Golgi-associated PDZ and coiled-coil motif-containing protein [Oryctolagus cuniculus]	80	-11.34	1	1	2	GO:0005109(frizzled binding);GO:0005886(plasma membrane);GO:0007289(spermatid nucleus differentiation);GO:0008022(protein C-terminus binding);GO:0030695(GTPase regulator activity);GO:0042803(protein homodimerization activity);GO:0045202(synapse);GO:0050790(regulation of catalytic activity)	ko03008(Ribosome biogenesis in eukaryotes)
ssc-miR-135	XM_003121248.5	CEP85L	CEP85L	LOW QUALITY PROTEIN: centrosomal protein of 85 kDa-like [Sus scrofa]	97	-44.52	1	1	2	GO:0005813(centrosome)
ssc-miR-135	XM_003121280.5	ZNF292	ZNF292	zinc finger protein 292 isoform X1 [Sus scrofa]	71	-12.85	1	1	2	GO:0003676(nucleic acid binding);GO:0046872(metal ion binding)
ssc-miR-135	XM_003121282.4	C1H6orf163	C1H6orf163	uncharacterized protein C6orf163 homolog [Sus scrofa]	90	-10.74	1	1	2	GO:0003674(molecular_function);GO:0005575(cellular_component);GO:0008150(biological_process)
ssc-miR-135	XM_003121417.5	SIGLEC15	SIGLEC15	LOW QUALITY PROTEIN: sialic acid-binding Ig-like lectin 15 [Sus scrofa]	70	-32.6	1	1	2	GO:0005886(plasma membrane);GO:0016021(integral component of membrane);GO:0032956(regulation of actin cytoskeleton organization);GO:0045124(regulation of bone resorption);GO:0071402(cellular response to lipoprotein particle stimulus);GO:2001204(regulation of osteoclast development)
ssc-miR-135	XM_003121447.4	C1H18orf54	C1H18orf54	lung adenoma susceptibility protein 2 isoform X4 [Sus scrofa]	99	-31.42	1	1	2	GO:0005576(extracellular region);GO:0008285(negative regulation of cell proliferation)
ssc-miR-135	XM_003121470.4	GTF2A2	GTF2A2	transcription initiation factor IIA subunit 2 [Rattus norvegicus]	86	-15.19	1	1	2	GO:0001103(RNA polymerase II repressing transcription factor binding);GO:0003713(transcription coactivator activity);GO:0005672(transcription factor TFIIA complex);GO:0017025(TBP-class protein binding);GO:0030054(cell junction);GO:0042803(protein homodimerization activity);GO:0045944(positive regulation of transcription by RNA polymerase II);GO:0046982(protein heterodimerization activity);GO:0051…	ko03022(Basal transcription factors);ko05203(Viral carcinogenesis)
ssc-miR-135	XM_003121515.4	TRPM7	TRPM7	transient receptor potential cation channel subfamily M member 7 isoform X4 [Sus scrofa]	74	-17.2	1	1	2	GO:0001726(ruffle);GO:0003779(actin binding);GO:0004674(protein serine/threonine kinase activity);GO:0005262(calcium channel activity);GO:0005524(ATP binding);GO:0005886(plasma membrane);GO:0010961(cellular magnesium ion homeostasis);GO:0016021(integral component of membrane);GO:0016340(calcium-dependent cell-matrix adhesion);GO:0017022(myosin binding);GO:0031032(actomyosin structure organization…	ko04217(Necroptosis);ko04218(Cellular senescence);ko04621(NOD-like receptor signaling pathway);ko04978(Mineral absorption)
ssc-miR-135	XM_003121520.4	SHC4	SHC4	SHC-transforming protein 4 isoform X2 [Sus scrofa]	83	-16.87	1	1	2	GO:0005622(intracellular);GO:0005886(plasma membrane);GO:0006915(apoptotic process);GO:0007169(transmembrane receptor protein tyrosine kinase signaling pathway);GO:0008284(positive regulation of cell proliferation);GO:0010468(regulation of gene expression);GO:0019904(protein domain specific binding);GO:0030971(receptor tyrosine kinase binding);GO:0035556(intracellular signal transduction);GO:0048…	ko04014(Ras signaling pathway);ko04012(ErbB signaling pathway);ko04072(Phospholipase D signaling pathway);ko04510(Focal adhesion);ko04650(Natural killer cell mediated cytotoxicity);ko04062(Chemokine signaling pathway);ko04910(Insulin signaling pathway);ko04915(Estrogen signaling pathway);ko04917(Prolactin signaling pathway);ko04926(Relaxin signaling pathway);ko04722(Neurotrophin signaling pathway…
ssc-miR-135	XM_003121531.6	TERB2	TERB2	telomere repeats-binding bouquet formation protein 2 [Sus scrofa]	79	-12.51	1	1	2	GO:0000784(nuclear chromosome, telomeric region);GO:0005637(nuclear inner membrane);GO:0007129(synapsis);GO:0045141(meiotic telomere clustering);GO:0070197(meiotic attachment of telomere to nuclear envelope)
ssc-miR-135	XM_003121583.5	OIP5	OIP5	protein Mis18-beta isoform X2 [Sus scrofa]	78	-72.4	1	1	2	GO:0000785(chromatin);GO:0005737(cytoplasm);GO:0010369(chromocenter);GO:0015030(Cajal body)
ssc-miR-135	XM_003121594.4	CHST14	CHST14	carbohydrate sulfotransferase 14 [Sus scrofa]	96	-13.09	1	1	2	GO:0001537(N-acetylgalactosamine 4-O-sulfotransferase activity);GO:0016021(integral component of membrane);GO:0016051(carbohydrate biosynthetic process);GO:0050655(dermatan sulfate proteoglycan metabolic process);GO:0070062(extracellular exosome)	ko00532(Glycosaminoglycan biosynthesis - chondroitin sulfate / dermatan sulfate)
ssc-miR-135	XM_003121622.6	SPRED1	SPRED1	sprouty-related, EVH1 domain-containing protein 1 isoform X1 [Sus scrofa]	79	-12.27	1	1	2	GO:0000188(inactivation of MAPK activity);GO:0005173(stem cell factor receptor binding);GO:0005654(nucleoplasm);GO:0005737(cytoplasm);GO:0007275(multicellular organism development);GO:0010801(negative regulation of peptidyl-threonine phosphorylation);GO:0010923(negative regulation of phosphatase activity);GO:0016020(membrane);GO:0019901(protein kinase binding);GO:0019902(phosphatase binding);GO:0…
ssc-miR-135	XM_003121702.4	KIAA1468	KIAA1468	RAB11-binding protein RELCH isoform X5 [Lagenorhynchus obliquidens]	89	-18.32	1	1	2	GO:0003674(molecular_function);GO:0005575(cellular_component);GO:0008150(biological_process);GO:0016021(integral component of membrane)	ko00563(Glycosylphosphatidylinositol(GPI)-anchor biosynthesis)
ssc-miR-135	XM_003121711.5	CPLX4	CPLX4	complexin-4 [Sus scrofa]	74	-11.73	1	1	2	GO:0006836(neurotransmitter transport);GO:0019905(syntaxin binding);GO:0045202(synapse);GO:0046928(regulation of neurotransmitter secretion)	ko04721(Synaptic vesicle cycle)
ssc-miR-135	XM_003121722.6	CCBE1	CCBE1	collagen and calcium-binding EGF domain-containing protein 1 isoform X2 [Sus scrofa]	93	-79.14	1	1	2	GO:0001946(lymphangiogenesis);GO:0002020(protease binding);GO:0005509(calcium ion binding);GO:0005518(collagen binding);GO:0005615(extracellular space);GO:0010575(positive regulation of vascular endothelial growth factor production);GO:0010595(positive regulation of endothelial cell migration);GO:0010954(positive regulation of protein processing);GO:0045766(positive regulation of angiogenesis);GO…
ssc-miR-135	XM_003121731.5	IGDCC4	IGDCC4	immunoglobulin superfamily DCC subclass member 4 isoform X3 [Sus scrofa]	67	-10.55	1	1	2	GO:0016021(integral component of membrane)	ko04514(Cell adhesion molecules (CAMs))
ssc-miR-135	XM_003121743.5	AAGAB	AAGAB	alpha- and gamma-adaptin-binding protein p34 isoform X4 [Sus scrofa]	57	-12.21	1	1	2	GO:0005654(nucleoplasm);GO:0005737(cytoplasm)
ssc-miR-135	XM_003121767.5	UACA	UACA	uveal autoantigen with coiled-coil domains and ankyrin repeats isoform X5 [Sus scrofa]	58	-23.29	1	1	2	GO:0005634(nucleus);GO:0005739(mitochondrion);GO:0070062(extracellular exosome);GO:0097190(apoptotic signaling pathway);GO:1901222(regulation of NIK/NF-kappaB signaling)
ssc-miR-135	XM_003121813.4	PTGDR	PTGDR	prostaglandin D2 receptor [Sus scrofa]	86	-15.2	1	1	2	GO:0001785(prostaglandin J receptor activity);GO:0004956(prostaglandin D receptor activity);GO:0005886(plasma membrane);GO:0006954(inflammatory response);GO:0007186(G-protein coupled receptor signaling pathway);GO:0016021(integral component of membrane);GO:0030238(male sex determination);GO:0030431(sleep);GO:0046085(adenosine metabolic process);GO:0071799(cellular response to prostaglandin D stim…	ko04080(Neuroactive ligand-receptor interaction)
ssc-miR-135	XM_003121874.5	CAAP1	CAAP1	caspase activity and apoptosis inhibitor 1 isoform X2 [Sus scrofa]	92	-27.23	1	1	2	GO:0006915(apoptotic process)	ko04141(Protein processing in endoplasmic reticulum)
ssc-miR-135	XM_003121935.4	TMEM252	TMEM252	LOW QUALITY PROTEIN: transmembrane protein 252 [Sus scrofa]	56	-14.91	1	1	2	GO:0016021(integral component of membrane)
ssc-miR-135	XM_003122021.5	TOMM5	TOMM5	LOW QUALITY PROTEIN: mitochondrial import receptor subunit TOM5 homolog [Zalophus californianus]	88	-12.34	1	1	2	GO:0005742(mitochondrial outer membrane translocase complex);GO:0006626(protein targeting to mitochondrion);GO:0016021(integral component of membrane)
ssc-miR-135	XM_003122024.6	TSTD2	TSTD2	thiosulfate sulfurtransferase/rhodanese-like domain-containing protein 2 isoform X2 [Sus scrofa]	77	-11.06	1	1	2	GO:0005523(tropomyosin binding);GO:0005865(striated muscle thin filament);GO:0006936(muscle contraction);GO:0007015(actin filament organization);GO:0008180(COP9 signalosome);GO:0008344(adult locomotory behavior);GO:0016020(membrane);GO:0030239(myofibril assembly);GO:0030863(cortical cytoskeleton);GO:0051015(actin filament binding);GO:0051694(pointed-end actin filament capping);GO:0070307(lens fib…
ssc-miR-135	XM_003122214.5	DOLPP1	DOLPP1	PREDICTED: dolichyldiphosphatase 1 isoform X1 [Nannospalax galili]	58	-29.08	1	1	2	GO:0006487(protein N-linked glycosylation);GO:0008610(lipid biosynthetic process);GO:0030176(integral component of endoplasmic reticulum membrane);GO:0047874(dolichyldiphosphatase activity)	ko00510(N-Glycan biosynthesis)
ssc-miR-135	XM_003122756.3	LOC100513843	LOC100513843	olfactory receptor 476-like [Sus scrofa]	98	-12.66	1	1	2	GO:0004930(G-protein coupled receptor activity);GO:0004984(olfactory receptor activity);GO:0005549(odorant binding);GO:0005886(plasma membrane);GO:0007186(G-protein coupled receptor signaling pathway);GO:0016021(integral component of membrane);GO:0050911(detection of chemical stimulus involved in sensory perception of smell)	ko04740(Olfactory transduction)
ssc-miR-135	XM_003122808.6	SLC39A13	SLC39A13	zinc transporter ZIP13 [Sus scrofa]	88	-39.12	1	1	2	GO:0005385(zinc ion transmembrane transporter activity);GO:0006882(cellular zinc ion homeostasis);GO:0071577(zinc II ion transmembrane transport)
ssc-miR-135	XM_003122941.3	TPH1	TPH1	tryptophan 5-hydroxylase 1 [Sus scrofa]	50	-10.68	1	1	2	GO:0004510(tryptophan 5-monooxygenase activity);GO:0005506(iron ion binding);GO:0005737(cytoplasm);GO:0009072(aromatic amino acid family metabolic process);GO:0016597(amino acid binding);GO:0042427(serotonin biosynthetic process);GO:0045600(positive regulation of fat cell differentiation);GO:0046849(bone remodeling);GO:0055114(oxidation-reduction process);GO:0060749(mammary gland alveolus develop…	ko00380(Tryptophan metabolism);ko00790(Folate biosynthesis);ko04726(Serotonergic synapse)
ssc-miR-135	XM_003122969.6	BTBD10	BTBD10	BTB/POZ domain-containing protein 10 isoform X4 [Sus scrofa]	88	-12.6	1	1	2	GO:0005654(nucleoplasm);GO:0005730(nucleolus);GO:0005737(cytoplasm);GO:0042327(positive regulation of phosphorylation);GO:1901215(negative regulation of neuron death);GO:0005634(nucleus);GO:0044342(type B pancreatic cell proliferation)
ssc-miR-135	XM_003123036.3	NCLN	NCLN	nicalin isoform X6 [Sus scrofa]	99	-28.82	1	1	2	GO:0005789(endoplasmic reticulum membrane);GO:0009966(regulation of signal transduction);GO:0016021(integral component of membrane);GO:0031648(protein destabilization);GO:0043254(regulation of protein complex assembly)
ssc-miR-135	XM_003123430.4	CASP14	CASP14	caspase-14 [Sus scrofa]	71	-12.29	1	1	2	GO:0005634(nucleus);GO:0005737(cytoplasm);GO:0006508(proteolysis);GO:0006915(apoptotic process);GO:0070062(extracellular exosome);GO:0070268(cornification);GO:0097153(cysteine-type endopeptidase activity involved in apoptotic process)
ssc-miR-135	XM_003123651.6	ADAMTS2	ADAMTS2	A disintegrin and metalloproteinase with thrombospondin motifs 2 isoform X1 [Sus scrofa]	54	-15.22	1	1	2	GO:0004222(metalloendopeptidase activity);GO:0007283(spermatogenesis);GO:0008270(zinc ion binding);GO:0016485(protein processing);GO:0030199(collagen fibril organization);GO:0030324(lung development);GO:0043588(skin development)
ssc-miR-135	XM_003123714.5	S100Z	S100Z	protein S100-Z [Sus scrofa]	97	-14.98	1	1	2	GO:0005509(calcium ion binding)
ssc-miR-135	XM_003123715.5	AGGF1	AGGF1	angiogenic factor with G patch and FHA domains 1 [Sus scrofa]	64	-18.66	1	1	2	GO:0001938(positive regulation of endothelial cell proliferation);GO:0003676(nucleic acid binding);GO:0005576(extracellular region);GO:0007155(cell adhesion);GO:0045766(positive regulation of angiogenesis);GO:0048471(perinuclear region of cytoplasm)
ssc-miR-135	XM_003123750.4	FAM151B	FAM151B	protein FAM151B isoform X2 [Sus scrofa]	58	-10.75	1	1	2	GO:0005515(protein binding)	ko04350(TGF-beta signaling pathway);ko04144(Endocytosis)
ssc-miR-135	XM_003123780.4	MBLAC2	MBLAC2	metallo-beta-lactamase domain-containing protein 2 [Sus scrofa]	95	-38.38	1	1	2	GO:0070062(extracellular exosome)	ko04141(Protein processing in endoplasmic reticulum)
ssc-miR-135	XM_003123848.6	PGGT1B	PGGT1B	geranylgeranyl transferase type-1 subunit beta [Microcebus murinus]	90	-50.02	1	1	2	GO:0004662(CAAX-protein geranylgeranyltransferase activity);GO:0005953(CAAX-protein geranylgeranyltransferase complex);GO:0018344(protein geranylgeranylation)
ssc-miR-135	XM_003123877.4	CEP120	CEP120	centrosomal protein of 120 kDa [Sus scrofa]	94	-19.54	1	1	2	GO:0005813(centrosome);GO:0008022(protein C-terminus binding);GO:0021987(cerebral cortex development);GO:0022008(neurogenesis);GO:0022027(interkinetic nuclear migration);GO:0030953(astral microtubule organization);GO:0032880(regulation of protein localization)
ssc-miR-135	XM_003124010.5	FGF1	FGF1	fibroblast growth factor 1 isoform X2 [Canis lupus familiaris]	81	-42.56	1	1	2	GO:0001759(organ induction);GO:0005104(fibroblast growth factor receptor binding);GO:0005615(extracellular space);GO:0005654(nucleoplasm);GO:0005829(cytosol);GO:0008083(growth factor activity);GO:0008201(heparin binding);GO:0008543(fibroblast growth factor receptor signaling pathway);GO:0030324(lung development);GO:0030335(positive regulation of cell migration);GO:0034605(cellular response to hea…	ko04014(Ras signaling pathway);ko04015(Rap1 signaling pathway);ko04010(MAPK signaling pathway);ko04390(Hippo signaling pathway);ko04151(PI3K-Akt signaling pathway);ko04810(Regulation of actin cytoskeleton);ko05200(Pathways in cancer);ko05226(Gastric cancer);ko05218(Melanoma);ko05224(Breast cancer)
ssc-miR-135	XM_003124063.6	PRELID2	PRELID2	PRELI domain-containing protein 2 isoform X5 [Sus scrofa]	85	-11.34	1	1	2	GO:0005758(mitochondrial intermembrane space);GO:0015914(phospholipid transport);GO:1990050(phosphatidic acid transporter activity)
ssc-miR-135	XM_003124088.3	CSNK1A1	CSNK1A1	PREDICTED: casein kinase I isoform alpha isoform X6 [Ovis aries musimon]	66	-11.63	1	1	2	GO:0004674(protein serine/threonine kinase activity);GO:0005524(ATP binding);GO:0005634(nucleus);GO:0005737(cytoplasm);GO:0006909(phagocytosis);GO:0008360(regulation of cell shape);GO:0016055(Wnt signaling pathway);GO:0018105(peptidyl-serine phosphorylation);GO:0000902(cell morphogenesis);GO:0006468(protein phosphorylation);GO:0000139(Golgi membrane);GO:0000777(condensed chromosome kinetochore);G…	ko04310(Wnt signaling pathway);ko04340(Hedgehog signaling pathway);ko05225(Hepatocellular carcinoma);ko05226(Gastric cancer);ko05224(Breast cancer);ko05165(Human papillomavirus infection)
ssc-miR-135	XM_003124781.4	OMD	OMD	osteomodulin [Sus scrofa]	68	-11.94	1	1	2	GO:0005615(extracellular space);GO:0007409(axonogenesis);GO:0030500(regulation of bone mineralization);GO:0070062(extracellular exosome)
ssc-miR-135	XM_003124855.4	ST6GAL2	ST6GAL2	beta-galactoside alpha-2,6-sialyltransferase 2 [Sus scrofa]	83	-58.92	1	1	2	GO:0003835(beta-galactoside alpha-2,6-sialyltransferase activity);GO:0005794(Golgi apparatus);GO:0009311(oligosaccharide metabolic process);GO:0016021(integral component of membrane);GO:0018279(protein N-linked glycosylation via asparagine);GO:0097503(sialylation)	ko00510(N-Glycan biosynthesis);ko00514(Other types of O-glycan biosynthesis)
ssc-miR-135	XM_003124907.5	MGAT4A	MGAT4A	alpha-1,3-mannosyl-glycoprotein 4-beta-N-acetylglucosaminyltransferase A isoform X1 [Sus scrofa]	86	-58.87	1	1	2	GO:0006491(N-glycan processing);GO:0008454(alpha-1,3-mannosylglycoprotein 4-beta-N-acetylglucosaminyltransferase activity);GO:0016020(membrane);GO:0070062(extracellular exosome)	ko00510(N-Glycan biosynthesis)
ssc-miR-135	XM_003125070.4	BMP10	BMP10	bone morphogenetic protein 10 [Sus scrofa]	61	-43.88	1	1	2	GO:0005125(cytokine activity);GO:0005160(transforming growth factor beta receptor binding);GO:0005179(hormone activity);GO:0005615(extracellular space);GO:0007512(adult heart development);GO:0008083(growth factor activity);GO:0009986(cell surface);GO:0010596(negative regulation of endothelial cell migration);GO:0010613(positive regulation of cardiac muscle hypertrophy);GO:0010614(negative regulat…	ko04060(Cytokine-cytokine receptor interaction)
ssc-miR-135	XM_003125154.6	FOXN2	FOXN2	forkhead box protein N2 isoform X2 [Sus scrofa]	98	-35.73	1	1	2	GO:0003700(DNA binding transcription factor activity);GO:0005634(nucleus);GO:0006355(regulation of transcription, DNA-templated);GO:0035914(skeletal muscle cell differentiation);GO:0043565(sequence-specific DNA binding)
ssc-miR-135	XM_003125183.6	LRPPRC	LRPPRC	leucine-rich PPR motif-containing protein, mitochondrial [Sus scrofa]	87	-13.14	1	1	2	GO:0000794(condensed nuclear chromosome);GO:0000961(negative regulation of mitochondrial RNA catabolic process);GO:0003697(single-stranded DNA binding);GO:0005874(microtubule);GO:0016020(membrane);GO:0031625(ubiquitin protein ligase binding);GO:0042645(mitochondrial nucleoid);GO:0048471(perinuclear region of cytoplasm);GO:0048487(beta-tubulin binding);GO:0070129(regulation of mitochondrial transl…
ssc-miR-135	XM_003125387.4	ATP6V1C2	ATP6V1C2	V-type proton ATPase subunit C 2 isoform X4 [Sus scrofa]	96	-14.42	1	1	2	GO:0005765(lysosomal membrane);GO:0008553(proton-exporting ATPase activity, phosphorylative mechanism);GO:0015991(ATP hydrolysis coupled proton transport);GO:0030177(positive regulation of Wnt signaling pathway);GO:0033180(proton-transporting V-type ATPase, V1 domain);GO:0046983(protein dimerization activity);GO:0070062(extracellular exosome);GO:0015078(proton transmembrane transporter activity)	ko00190(Oxidative phosphorylation);ko04150(mTOR signaling pathway);ko04145(Phagosome);ko04966(Collecting duct acid secretion);ko04721(Synaptic vesicle cycle);ko05323(Rheumatoid arthritis);ko05165(Human papillomavirus infection)
ssc-miR-135	XM_003125564.5	ESRP1	ESRP1	ESRP1 protein, partial [Homo sapiens]	62	-15.75	1	1	2	GO:0000166(nucleotide binding);GO:0003729(mRNA binding);GO:0005654(nucleoplasm);GO:0043484(regulation of RNA splicing);GO:0005515(protein binding);GO:0005634(nucleus);GO:0006397(mRNA processing);GO:0008380(RNA splicing);GO:0008543(fibroblast growth factor receptor signaling pathway)
ssc-miR-135	XM_003125587.6	SEC31B	SEC31B	protein transport protein Sec31B isoform X9 [Sus scrofa]	86	-18.81	1	1	2	GO:0030120(vesicle coat)	ko04141(Protein processing in endoplasmic reticulum)
ssc-miR-135	XM_003125588.4	HIF1AN	HIF1AN	hypoxia-inducible factor 1-alpha inhibitor [Sus scrofa]	77	-27.81	1	1	2	GO:0005112(Notch binding);GO:0005506(iron ion binding);GO:0005654(nucleoplasm);GO:0008270(zinc ion binding);GO:0031406(carboxylic acid binding);GO:0036138(peptidyl-histidine hydroxylation);GO:0036139(peptidyl-histidine dioxygenase activity);GO:0036140(peptidyl-asparagine 3-dioxygenase activity);GO:0042264(peptidyl-aspartic acid hydroxylation);GO:0042265(peptidyl-asparagine hydroxylation);GO:00428…
ssc-miR-135	XM_003125610.4	C4H8orf46	C4H8orf46	uncharacterized protein C8orf46 homolog [Sus scrofa]	87	-12.27	1	1	2	GO:0003674(molecular_function);GO:0005575(cellular_component);GO:0008150(biological_process)
ssc-miR-135	XM_003125766.4	RFX5	RFX5	DNA-binding protein RFX5 isoform X1 [Sus scrofa]	79	-40.29	1	1	2	GO:0000122(negative regulation of transcription by RNA polymerase II);GO:0000978(RNA polymerase II proximal promoter sequence-specific DNA binding);GO:0003700(DNA binding transcription factor activity);GO:0005634(nucleus);GO:0006357(regulation of transcription by RNA polymerase II)	ko04612(Antigen processing and presentation);ko05340(Primary immunodeficiency);ko05152(Tuberculosis)
ssc-miR-135	XM_003126337.5	SLC16A7	SLC16A7	monocarboxylate transporter 2 [Sus scrofa]	58	-55.65	1	1	2	GO:0005887(integral component of plasma membrane);GO:0015129(lactate transmembrane transporter activity);GO:0035879(plasma membrane lactate transport);GO:0050833(pyruvate transmembrane transporter activity);GO:1901475(pyruvate transmembrane transport)
ssc-miR-135	XM_003126400.5	IPO8	IPO8	importin-8 isoform X2 [Sus scrofa]	54	-16.91	1	1	2	GO:0005635(nuclear envelope);GO:0005829(cytosol);GO:0006606(protein import into nucleus);GO:0007165(signal transduction);GO:0008536(Ran GTPase binding)
ssc-miR-135	XM_003126407.4	KLHL42	KLHL42	kelch-like protein 42 [Sus scrofa]	73	-74.54	1	1	2	GO:0000209(protein polyubiquitination);GO:0004842(ubiquitin-protein transferase activity);GO:0031463(Cul3-RING ubiquitin ligase complex);GO:0032886(regulation of microtubule-based process);GO:0043161(proteasome-mediated ubiquitin-dependent protein catabolic process)
ssc-miR-135	XM_003126421.5	STK38L	STK38L	serine/threonine-protein kinase 38-like isoform X2 [Sus scrofa]	88	-14.75	1	1	2	GO:0000287(magnesium ion binding);GO:0004674(protein serine/threonine kinase activity);GO:0005524(ATP binding);GO:0005622(intracellular);GO:0005737(cytoplasm);GO:0015629(actin cytoskeleton);GO:0018105(peptidyl-serine phosphorylation);GO:0035556(intracellular signal transduction);GO:0051128(regulation of cellular component organization)
ssc-miR-135	XM_003126510.5	RIMKLB	RIMKLB	PREDICTED: beta-citrylglutamate synthase B isoform X1 [Colobus angolensis palliatus]	96	-48.99	1	1	2	GO:0005524(ATP binding);GO:0005737(cytoplasm);GO:0006464(cellular protein modification process);GO:0046872(metal ion binding);GO:0072590(N-acetyl-L-aspartate-L-glutamate ligase activity);GO:0072591(citrate-L-glutamate ligase activity)	ko00250(Alanine, aspartate and glutamate metabolism)
ssc-miR-135	XM_003126567.6	RHNO1	RHNO1	RAD9, HUS1, RAD1-interacting nuclear orphan protein 1 isoform X2 [Sus scrofa]	94	-13.87	1	1	2	GO:0000077(DNA damage checkpoint);GO:0000725(recombinational repair);GO:0005634(nucleus);GO:0005694(chromosome);GO:0034644(cellular response to UV);GO:0070318(positive regulation of G0 to G1 transition);GO:0071479(cellular response to ionizing radiation)
ssc-miR-135	XM_003126814.5	ZCCHC14	ZCCHC14	zinc finger CCHC domain-containing protein 14 isoform X2 [Sus scrofa]	71	-13.09	1	1	2	GO:0003676(nucleic acid binding);GO:0008270(zinc ion binding)
ssc-miR-135	XM_003126827.4	TLDC1	TLDC1	TLD domain-containing protein 1 isoform X7 [Sus scrofa]	95	-30.53	1	1	2	GO:0005765(lysosomal membrane)
ssc-miR-135	XM_003126961.5	NDRG4	NDRG4	protein NDRG4 isoform X5 [Sus scrofa]	86	-13.59	1	1	2	GO:0005737(cytoplasm);GO:0007165(signal transduction);GO:0007420(brain development);GO:0070374(positive regulation of ERK1 and ERK2 cascade);GO:0001947(heart looping);GO:0003674(molecular_function);GO:0005515(protein binding);GO:0005739(mitochondrion);GO:0005789(endoplasmic reticulum membrane);GO:0005829(cytosol);GO:0006950(response to stress);GO:0008542(visual learning);GO:0010642(negative regul…
ssc-miR-135	XM_003126973.5	PLLP	PLLP	plasmolipin [Sus scrofa]	73	-40.88	1	1	2	GO:0016021(integral component of membrane);GO:0070062(extracellular exosome)
ssc-miR-135	XM_003126991.6	SIAH1	SIAH1	TPA: seven in absentia 1A-like [Bos taurus]	57	-10.17	1	1	2	GO:0005634(nucleus);GO:0005737(cytoplasm);GO:0006915(apoptotic process);GO:0007275(multicellular organism development);GO:0008022(protein C-terminus binding);GO:0008270(zinc ion binding);GO:0016874(ligase activity);GO:0030877(beta-catenin destruction complex);GO:0042802(identical protein binding);GO:0043161(proteasome-mediated ubiquitin-dependent protein catabolic process);GO:0061630(ubiquitin pr…	ko04120(Ubiquitin mediated proteolysis);ko04310(Wnt signaling pathway);ko04115(p53 signaling pathway)
ssc-miR-135	XM_003127278.5	BCAT2	BCAT2	branched-chain-amino-acid aminotransferase, mitochondrial isoform X6 [Sus scrofa]	88	-16.6	1	1	2	GO:0009082(branched-chain amino acid biosynthetic process);GO:0052654(L-leucine transaminase activity);GO:0052655(L-valine transaminase activity);GO:0052656(L-isoleucine transaminase activity);GO:0005739(mitochondrion)	ko00270(Cysteine and methionine metabolism);ko00280(Valine, leucine and isoleucine degradation);ko00290(Valine, leucine and isoleucine biosynthesis);ko00770(Pantothenate and CoA biosynthesis)
ssc-miR-135	XM_003127368.4	SYT3	SYT3	synaptotagmin-3 isoform X2 [Sus scrofa]	78	-10.84	1	1	2	GO:0005509(calcium ion binding);GO:0005544(calcium-dependent phospholipid binding);GO:0005768(endosome);GO:0005886(plasma membrane);GO:0006906(vesicle fusion);GO:0016021(integral component of membrane);GO:0017158(regulation of calcium ion-dependent exocytosis);GO:0019905(syntaxin binding);GO:0030276(clathrin binding);GO:0048791(calcium ion-regulated exocytosis of neurotransmitter);GO:0070382(exoc…
ssc-miR-135	XM_003127704.4	NCMAP	NCMAP	unnamed protein product, partial [Gulo gulo]	74	-17.17	1	1	2	GO:0016021(integral component of membrane)
ssc-miR-135	XM_003127830.6	RALBP1	RALBP1	ralA-binding protein 1 [Sus scrofa]	94	-11.74	1	1	2	GO:0005096(GTPase activator activity);GO:0005622(intracellular);GO:0006897(endocytosis);GO:0007264(small GTPase mediated signal transduction);GO:0016020(membrane);GO:0016887(ATPase activity);GO:0017160(Ral GTPase binding);GO:0022857(transmembrane transporter activity);GO:0043547(positive regulation of GTPase activity);GO:0048365(Rac GTPase binding);GO:0055085(transmembrane transport)	ko04014(Ras signaling pathway);ko05200(Pathways in cancer);ko05212(Pancreatic cancer)
ssc-miR-135	XM_003127983.6	DMRTB1	DMRTB1	LOW QUALITY PROTEIN: doublesex- and mab-3-related transcription factor B1 [Sus scrofa]	88	-13	1	1	2	GO:0000987(proximal promoter sequence-specific DNA binding);GO:0003700(DNA binding transcription factor activity);GO:0005634(nucleus);GO:0006355(regulation of transcription, DNA-templated);GO:0007548(sex differentiation);GO:0042803(protein homodimerization activity)
ssc-miR-135	XM_003128640.6	CHURC1	CHURC1	protein Churchill isoform X2 [Sus scrofa]	59	-16.62	1	1	2	GO:0007275(multicellular organism development);GO:0008270(zinc ion binding);GO:0045893(positive regulation of transcription, DNA-templated)	ko00900(Terpenoid backbone biosynthesis)
ssc-miR-135	XM_003128693.6	SLC24A4	SLC24A4	sodium/potassium/calcium exchanger 4 isoform X2 [Sus scrofa]	84	-32.35	1	1	2	GO:0005262(calcium channel activity);GO:0005509(calcium ion binding);GO:0005887(integral component of plasma membrane);GO:0006874(cellular calcium ion homeostasis);GO:0007608(sensory perception of smell);GO:0008273(calcium, potassium:sodium antiporter activity);GO:0030955(potassium ion binding);GO:0031402(sodium ion binding);GO:0035725(sodium ion transmembrane transport);GO:0070588(calcium ion tr…	ko04740(Olfactory transduction)
ssc-miR-135	XM_003128902.4	LOC100520753	LOC100520753	macrosialin isoform X2 [Sus scrofa]	91	-18.54	1	1	2	GO:0016021(integral component of membrane);GO:0071310(cellular response to organic substance)	ko04142(Lysosome)
ssc-miR-135	XM_003128921.6	FAM114A1	FAM114A1	LOW QUALITY PROTEIN: protein NOXP20 [Sus scrofa]	98	-32.72	1	1	2	GO:0005515(protein binding);GO:0005737(cytoplasm)
ssc-miR-135	XM_003128956.4	COMMD8	COMMD8	COMM domain-containing protein 8 isoform X3 [Sus scrofa]	72	-45.49	1	1	2	GO:0005515(protein binding);GO:0005634(nucleus);GO:0005737(cytoplasm);GO:0006351(transcription, DNA-templated);GO:0006355(regulation of transcription, DNA-templated)
ssc-miR-135	XM_003129073.4	MOB1B	MOB1B	PREDICTED: MOB kinase activator 1B isoform X1 [Anser cygnoides domesticus]	97	-27.29	1	1	2	GO:0005634(nucleus);GO:0005737(cytoplasm);GO:0019209(kinase activator activity);GO:0019900(kinase binding);GO:0035329(hippo signaling);GO:0042327(positive regulation of phosphorylation);GO:0046777(protein autophosphorylation);GO:0070062(extracellular exosome)	ko04390(Hippo signaling pathway);ko04392(Hippo signaling pathway - multiple species)
ssc-miR-135	XM_003129088.4	SDAD1	SDAD1	protein SDA1 homolog isoform X1 [Sus scrofa]	55	-47.43	1	1	2	GO:0000055(ribosomal large subunit export from nucleus);GO:0005730(nucleolus);GO:0030036(actin cytoskeleton organization);GO:0042273(ribosomal large subunit biogenesis)
ssc-miR-135	XM_003129099.5	CCNG2	CCNG2	cyclin-G2 isoform X2 [Sus scrofa]	84	-13.38	1	1	2	GO:0051726(regulation of cell cycle)	ko04068(FoxO signaling pathway);ko04115(p53 signaling pathway)
ssc-miR-135	XM_003129177.6	GAB1	GAB1	LOW QUALITY PROTEIN: GRB2-associated-binding protein 1 [Sus scrofa]	92	-26.18	1	1	2	GO:0005737(cytoplasm);GO:0006979(response to oxidative stress);GO:0007173(epidermal growth factor receptor signaling pathway);GO:0007257(activation of JUN kinase activity);GO:0007507(heart development);GO:0008544(epidermis development);GO:0030334(regulation of cell migration);GO:0048008(platelet-derived growth factor receptor signaling pathway);GO:0060711(labyrinthine layer development);GO:007010…	ko04014(Ras signaling pathway);ko04012(ErbB signaling pathway);ko04072(Phospholipase D signaling pathway);ko04722(Neurotrophin signaling pathway);ko05205(Proteoglycans in cancer);ko05225(Hepatocellular carcinoma);ko05226(Gastric cancer);ko05211(Renal cell carcinoma);ko05100(Bacterial invasion of epithelial cells);ko01521(EGFR tyrosine kinase inhibitor resistance)
ssc-miR-135	XM_003129192.4	C8H4orf33	C8H4orf33	UPF0462 protein C4orf33 homolog [Sus scrofa]	50	-15.51	1	1	2	GO:0005515(protein binding)
ssc-miR-135	XM_003129252.3	GAR1	GAR1	PREDICTED: H/ACA ribonucleoprotein complex subunit 1 isoform X1 [Hipposideros armiger]	98	-13.65	1	1	2	GO:0001522(pseudouridine synthesis);GO:0031429(box H/ACA snoRNP complex);GO:0042254(ribosome biogenesis)	ko03008(Ribosome biogenesis in eukaryotes)
ssc-miR-135	XM_003129320.5	CCSER1	CCSER1	serine-rich coiled-coil domain-containing protein 1 isoform X8 [Sus scrofa]	92	-15.58	1	1	2	GO:0003674(molecular_function);GO:0005575(cellular_component);GO:0008150(biological_process)
ssc-miR-135	XM_003129372.5	PAQR3	PAQR3	progestin and adipoQ receptor family member 3 isoform X2 [Sus scrofa]	81	-27.38	1	1	2	GO:0005794(Golgi apparatus);GO:0010977(negative regulation of neuron projection development);GO:0016021(integral component of membrane);GO:0033137(negative regulation of peptidyl-serine phosphorylation);GO:0034067(protein localization to Golgi apparatus);GO:0043407(negative regulation of MAP kinase activity)	ko04920(Adipocytokine signaling pathway)
ssc-miR-135	XM_003129383.4	AKIP1	AKIP1	A-kinase-interacting protein 1 isoform X4 [Sus scrofa]	76	-12.65	1	1	2	GO:0005654(nucleoplasm);GO:1901222(regulation of NIK/NF-kappaB signaling);GO:0005515(protein binding);GO:0034446(substrate adhesion-dependent cell spreading);GO:0016301(kinase activity);GO:0016310(phosphorylation)
ssc-miR-135	XM_003129644.5	RELT	RELT	tumor necrosis factor receptor superfamily member 19L isoform X2 [Sus scrofa]	66	-20.35	1	1	2	GO:0005031(tumor necrosis factor-activated receptor activity);GO:0005887(integral component of plasma membrane);GO:0006954(inflammatory response);GO:0006955(immune response);GO:0007275(multicellular organism development);GO:0032496(response to lipopolysaccharide);GO:0033209(tumor necrosis factor-mediated signaling pathway);GO:0042127(regulation of cell proliferation);GO:0042981(regulation of apop…	ko04060(Cytokine-cytokine receptor interaction)
ssc-miR-135	XM_003129716.6	DDIAS	DDIAS	DNA damage-induced apoptosis suppressor protein [Sus scrofa]	78	-14.5	1	1	2	GO:0005634(nucleus);GO:0005737(cytoplasm);GO:0006915(apoptotic process);GO:0007050(cell cycle arrest)
ssc-miR-135	XM_003129801.6	CNTN5	CNTN5	contactin-5 [Sus scrofa]	92	-40.73	1	1	2	GO:0005576(extracellular region);GO:0005737(cytoplasm);GO:0005886(plasma membrane);GO:0006501(C-terminal protein lipidation);GO:0007155(cell adhesion);GO:0007605(sensory perception of sound);GO:0031225(anchored component of membrane)
ssc-miR-135	XM_003129820.4	KBTBD3	KBTBD3	kelch repeat and BTB domain-containing protein 3 [Sus scrofa]	89	-29.68	1	1	2	GO:0004842(ubiquitin-protein transferase activity);GO:0016567(protein ubiquitination);GO:0031463(Cul3-RING ubiquitin ligase complex)
ssc-miR-135	XM_003129851.4	FDXACB1	FDXACB1	ferredoxin-fold anticodon-binding domain-containing protein 1 [Sus scrofa]	53	-15.46	1	1	2	GO:0004826(phenylalanine-tRNA ligase activity);GO:0005737(cytoplasm);GO:0006432(phenylalanyl-tRNA aminoacylation);GO:0070042(rRNA (uridine-N3-)-methyltransferase activity);GO:0070475(rRNA base methylation)	ko00510(N-Glycan biosynthesis)
ssc-miR-135	XM_003129905.4	MPZL3	MPZL3	myelin protein zero-like protein 3 [Sus scrofa]	76	-21.28	1	1	2	GO:0007155(cell adhesion);GO:0016021(integral component of membrane)	ko04514(Cell adhesion molecules (CAMs))
ssc-miR-135	XM_003129916.5	BCL9L	BCL9L	B-cell CLL/lymphoma 9-like protein isoform X2 [Sus scrofa]	58	-13.26	1	1	2	GO:0005654(nucleoplasm);GO:0005730(nucleolus);GO:0008013(beta-catenin binding);GO:0010718(positive regulation of epithelial to mesenchymal transition);GO:0030512(negative regulation of transforming growth factor beta receptor signaling pathway);GO:0035019(somatic stem cell population maintenance);GO:0035914(skeletal muscle cell differentiation);GO:0045944(positive regulation of transcription by R…
ssc-miR-135	XM_003129935.4	MCAM	MCAM	cell surface glycoprotein MUC18 isoform X4 [Sus scrofa]	79	-77.43	1	1	2	GO:0003094(glomerular filtration);GO:0005925(focal adhesion);GO:0009897(external side of plasma membrane);GO:0016021(integral component of membrane);GO:0061042(vascular wound healing)
ssc-miR-135	XM_003130077.5	KCNJ1	KCNJ1	ATP-sensitive inward rectifier potassium channel 1 isoform X1 [Sus scrofa]	97	-37.21	1	1	2	GO:0005546(phosphatidylinositol-4,5-bisphosphate binding);GO:0005887(integral component of plasma membrane);GO:0015272(ATP-activated inward rectifier potassium channel activity);GO:0034765(regulation of ion transmembrane transport)	ko04971(Gastric acid secretion);ko04960(Aldosterone-regulated sodium reabsorption)
ssc-miR-135	XM_003130079.5	ZBTB44	ZBTB44	zinc finger and BTB domain-containing protein 44 isoform X3 [Sus scrofa]	63	-23.47	1	1	2	GO:0003676(nucleic acid binding);GO:0046872(metal ion binding)
ssc-miR-135	XM_003130119.5	ADAM22	ADAM22	disintegrin and metalloproteinase domain-containing protein 22 isoform X9 [Sus scrofa]	91	-32.95	1	1	2	GO:0004222(metalloendopeptidase activity);GO:0006508(proteolysis);GO:0008344(adult locomotory behavior);GO:0016021(integral component of membrane);GO:0022011(myelination in peripheral nervous system);GO:0030424(axon)
ssc-miR-135	XM_003130141.5	RBM48	RBM48	RNA-binding protein 48 [Sus scrofa]	94	-32.4	1	1	2	GO:0000166(nucleotide binding);GO:0005654(nucleoplasm)
ssc-miR-135	XM_003130220.6	SEMA3E	SEMA3E	semaphorin-3E isoform X2 [Sus scrofa]	73	-12.7	1	1	2	GO:0001569(branching involved in blood vessel morphogenesis);GO:0001755(neural crest cell migration);GO:0001953(negative regulation of cell-matrix adhesion);GO:0002040(sprouting angiogenesis);GO:0005615(extracellular space);GO:0008360(regulation of cell shape);GO:0016525(negative regulation of angiogenesis);GO:0030215(semaphorin receptor binding);GO:0030335(positive regulation of cell migration);…	ko04360(Axon guidance)
ssc-miR-135	XM_003130403.5	TATDN3	TATDN3	putative deoxyribonuclease TATDN3 isoform X9 [Sus scrofa]	83	-13.64	1	1	2	GO:0016788(hydrolase activity, acting on ester bonds)
ssc-miR-135	XM_003130420.6	DIEXF	DIEXF	digestive organ expansion factor homolog [Sus scrofa]	98	-14.65	1	1	2	GO:0000462(maturation of SSU-rRNA from tricistronic rRNA transcript (SSU-rRNA, 5.8S rRNA, LSU-rRNA));GO:0005730(nucleolus);GO:0019843(rRNA binding);GO:0032040(small-subunit processome);GO:0034511(U3 snoRNA binding)
ssc-miR-135	XM_003130464.3	IL19	IL19	interleukin-19 [Sus scrofa]	95	-13.19	1	1	2	GO:0005125(cytokine activity);GO:0005615(extracellular space);GO:0006954(inflammatory response);GO:0006955(immune response);GO:0042226(interleukin-6 biosynthetic process);GO:0046427(positive regulation of JAK-STAT cascade);GO:0072593(reactive oxygen species metabolic process);GO:2001237(negative regulation of extrinsic apoptotic signaling pathway);GO:2001244(positive regulation of intrinsic apopt…	ko04630(Jak-STAT signaling pathway);ko04060(Cytokine-cytokine receptor interaction)
ssc-miR-135	XM_003130614.4	LGR6	LGR6	leucine-rich repeat-containing G-protein coupled receptor 6 isoform X3 [Sus scrofa]	54	-12.82	1	1	2	GO:0007186(G-protein coupled receptor signaling pathway);GO:0016021(integral component of membrane);GO:0016500(protein-hormone receptor activity);GO:0030177(positive regulation of Wnt signaling pathway);GO:0030335(positive regulation of cell migration);GO:0031982(vesicle)
ssc-miR-135	XM_003130637.4	ZCCHC6	ZCCHC6	terminal uridylyltransferase 7 isoform X4 [Sus scrofa]	91	-20.05	1	1	2	GO:0003676(nucleic acid binding);GO:0008270(zinc ion binding);GO:0031123(RNA 3'-end processing);GO:0050265(RNA uridylyltransferase activity);GO:0016779(nucleotidyltransferase activity)
ssc-miR-135	XM_003130663.6	KIF24	KIF24	kinesin-like protein KIF24 isoform X1 [Sus scrofa]	67	-13.28	1	1	2	GO:0003777(microtubule motor activity);GO:0005524(ATP binding);GO:0007018(microtubule-based movement);GO:0008017(microtubule binding)
ssc-miR-135	XM_003130725.5	TMEM236	TMEM236	transmembrane protein 236 isoform X2 [Sus scrofa]	92	-16.86	1	1	2	GO:0003674(molecular_function);GO:0005575(cellular_component);GO:0008150(biological_process);GO:0016021(integral component of membrane)	ko04145(Phagosome);ko05152(Tuberculosis)
ssc-miR-135	XM_003131293.6	MAP3K3	MAP3K3	mitogen-activated protein kinase kinase kinase 3 isoform X2 [Sus scrofa]	51	-23.42	1	1	2	GO:0001568(blood vessel development);GO:0005524(ATP binding);GO:0005737(cytoplasm);GO:0023014(signal transduction by protein phosphorylation);GO:0035556(intracellular signal transduction);GO:0043123(positive regulation of I-kappaB kinase/NF-kappaB signaling);GO:0046777(protein autophosphorylation);GO:1900745(positive regulation of p38MAPK cascade)	ko04010(MAPK signaling pathway);ko04912(GnRH signaling pathway);ko04722(Neurotrophin signaling pathway);ko05166(HTLV-I infection)
ssc-miR-135	XM_003131378.4	ARL4D	ARL4D	ADP-ribosylation factor-like protein 4D [Sus scrofa]	89	-12.98	1	1	2	GO:0005525(GTP binding);GO:0005634(nucleus);GO:0005737(cytoplasm);GO:0005886(plasma membrane);GO:0007264(small GTPase mediated signal transduction)
ssc-miR-135	XM_003131384.4	RETREG3	RETREG3	protein FAM134C [Sus scrofa]	66	-10.22	1	1	2	GO:0010976(positive regulation of neuron projection development);GO:0016021(integral component of membrane)	ko03040(Spliceosome)
ssc-miR-135	XM_003131571.5	ANKRD40	ANKRD40	ankyrin repeat domain-containing protein 40 [Sus scrofa]	57	-13.95	1	1	2	GO:0003674(molecular_function);GO:0005575(cellular_component);GO:0008150(biological_process)
ssc-miR-135	XM_003131703.5	GGNBP2	GGNBP2	unnamed protein product, partial [Gulo gulo]	82	-12.83	1	1	2	GO:0005634(nucleus);GO:0005737(cytoplasm)
ssc-miR-135	XM_003131786.4	CPD	CPD	carboxypeptidase D [Sus scrofa]	56	-47.68	1	1	2	GO:0004181(metallocarboxypeptidase activity);GO:0004185(serine-type carboxypeptidase activity);GO:0005615(extracellular space);GO:0005634(nucleus);GO:0005802(trans-Golgi network);GO:0006518(peptide metabolic process);GO:0008270(zinc ion binding);GO:0016021(integral component of membrane);GO:0016485(protein processing);GO:0070062(extracellular exosome)
ssc-miR-135	XM_003131872.6	TEKT1	TEKT1	tektin-1 [Sus scrofa]	82	-12.45	1	1	2	GO:0005634(nucleus);GO:0015630(microtubule cytoskeleton)
ssc-miR-135	XM_003131987.4	USP43	USP43	LOW QUALITY PROTEIN: ubiquitin carboxyl-terminal hydrolase 43 [Sus scrofa]	54	-13.31	1	1	2	GO:0006511(ubiquitin-dependent protein catabolic process);GO:0016579(protein deubiquitination);GO:0036459(thiol-dependent ubiquitinyl hydrolase activity)
ssc-miR-135	XM_003131996.4	LOC100517855	LOC100517855	protein SCO1 homolog, mitochondrial [Sus scrofa]	74	-15.24	1	1	2	GO:0005739(mitochondrion);GO:0030016(myofibril);GO:0072492(host cell mitochondrial intermembrane space)
ssc-miR-135	XM_003132081.4	EOMES	EOMES	eomesodermin homolog isoform X2 [Sus scrofa]	59	-12.68	1	1	2	GO:0000122(negative regulation of transcription by RNA polymerase II);GO:0000977(RNA polymerase II regulatory region sequence-specific DNA binding);GO:0001102(RNA polymerase II activating transcription factor binding);GO:0001706(endoderm formation);GO:0001707(mesoderm formation);GO:0001714(endodermal cell fate specification);GO:0001829(trophectodermal cell differentiation);GO:0002250(adaptive imm…
ssc-miR-135	XM_003132143.4	SNRK	SNRK	SNF-related serine/threonine-protein kinase isoform X2 [Sus scrofa]	66	-26.36	1	1	2	GO:0000287(magnesium ion binding);GO:0004674(protein serine/threonine kinase activity);GO:0005524(ATP binding);GO:0005634(nucleus);GO:0005737(cytoplasm);GO:0006468(protein phosphorylation);GO:0035556(intracellular signal transduction)
ssc-miR-135	XM_003132249.5	WDR82	WDR82	PREDICTED: WD repeat-containing protein 82 [Elephantulus edwardii]	59	-31.63	1	1	2	GO:0000781(chromosome, telomeric region);GO:0000785(chromatin);GO:0003682(chromatin binding);GO:0042800(histone methyltransferase activity (H3-K4 specific));GO:0048188(Set1C/COMPASS complex);GO:0051568(histone H3-K4 methylation);GO:0072357(PTW/PP1 phosphatase complex)	ko03015(mRNA surveillance pathway)
ssc-miR-135	XM_003132254.6	PPM1M	PPM1M	protein phosphatase 1M isoform X1 [Sus scrofa]	74	-14.25	1	1	2	GO:0004722(protein serine/threonine phosphatase activity);GO:0006470(protein dephosphorylation)
ssc-miR-135	XM_003132298.6	ADAMTS9	ADAMTS9	A disintegrin and metalloproteinase with thrombospondin motifs 9 isoform X8 [Sus scrofa]	90	-13.99	1	1	2	GO:0004222(metalloendopeptidase activity);GO:0005615(extracellular space);GO:0006508(proteolysis);GO:0008270(zinc ion binding);GO:0009986(cell surface);GO:0045636(positive regulation of melanocyte differentiation);GO:0031012(extracellular matrix)
ssc-miR-135	XM_003132590.6	CCDC50	CCDC50	coiled-coil domain-containing protein 50 isoform X4 [Sus scrofa]	78	-14.87	1	1	2	GO:0005737(cytoplasm);GO:0031625(ubiquitin protein ligase binding)
ssc-miR-135	XM_003132613.5	PCYT1A	PCYT1A	choline-phosphate cytidylyltransferase A isoform X3 [Sus scrofa]	94	-12.38	1	1	2	GO:0004105(choline-phosphate cytidylyltransferase activity);GO:0005789(endoplasmic reticulum membrane);GO:0005829(cytosol);GO:0006656(phosphatidylcholine biosynthetic process);GO:0006657(CDP-choline pathway);GO:0008289(lipid binding);GO:0042587(glycogen granule);GO:0042803(protein homodimerization activity);GO:0003824(catalytic activity)	ko00564(Glycerophospholipid metabolism);ko00440(Phosphonate and phosphinate metabolism);ko05231(Choline metabolism in cancer)
ssc-miR-135	XM_003132650.4	GPR156	GPR156	probable G-protein coupled receptor 156 isoform X2 [Sus scrofa]	89	-32.9	1	1	2	GO:0004965(G-protein coupled GABA receptor activity);GO:0007186(G-protein coupled receptor signaling pathway);GO:0016021(integral component of membrane)	ko04080(Neuroactive ligand-receptor interaction)
ssc-miR-135	XM_003132893.6	RNFT2	RNFT2	RING finger and transmembrane domain-containing protein 2 [Sus scrofa]	62	-13.42	1	1	2	GO:0008270(zinc ion binding);GO:0016021(integral component of membrane)	ko04120(Ubiquitin mediated proteolysis)
ssc-miR-135	XM_003133027.6	CCSAP	CCSAP	centriole, cilia and spindle-associated protein [Sus scrofa]	90	-41.21	1	1	2	GO:0005814(centriole);GO:0005819(spindle);GO:0005930(axoneme);GO:0030424(axon);GO:0035869(ciliary transition zone);GO:0036064(ciliary basal body);GO:0048666(neuron development);GO:0060296(regulation of cilium beat frequency involved in ciliary motility)
ssc-miR-135	XM_003133087.4	TMEM254	TMEM254	transmembrane protein 254 [Sus scrofa]	53	-16.53	1	1	2	GO:0016021(integral component of membrane)
ssc-miR-135	XM_003133263.5	NXPH2	NXPH2	neurexophilin-2 [Sus scrofa]	67	-10.65	1	1	2	GO:0005576(extracellular region)
ssc-miR-135	XM_003133309.4	PTPN4	PTPN4	tyrosine-protein phosphatase non-receptor type 4 isoform X2 [Sus scrofa]	66	-32.68	1	1	2	GO:0004726(non-membrane spanning protein tyrosine phosphatase activity);GO:0005737(cytoplasm);GO:0005856(cytoskeleton);GO:0008092(cytoskeletal protein binding);GO:0009898(cytoplasmic side of plasma membrane);GO:0035335(peptidyl-tyrosine dephosphorylation)
ssc-miR-135	XM_003133392.4	DUSP4	DUSP4	dual specificity protein phosphatase 4 [Sus scrofa]	74	-11.97	1	1	2	GO:0000188(inactivation of MAPK activity);GO:0001706(endoderm formation);GO:0004725(protein tyrosine phosphatase activity);GO:0005654(nucleoplasm);GO:0017017(MAP kinase tyrosine/serine/threonine phosphatase activity);GO:0035335(peptidyl-tyrosine dephosphorylation)	ko04010(MAPK signaling pathway)
ssc-miR-135	XM_003133444.4	LOC100515171	LOC100515171	sodium channel protein type 2 subunit alpha isoform X2 [Sus scrofa]	56	-17.39	1	1	2	GO:0001518(voltage-gated sodium channel complex);GO:0005248(voltage-gated sodium channel activity);GO:0005622(intracellular);GO:0005886(plasma membrane);GO:0007399(nervous system development);GO:0008627(intrinsic apoptotic signaling pathway in response to osmotic stress);GO:0014704(intercalated disc);GO:0019228(neuronal action potential);GO:0030315(T-tubule);GO:0033270(paranode region of axon);GO…	ko04742(Taste transduction)
ssc-miR-135	XM_003133456.4	SPC25	SPC25	kinetochore protein Spc25 isoform X4 [Sus scrofa]	83	-32.28	1	1	2	GO:0000777(condensed chromosome kinetochore);GO:0007052(mitotic spindle organization);GO:0007059(chromosome segregation);GO:0031262(Ndc80 complex);GO:0000090(mitotic anaphase);GO:0000236(mitotic prometaphase);GO:0005515(protein binding);GO:0005634(nucleus);GO:0005829(cytosol);GO:0007062(sister chromatid cohesion);GO:0051301(cell division)
ssc-miR-135	XM_003133486.5	GPR155	GPR155	integral membrane protein GPR155 isoform X3 [Sus scrofa]	80	-12.65	1	1	2	GO:0005622(intracellular);GO:0016021(integral component of membrane);GO:0035556(intracellular signal transduction);GO:0050890(cognition);GO:0055085(transmembrane transport);GO:0070062(extracellular exosome)	ko04144(Endocytosis)
ssc-miR-135	XM_003133501.5	HNRNPA3	HNRNPA3	PREDICTED: heterogeneous nuclear ribonucleoprotein A3 [Nomascus leucogenys]	59	-17.89	1	1	2	GO:0000166(nucleotide binding);GO:0000398(mRNA splicing, via spliceosome);GO:0003723(RNA binding);GO:0003729(mRNA binding);GO:0005515(protein binding);GO:0005634(nucleus);GO:0005654(nucleoplasm);GO:0005737(cytoplasm);GO:0010467(gene expression);GO:0016070(RNA metabolic process);GO:0035770(ribonucleoprotein granule);GO:0043005(neuron projection);GO:0051028(mRNA transport);GO:0051033(RNA transmembr…	ko03040(Spliceosome)
ssc-miR-135	XM_003133530.4	FAM171B	FAM171B	protein FAM171B [Sus scrofa]	53	-10.87	1	1	2	GO:0016021(integral component of membrane)
ssc-miR-135	XM_003133545.5	C15H2orf88	C15H2orf88	small membrane A-kinase anchor protein [Sus scrofa]	88	-29.87	1	1	2	GO:0005654(nucleoplasm);GO:0005886(plasma membrane);GO:0034237(protein kinase A regulatory subunit binding)	ko04060(Cytokine-cytokine receptor interaction);ko00270(Cysteine and methionine metabolism)
ssc-miR-135	XM_003134013.5	TRIM23	TRIM23	tripartite motif protein 23, isoform CRA_a [Mus musculus]	83	-11.99	1	1	2	GO:0000139(Golgi membrane);GO:0003924(GTPase activity);GO:0004842(ubiquitin-protein transferase activity);GO:0005525(GTP binding);GO:0005634(nucleus);GO:0005765(lysosomal membrane);GO:0007264(small GTPase mediated signal transduction);GO:0008270(zinc ion binding);GO:0016567(protein ubiquitination);GO:0019003(GDP binding);GO:0042802(identical protein binding);GO:0070062(extracellular exosome);GO:0…
ssc-miR-135	XM_003134021.5	AK6	AK6	adenylate kinase isoenzyme 6 isoform X2 [Sus scrofa]	65	-11.32	1	1	2	GO:0004017(adenylate kinase activity);GO:0005524(ATP binding);GO:0005654(nucleoplasm);GO:0005730(nucleolus);GO:0015030(Cajal body);GO:0016020(membrane);GO:0016887(ATPase activity);GO:0046939(nucleotide phosphorylation)	ko00230(Purine metabolism);ko03008(Ribosome biogenesis in eukaryotes)
ssc-miR-135	XM_003134072.4	PANK3	PANK3	pantothenate kinase 3 [Papio anubis]	66	-10.74	1	1	2	GO:0004594(pantothenate kinase activity);GO:0005524(ATP binding);GO:0005737(cytoplasm);GO:0015937(coenzyme A biosynthetic process);GO:0016310(phosphorylation)	ko00770(Pantothenate and CoA biosynthesis)
ssc-miR-135	XM_003134087.4	GABRG2	GABRG2	gamma-aminobutyric acid receptor subunit gamma-2 isoform X2 [Sus scrofa]	80	-30.39	1	1	2	GO:0004890(GABA-A receptor activity);GO:1902711(GABA-A receptor complex);GO:0005230(extracellular ligand-gated ion channel activity);GO:0005254(chloride channel activity);GO:0005887(integral component of plasma membrane);GO:0007214(gamma-aminobutyric acid signaling pathway);GO:0007268(chemical synaptic transmission);GO:0009791(post-embryonic development);GO:0030054(cell junction);GO:0030424(axon)…	ko04080(Neuroactive ligand-receptor interaction);ko04727(GABAergic synapse);ko04723(Retrograde endocannabinoid signaling);ko05032(Morphine addiction);ko05033(Nicotine addiction)
ssc-miR-135	XM_003134093.4	SLU7	SLU7	protein ZBED8 isoform X1 [Bubalus bubalis]	53	-44.44	1	1	2	GO:0000981(RNA polymerase II transcription factor activity, sequence-specific DNA binding);GO:0003677(DNA binding);GO:0005654(nucleoplasm);GO:0005737(cytoplasm);GO:0006357(regulation of transcription by RNA polymerase II)	ko03040(Spliceosome)
ssc-miR-135	XM_003134201.4	INTS10	INTS10	integrator complex subunit 10 isoform X4 [Sus scrofa]	77	-15.14	1	1	2	GO:0016180(snRNA processing);GO:0032039(integrator complex);GO:0005634(nucleus)
ssc-miR-135	XM_003134243.6	CRLS1	CRLS1	LOW QUALITY PROTEIN: cardiolipin synthase (CMP-forming) [Sus scrofa]	99	-16.27	1	1	2	GO:0005739(mitochondrion);GO:0008808(cardiolipin synthase activity);GO:0016021(integral component of membrane);GO:0032049(cardiolipin biosynthetic process)	ko00564(Glycerophospholipid metabolism)
ssc-miR-135	XM_003134490.5	B4GALT5	B4GALT5	beta-1,4-galactosyltransferase 5 [Sus scrofa]	87	-14	1	1	2	GO:0000139(Golgi membrane);GO:0003831(beta-N-acetylglucosaminylglycopeptide beta-1,4-galactosyltransferase activity);GO:0008378(galactosyltransferase activity);GO:0016021(integral component of membrane);GO:0016266(O-glycan processing);GO:0018146(keratan sulfate biosynthetic process);GO:0032580(Golgi cisterna membrane);GO:0046872(metal ion binding);GO:0070062(extracellular exosome);GO:0005975(carb…	ko00512(Mucin type O-glycan biosynthesis)
ssc-miR-135	XM_003134747.3	IQUB	IQUB	IQ and ubiquitin-like domain-containing protein isoform X4 [Sus scrofa]	87	-31.21	1	1	2	GO:0001669(acrosomal vesicle);GO:0007224(smoothened signaling pathway);GO:0031514(motile cilium);GO:0060271(cilium assembly)
ssc-miR-135	XM_003134765.6	TMEM168	TMEM168	transmembrane protein 168 [Sus scrofa]	57	-11.82	1	1	2	GO:0016021(integral component of membrane);GO:0030133(transport vesicle)
ssc-miR-135	XM_003134777.4	DNAJB9	DNAJB9	dnaJ homolog subfamily B member 9 [Sus scrofa]	99	-13.87	1	1	2	GO:0005783(endoplasmic reticulum);GO:0030433(ubiquitin-dependent ERAD pathway);GO:0051787(misfolded protein binding);GO:0070062(extracellular exosome)
ssc-miR-135	XM_003134795.4	DPY19L2	DPY19L2	probable C-mannosyltransferase DPY19L2 isoform X5 [Sus scrofa]	52	-13.85	1	1	2	GO:0000030(mannosyltransferase activity);GO:0005637(nuclear inner membrane);GO:0007286(spermatid development);GO:0016021(integral component of membrane);GO:0018406(protein C-linked glycosylation via 2'-alpha-mannosyl-L-tryptophan)
ssc-miR-135	XM_003134841.4	HOXA4	HOXA4	unnamed protein product, partial [Gulo gulo]	74	-17.45	1	1	2	GO:0003700(DNA binding transcription factor activity);GO:0005634(nucleus);GO:0006355(regulation of transcription, DNA-templated);GO:0007275(multicellular organism development);GO:0043565(sequence-specific DNA binding)
ssc-miR-135	XM_003135023.4	CXHXorf38	CXHXorf38	uncharacterized protein CXorf38 homolog isoform X2 [Sus scrofa]	61	-12.58	1	1	2	GO:0003674(molecular_function);GO:0005575(cellular_component);GO:0008150(biological_process)
ssc-miR-135	XM_003135085.4	LOC100513450	LOC100513450	P antigen family member 4 isoform X1 [Sus scrofa]	99	-13.43	1	1	2	GO:0005515(protein binding)
ssc-miR-135	XM_003135124.6	SMC1A	SMC1A	structural maintenance of chromosomes protein 1A isoform X3 [Sus scrofa]	54	-54.86	1	1	2	GO:0000776(kinetochore);GO:0003682(chromatin binding);GO:0005524(ATP binding);GO:0005634(nucleus);GO:0006281(DNA repair);GO:0007064(mitotic sister chromatid cohesion);GO:0007093(mitotic cell cycle checkpoint);GO:0009314(response to radiation);GO:0030893(meiotic cohesin complex);GO:0042770(signal transduction in response to DNA damage);GO:0051301(cell division)	ko04110(Cell cycle);ko04114(Oocyte meiosis)
ssc-miR-135	XM_003135187.5	CHIC1	CHIC1	PREDICTED: cysteine-rich hydrophobic domain-containing protein 1 [Vicugna pacos]	94	-13.56	1	1	2	GO:0005622(intracellular);GO:0006810(transport);GO:0016021(integral component of membrane)
ssc-miR-135	XM_003135215.5	RPS6KA6	RPS6KA6	ribosomal protein S6 kinase alpha-6 isoform X5 [Sus scrofa]	92	-15.08	1	1	2	GO:0000287(magnesium ion binding);GO:0004674(protein serine/threonine kinase activity);GO:0005524(ATP binding);GO:0005634(nucleus);GO:0005654(nucleoplasm);GO:0005730(nucleolus);GO:0005737(cytoplasm);GO:0005739(mitochondrion);GO:0006468(protein phosphorylation);GO:0006978(DNA damage response, signal transduction by p53 class mediator resulting in transcription of p21 class mediator);GO:0035556(int…	ko04010(MAPK signaling pathway);ko04150(mTOR signaling pathway);ko04114(Oocyte meiosis);ko04914(Progesterone-mediated oocyte maturation);ko04720(Long-term potentiation);ko04722(Neurotrophin signaling pathway);ko04714(Thermogenesis);ko04931(Insulin resistance)
ssc-miR-135	XM_003135287.4	SLC25A53	SLC25A53	PREDICTED: solute carrier family 25 member 53 [Equus asinus]	78	-16.98	1	1	2	GO:0003735(structural constituent of ribosome);GO:0006412(translation);GO:0006810(transport);GO:0016021(integral component of membrane)
ssc-miR-135	XM_003135314.4	NXT2	NXT2	NTF2-related export protein 2 isoform X2 [Sus scrofa]	59	-12.89	1	1	2	GO:0005654(nucleoplasm);GO:0005737(cytoplasm);GO:0006810(transport);GO:0005622(intracellular)	ko03013(RNA transport);ko03015(mRNA surveillance pathway);ko03008(Ribosome biogenesis in eukaryotes);ko05164(Influenza A)
ssc-miR-135	XM_003135332.4	AKAP17B	AKAP17B	A-kinase anchor protein 17B isoform X2 [Sus scrofa]	97	-34.59	1	1	2	GO:0000166(nucleotide binding);GO:0003676(nucleic acid binding)
ssc-miR-135	XM_003135348.5	LONRF3	LONRF3	LON peptidase N-terminal domain and RING finger protein 3 isoform X5 [Sus scrofa]	59	-18.33	1	1	2	GO:0004176(ATP-dependent peptidase activity);GO:0006508(proteolysis);GO:0008270(zinc ion binding)
ssc-miR-135	XM_003135356.5	GRIA3	GRIA3	PREDICTED: glutamate receptor 3 isoform X3 [Ovis aries musimon]	85	-10.93	1	1	2	GO:0004971(AMPA glutamate receptor activity);GO:0005231(excitatory extracellular ligand-gated ion channel activity);GO:0005234(extracellularly glutamate-gated ion channel activity);GO:0005654(nucleoplasm);GO:0005886(plasma membrane);GO:0006810(transport);GO:0007215(glutamate receptor signaling pathway);GO:0007268(chemical synaptic transmission);GO:0014069(postsynaptic density);GO:0030054(cell jun…	ko04024(cAMP signaling pathway);ko04080(Neuroactive ligand-receptor interaction);ko04724(Glutamatergic synapse);ko04728(Dopaminergic synapse);ko04730(Long-term depression);ko04723(Retrograde endocannabinoid signaling);ko04713(Circadian entrainment);ko05202(Transcriptional misregulation in cancers);ko05031(Amphetamine addiction);ko05033(Nicotine addiction)
ssc-miR-135	XM_003135358.5	TENM1	TENM1	teneurin-1 [Sus scrofa]	70	-14.94	1	1	2	GO:0005576(extracellular region);GO:0005634(nucleus);GO:0005887(integral component of plasma membrane);GO:0006359(regulation of transcription by RNA polymerase III);GO:0007165(signal transduction);GO:0030838(positive regulation of actin filament polymerization);GO:0033138(positive regulation of peptidyl-serine phosphorylation);GO:0042803(protein homodimerization activity);GO:0043406(positive regu…
ssc-miR-135	XM_003135434.5	SLITRK4	SLITRK4	SLIT and NTRK-like protein 4 isoform X1 [Equus caballus]	98	-37.39	1	1	2	GO:0007409(axonogenesis);GO:0016021(integral component of membrane);GO:0051965(positive regulation of synapse assembly)	ko04512(ECM-receptor interaction)
ssc-miR-135	XM_003135516.4	LOC100516587	LOC100516587	factor VIII intron 22 protein [Sus scrofa]	66	-13.43	1	1	2	GO:0003674(molecular_function);GO:0005634(nucleus);GO:0008150(biological_process)
ssc-miR-135	XM_003135517.5	RAB39B	RAB39B	PREDICTED: ras-related protein Rab-39B [Sorex araneus]	88	-31.74	1	1	2	GO:0005525(GTP binding);GO:0005794(Golgi apparatus);GO:0005886(plasma membrane);GO:0007264(small GTPase mediated signal transduction);GO:0015031(protein transport);GO:0016192(vesicle-mediated transport);GO:0031489(myosin V binding);GO:0031982(vesicle);GO:0043005(neuron projection);GO:0050808(synapse organization)
ssc-miR-135	XM_003135522.6	F8A1	F8A1	factor VIII intron 22 protein [Sus scrofa]	66	-13.43	1	1	2	GO:0003674(molecular_function);GO:0005634(nucleus);GO:0008150(biological_process)
ssc-miR-135	XM_003353254.5	SLC35A1	SLC35A1	PREDICTED: CMP-sialic acid transporter isoform X1 [Camelus bactrianus]	77	-24.63	1	1	2	GO:0000139(Golgi membrane);GO:0005351(carbohydrate:proton symporter activity);GO:0008643(carbohydrate transport);GO:0016021(integral component of membrane)
ssc-miR-135	XM_003353488.4	PTGER2	PTGER2	prostaglandin E2 receptor EP2 subtype [Sus scrofa]	68	-40.65	1	1	2	GO:0004957(prostaglandin E receptor activity);GO:0007189(adenylate cyclase-activating G-protein coupled receptor signaling pathway);GO:0016021(integral component of membrane);GO:0032496(response to lipopolysaccharide);GO:0032570(response to progesterone);GO:0042127(regulation of cell proliferation);GO:0071380(cellular response to prostaglandin E stimulus)	ko04024(cAMP signaling pathway);ko04080(Neuroactive ligand-receptor interaction);ko04924(Renin secretion);ko04750(Inflammatory mediator regulation of TRP channels);ko05200(Pathways in cancer);ko05163(Human cytomegalovirus infection)
ssc-miR-135	XM_003353653.4	GPR21	GPR21	probable G-protein coupled receptor 21 [Sus scrofa]	99	-24.99	1	1	2	GO:0001588(dopamine neurotransmitter receptor activity, coupled via Gs);GO:0001963(synaptic transmission, dopaminergic);GO:0007191(adenylate cyclase-activating dopamine receptor signaling pathway);GO:0007612(learning);GO:0016021(integral component of membrane);GO:0035240(dopamine binding);GO:0040018(positive regulation of multicellular organism growth);GO:0042593(glucose homeostasis);GO:0046627(n…
ssc-miR-135	XM_003353917.5	RCN1	RCN1	reticulocalbin-1 [Sus scrofa]	55	-14.52	1	1	2	GO:0001701(in utero embryonic development);GO:0005509(calcium ion binding);GO:0005783(endoplasmic reticulum);GO:0043010(camera-type eye development)
ssc-miR-135	XM_003353923.4	SVIP	SVIP	unnamed protein product, partial [Gulo gulo]	68	-20.86	1	1	2	GO:0005783(endoplasmic reticulum);GO:0005789(endoplasmic reticulum membrane);GO:0005794(Golgi apparatus);GO:0005886(plasma membrane);GO:0010508(positive regulation of autophagy);GO:0016020(membrane);GO:0031225(anchored component of membrane);GO:0031333(negative regulation of protein complex assembly);GO:0036513(Derlin-1 retrotranslocation complex);GO:0043621(protein self-association);GO:0051117(A…	ko04141(Protein processing in endoplasmic reticulum)
ssc-miR-135	XM_003354092.4	LOC100521069	LOC100521069	zinc finger protein 709-like [Sus scrofa]	72	-60.19	1	1	2	GO:0003676(nucleic acid binding);GO:0046872(metal ion binding)
ssc-miR-135	XM_003354537.4	ZNF48	ZNF48	zinc finger protein 48 isoform X2 [Sus scrofa]	51	-17.22	1	1	2	GO:0003676(nucleic acid binding);GO:0046872(metal ion binding)
ssc-miR-135	XM_003354702.4	LOC100623656	LOC100623656	sulfotransferase 1C1 [Sus scrofa]	71	-12.13	1	1	2	GO:0004027(alcohol sulfotransferase activity);GO:0004062(aryl sulfotransferase activity);GO:0005737(cytoplasm);GO:0006790(sulfur compound metabolic process)
ssc-miR-135	XM_003354742.4	C3H2orf68	C3H2orf68	UPF0561 protein C2orf68 homolog [Sus scrofa]	77	-30.64	1	1	2	GO:0003674(molecular_function);GO:0005575(cellular_component);GO:0008150(biological_process)
ssc-miR-135	XM_003354865.5	RASGRP3	RASGRP3	ras guanyl-releasing protein 3 isoform X2 [Sus scrofa]	85	-10.94	1	1	2	GO:0005088(Ras guanyl-nucleotide exchange factor activity);GO:0005096(GTPase activator activity);GO:0005509(calcium ion binding);GO:0007265(Ras protein signal transduction);GO:0017016(Ras GTPase binding);GO:0019900(kinase binding);GO:0032045(guanyl-nucleotide exchange factor complex);GO:0043547(positive regulation of GTPase activity);GO:0048471(perinuclear region of cytoplasm)	ko04014(Ras signaling pathway);ko04015(Rap1 signaling pathway);ko04010(MAPK signaling pathway);ko04662(B cell receptor signaling pathway);ko05200(Pathways in cancer)
ssc-miR-135	XM_003355107.4	CRP	CRP	C-reactive protein [Sus scrofa]	79	-48.21	1	1	2	GO:0001849(complement component C1q binding);GO:0005509(calcium ion binding);GO:0005615(extracellular space);GO:0010628(positive regulation of gene expression);GO:0010745(negative regulation of macrophage derived foam cell differentiation);GO:0010888(negative regulation of lipid storage);GO:0030169(low-density lipoprotein particle binding);GO:0032930(positive regulation of superoxide anion genera…
ssc-miR-135	XM_003355447.4	LOC100524864	LOC100524864	olfactory receptor 6C2-like [Sus scrofa]	85	-10.9	1	1	2	GO:0004930(G-protein coupled receptor activity);GO:0004984(olfactory receptor activity);GO:0005886(plasma membrane);GO:0007186(G-protein coupled receptor signaling pathway);GO:0016021(integral component of membrane);GO:0050911(detection of chemical stimulus involved in sensory perception of smell)	ko04740(Olfactory transduction)
ssc-miR-135	XM_003355831.4	URI1	URI1	unconventional prefoldin RPB5 interactor 1 [Sus scrofa]	80	-22.61	1	1	2	GO:0000122(negative regulation of transcription by RNA polymerase II);GO:0001558(regulation of cell growth);GO:0003682(chromatin binding);GO:0005665(DNA-directed RNA polymerase II, core complex);GO:0005739(mitochondrion);GO:0009615(response to virus);GO:0010923(negative regulation of phosphatase activity);GO:0019212(phosphatase inhibitor activity);GO:0051219(phosphoprotein binding);GO:0071363(cel…
ssc-miR-135	XM_003355921.5	DYRK1B	DYRK1B	dual specificity tyrosine-phosphorylation-regulated kinase 1B isoform X3 [Sus scrofa]	52	-14.36	1	1	2	GO:0003713(transcription coactivator activity);GO:0004674(protein serine/threonine kinase activity);GO:0005524(ATP binding);GO:0006468(protein phosphorylation);GO:0007520(myoblast fusion);GO:0045893(positive regulation of transcription, DNA-templated);GO:0060612(adipose tissue development)
ssc-miR-135	XM_003356392.4	DSG2	DSG2	desmoglein-2 [Sus scrofa]	83	-13.12	1	1	2	GO:0005509(calcium ion binding);GO:0005886(plasma membrane);GO:0007156(homophilic cell adhesion via plasma membrane adhesion molecules);GO:0016021(integral component of membrane)	ko05412(Arrhythmogenic right ventricular cardiomyopathy (ARVC))
ssc-miR-135	XM_003356411.5	RPRD1A	RPRD1A	similar to hypothetical protein MGC36325 (predicted) [Rattus norvegicus]	74	-11.23	1	1	2	GO:0016591(DNA-directed RNA polymerase II, holoenzyme);GO:0070940(dephosphorylation of RNA polymerase II C-terminal domain)
ssc-miR-135	XM_003356458.4	HSPB11	HSPB11	intraflagellar transport protein 25 homolog isoform X3 [Sus scrofa]	99	-12.67	1	1	2	GO:0001501(skeletal system development);GO:0005813(centrosome);GO:0005929(cilium);GO:0007224(smoothened signaling pathway);GO:0007507(heart development);GO:0030324(lung development);GO:0030992(intraciliary transport particle B);GO:0070062(extracellular exosome);GO:0070986(left/right axis specification)
ssc-miR-135	XM_003356540.3	NRSN1	NRSN1	neurensin-1 isoform X1 [Sus scrofa]	77	-14.18	1	1	2	GO:0007399(nervous system development);GO:0016021(integral component of membrane);GO:0030133(transport vesicle);GO:0030426(growth cone);GO:0043025(neuronal cell body)
ssc-miR-135	XM_003356648.4	FAH	FAH	fumarylacetoacetase [Sus scrofa]	67	-12.7	1	1	2	GO:0004334(fumarylacetoacetase activity);GO:0006527(arginine catabolic process);GO:0009072(aromatic amino acid family metabolic process);GO:0070062(extracellular exosome)	ko00350(Tyrosine metabolism)
ssc-miR-135	XM_003356746.4	AREL1	AREL1	apoptosis-resistant E3 ubiquitin protein ligase 1 isoform X4 [Sus scrofa]	63	-11.67	1	1	2	GO:0004842(ubiquitin-protein transferase activity);GO:0005634(nucleus);GO:0005737(cytoplasm);GO:0005829(cytosol);GO:0016874(ligase activity);GO:0043066(negative regulation of apoptotic process)	ko04120(Ubiquitin mediated proteolysis);ko04144(Endocytosis)
ssc-miR-135	XM_003356825.4	CPLX1	CPLX1	complexin-1 [Sus scrofa]	83	-43.92	1	1	2	GO:0005326(neurotransmitter transporter activity);GO:0005829(cytosol);GO:0016079(synaptic vesicle exocytosis);GO:0019905(syntaxin binding);GO:0030073(insulin secretion);GO:0031201(SNARE complex);GO:0098793(presynapse)	ko04721(Synaptic vesicle cycle)
ssc-miR-135	XM_003356876.4	SEPSECS	SEPSECS	O-phosphoseryl-tRNA(Sec) selenium transferase isoform X2 [Sus scrofa]	82	-12.91	1	1	2	GO:0000049(tRNA binding);GO:0001514(selenocysteine incorporation);GO:0005634(nucleus);GO:0005737(cytoplasm);GO:0016785(transferase activity, transferring selenium-containing groups);GO:0097056(selenocysteinyl-tRNA(Sec) biosynthetic process)	ko00450(Selenocompound metabolism);ko00970(Aminoacyl-tRNA biosynthesis)
ssc-miR-135	XM_003356947.4	LOC100621006	LOC100621006	RE1-silencing transcription factor [Sus scrofa]	75	-15.23	1	1	2	GO:0000122(negative regulation of transcription by RNA polymerase II);GO:0000981(RNA polymerase II transcription factor activity, sequence-specific DNA binding);GO:0001047(core promoter binding);GO:0003682(chromatin binding);GO:0003700(DNA binding transcription factor activity);GO:0005634(nucleus);GO:0006351(transcription, DNA-templated);GO:0008285(negative regulation of cell proliferation);GO:00…	ko04550(Signaling pathways regulating pluripotency of stem cells);ko05016(Huntington disease)
ssc-miR-135	XM_003356957.4	LOC100624700	LOC100624700	UDP-glucuronosyltransferase 2C1-like isoform X2 [Sus scrofa]	82	-20.23	1	1	2	GO:0009813(flavonoid biosynthetic process);GO:0015020(glucuronosyltransferase activity);GO:0016021(integral component of membrane);GO:0043231(intracellular membrane-bounded organelle);GO:0052696(flavonoid glucuronidation)	ko00040(Pentose and glucuronate interconversions);ko00053(Ascorbate and aldarate metabolism);ko00140(Steroid hormone biosynthesis);ko00830(Retinol metabolism);ko00860(Porphyrin and chlorophyll metabolism);ko00980(Metabolism of xenobiotics by cytochrome P450);ko00982(Drug metabolism - cytochrome P450);ko00983(Drug metabolism - other enzymes);ko05204(Chemical carcinogenesis)
ssc-miR-135	XM_003357228.5	DLG2	DLG2	PREDICTED: disks large homolog 2 isoform X5 [Rousettus aegyptiacus]	55	-47.79	1	1	2	GO:0007268(chemical synaptic transmission);GO:0010923(negative regulation of phosphatase activity);GO:0019233(sensory perception of pain);GO:0019900(kinase binding);GO:0030054(cell junction);GO:0044224(juxtaparanode region of axon);GO:0045211(postsynaptic membrane);GO:0004385(guanylate kinase activity);GO:0007399(nervous system development);GO:0008328(ionotropic glutamate receptor complex);GO:001…	ko04390(Hippo signaling pathway);ko04530(Tight junction);ko05165(Human papillomavirus infection)
ssc-miR-135	XM_003357318.4	ARCN1	ARCN1	coatomer subunit delta [Sus scrofa]	73	-10.2	1	1	2	GO:0005783(endoplasmic reticulum);GO:0006890(retrograde vesicle-mediated transport, Golgi to ER);GO:0008344(adult locomotory behavior);GO:0015031(protein transport);GO:0021691(cerebellar Purkinje cell layer maturation);GO:0030126(COPI vesicle coat);GO:0043473(pigmentation)
ssc-miR-135	XM_003357396.4	ELK4	ELK4	ETS domain-containing protein Elk-4 [Sus scrofa]	60	-32.34	1	1	2	GO:0000122(negative regulation of transcription by RNA polymerase II);GO:0000981(RNA polymerase II transcription factor activity, sequence-specific DNA binding);GO:0003682(chromatin binding);GO:0005634(nucleus);GO:0005654(nucleoplasm);GO:0005737(cytoplasm);GO:0006357(regulation of transcription by RNA polymerase II);GO:0030154(cell differentiation);GO:0043565(sequence-specific DNA binding);GO:007…	ko04010(MAPK signaling pathway);ko05202(Transcriptional misregulation in cancers);ko05166(HTLV-I infection)
ssc-miR-135	XM_003357473.4	FAM126A	FAM126A	hyccin isoform X2 [Sus scrofa]	87	-30.96	1	1	2	GO:0005737(cytoplasm);GO:0005886(plasma membrane)
ssc-miR-135	XM_003357576.5	RGL1	RGL1	ral guanine nucleotide dissociation stimulator-like 1 isoform X4 [Sus scrofa]	92	-14.16	1	1	2	GO:0005622(intracellular);GO:0007264(small GTPase mediated signal transduction);GO:0008321(Ral guanyl-nucleotide exchange factor activity);GO:0043547(positive regulation of GTPase activity)	ko04014(Ras signaling pathway)
ssc-miR-135	XM_003357746.4	MEIG1	MEIG1	meiosis expressed gene 1 protein homolog isoform X2 [Sus scrofa]	80	-12.33	1	1	2	GO:0005634(nucleus)
ssc-miR-135	XM_003357790.4	GTPBP4	GTPBP4	nucleolar GTP-binding protein 1 [Sus scrofa]	90	-11.27	1	1	2	GO:0005525(GTP binding);GO:0005730(nucleolus);GO:0042254(ribosome biogenesis)	ko03008(Ribosome biogenesis in eukaryotes)
ssc-miR-135	XM_003357836.4	CDADC1	CDADC1	cytidine and dCMP deaminase domain-containing protein 1 [Sus scrofa]	78	-15.33	1	1	2	GO:0008270(zinc ion binding);GO:0016787(hydrolase activity)
ssc-miR-135	XM_003358030.4	BRCA1	BRCA1	breast cancer type 1 susceptibility protein isoform X9 [Sus scrofa]	72	-11.38	1	1	2	GO:0000724(double-strand break repair via homologous recombination);GO:0000794(condensed nuclear chromosome);GO:0003684(damaged DNA binding);GO:0003723(RNA binding);GO:0004842(ubiquitin-protein transferase activity);GO:0005737(cytoplasm);GO:0005886(plasma membrane);GO:0006260(DNA replication);GO:0006301(postreplication repair);GO:0006349(regulation of gene expression by genetic imprinting);GO:000…	ko04120(Ubiquitin mediated proteolysis);ko03440(Homologous recombination);ko03460(Fanconi anemia pathway);ko04151(PI3K-Akt signaling pathway);ko05206(MicroRNAs in cancer);ko05224(Breast cancer);ko01524(Platinum drug resistance)
ssc-miR-135	XM_003358089.4	PHOSPHO1	PHOSPHO1	phosphoethanolamine/phosphocholine phosphatase isoform X3 [Sus scrofa]	80	-38.69	1	1	2	GO:0001958(endochondral ossification);GO:0016311(dephosphorylation);GO:0016462(pyrophosphatase activity);GO:0016791(phosphatase activity);GO:0035630(bone mineralization involved in bone maturation);GO:0052731(phosphocholine phosphatase activity);GO:0052732(phosphoethanolamine phosphatase activity);GO:0065010(extracellular membrane-bounded organelle)	ko00564(Glycerophospholipid metabolism)
ssc-miR-135	XM_003358124.5	GDPD1	GDPD1	lysophospholipase D GDPD1 [Zalophus californianus]	83	-24.9	1	1	2	GO:0006629(lipid metabolic process);GO:0008889(glycerophosphodiester phosphodiesterase activity);GO:0016021(integral component of membrane)
ssc-miR-135	XM_003358389.4	ZNF197	ZNF197	zinc finger protein 197 isoform X1 [Sus scrofa]	73	-10.58	1	1	2	GO:0003676(nucleic acid binding);GO:0003700(DNA binding transcription factor activity);GO:0005634(nucleus);GO:0006351(transcription, DNA-templated);GO:0006355(regulation of transcription, DNA-templated);GO:0046872(metal ion binding)
ssc-miR-135	XM_003358608.5	RNF13	RNF13	E3 ubiquitin-protein ligase RNF13 isoform X2 [Sus scrofa]	79	-22.79	1	1	2	GO:0005765(lysosomal membrane);GO:0008270(zinc ion binding);GO:0016021(integral component of membrane);GO:0031902(late endosome membrane);GO:0051865(protein autoubiquitination);GO:0061630(ubiquitin protein ligase activity)
ssc-miR-135	XM_003358614.4	CLRN1	CLRN1	clarin-1 [Sus scrofa]	54	-35.92	1	1	2	GO:0016021(integral component of membrane)
ssc-miR-135	XM_003358776.4	LMLN	LMLN	leishmanolysin-like peptidase [Sus scrofa]	79	-20.05	1	1	2	GO:0004222(metalloendopeptidase activity);GO:0006508(proteolysis);GO:0007155(cell adhesion);GO:0016021(integral component of membrane)
ssc-miR-135	XM_003358827.5	ALCAM	ALCAM	CD166 antigen isoform X2 [Sus scrofa]	73	-12.81	1	1	2	GO:0001772(immunological synapse);GO:0005925(focal adhesion);GO:0007157(heterophilic cell-cell adhesion via plasma membrane cell adhesion molecules);GO:0008045(motor neuron axon guidance);GO:0009897(external side of plasma membrane);GO:0016021(integral component of membrane);GO:0030424(axon);GO:0031226(intrinsic component of plasma membrane);GO:0042101(T cell receptor complex);GO:0043025(neuronal…	ko04514(Cell adhesion molecules (CAMs))
ssc-miR-135	XM_003358905.5	GRIK1	GRIK1	glutamate receptor ionotropic, kainate 1 isoform X9 [Sus scrofa]	79	-15.84	1	1	2	GO:0005234(extracellularly glutamate-gated ion channel activity);GO:0015277(kainate selective glutamate receptor activity);GO:0016021(integral component of membrane);GO:0030054(cell junction);GO:0034220(ion transmembrane transport);GO:0035235(ionotropic glutamate receptor signaling pathway);GO:0045211(postsynaptic membrane);GO:0005886(plasma membrane);GO:0005887(integral component of plasma membr…	ko04080(Neuroactive ligand-receptor interaction);ko04724(Glutamatergic synapse)
ssc-miR-135	XM_003358976.4	C2CD2	C2CD2	C2 domain-containing protein 2 [Sus scrofa]	50	-16.98	1	1	2	GO:0005634(nucleus);GO:0005829(cytosol);GO:0016021(integral component of membrane)
ssc-miR-135	XM_003359104.4	HRK	HRK	activator of apoptosis harakiri [Sus scrofa]	53	-19.08	1	1	2	GO:0005515(protein binding);GO:0005739(mitochondrion);GO:0006915(apoptotic process);GO:0016021(integral component of membrane);GO:0032464(positive regulation of protein homooligomerization);GO:0043065(positive regulation of apoptotic process);GO:0090200(positive regulation of release of cytochrome c from mitochondria)	ko04210(Apoptosis)
ssc-miR-135	XM_003359366.4	DUSP5	DUSP5	dual specificity protein phosphatase 5 [Sus scrofa]	70	-33.62	1	1	2	GO:0000188(inactivation of MAPK activity);GO:0001706(endoderm formation);GO:0004725(protein tyrosine phosphatase activity);GO:0017017(MAP kinase tyrosine/serine/threonine phosphatase activity);GO:0035335(peptidyl-tyrosine dephosphorylation)	ko04010(MAPK signaling pathway)
ssc-miR-135	XM_003359727.5	ANKH	ANKH	unnamed protein product, partial [Gulo gulo]	79	-37.63	1	1	2	GO:0005315(inorganic phosphate transmembrane transporter activity);GO:0005887(integral component of plasma membrane);GO:0015114(phosphate ion transmembrane transporter activity);GO:0030500(regulation of bone mineralization);GO:0030504(inorganic diphosphate transmembrane transporter activity);GO:0030505(inorganic diphosphate transport);GO:0035435(phosphate ion transmembrane transport);GO:1904669(A…
ssc-miR-135	XM_003359776.4	MIER3	MIER3	mesoderm induction early response protein 3 isoform X2 [Sus scrofa]	58	-21.2	1	1	2	GO:0003677(DNA binding);GO:0005634(nucleus)
ssc-miR-135	XM_003359779.5	RAB3C	RAB3C	ras-related protein Rab-3C-like protein [Cricetulus griseus]	57	-30.11	1	1	2	GO:0005525(GTP binding);GO:0005622(intracellular);GO:0007264(small GTPase mediated signal transduction);GO:0003924(GTPase activity);GO:0005886(plasma membrane);GO:0008021(synaptic vesicle);GO:0015031(protein transport);GO:0017157(regulation of exocytosis);GO:0019882(antigen processing and presentation);GO:0031489(myosin V binding);GO:0048471(perinuclear region of cytoplasm)
ssc-miR-135	XM_003359811.5	TNPO1	TNPO1	transportin-1 isoform X1 [Tupaia chinensis]	80	-52.09	1	1	2	GO:0005515(protein binding);GO:0005634(nucleus);GO:0005737(cytoplasm);GO:0005829(cytosol);GO:0005929(cilium);GO:0006607(NLS-bearing protein import into nucleus);GO:0006610(ribosomal protein import into nucleus);GO:0008139(nuclear localization sequence binding);GO:0008536(Ran GTPase binding);GO:0016032(viral process);GO:0031965(nuclear membrane);GO:0034399(nuclear periphery);GO:0035735(intraciliar…
ssc-miR-135	XM_003359834.4	EBF1	EBF1	transcription factor COE1 isoform X9 [Sus scrofa]	83	-10.74	1	1	2	GO:0000978(RNA polymerase II proximal promoter sequence-specific DNA binding);GO:0003677(DNA binding);GO:0003700(DNA binding transcription factor activity);GO:0005634(nucleus);GO:0006351(transcription, DNA-templated);GO:0006355(regulation of transcription, DNA-templated);GO:0006366(transcription by RNA polymerase II);GO:0007275(multicellular organism development);GO:0045893(positive regulation of…
ssc-miR-135	XM_003359869.4	THAP1	THAP1	THAP domain-containing protein 1 [Sus scrofa]	73	-11.17	1	1	2	GO:0001935(endothelial cell proliferation);GO:0005730(nucleolus);GO:0006351(transcription, DNA-templated);GO:0006355(regulation of transcription, DNA-templated);GO:0007346(regulation of mitotic cell cycle);GO:0008270(zinc ion binding);GO:0042802(identical protein binding);GO:0043565(sequence-specific DNA binding)
ssc-miR-135	XM_003360050.4	TAF4	TAF4	LOW QUALITY PROTEIN: transcription initiation factor TFIID subunit 4 [Sus scrofa]	94	-10.19	1	1	2	GO:0001541(ovarian follicle development);GO:0003677(DNA binding);GO:0003700(DNA binding transcription factor activity);GO:0005669(transcription factor TFIID complex);GO:0005737(cytoplasm);GO:0006357(regulation of transcription by RNA polymerase II);GO:0006367(transcription initiation from RNA polymerase II promoter);GO:0033276(transcription factor TFTC complex);GO:0045893(positive regulation of t…	ko03022(Basal transcription factors);ko05016(Huntington disease);ko05168(Herpes simplex infection)
ssc-miR-135	XM_003360244.4	PDHA1	PDHA1	PREDICTED: pyruvate dehydrogenase E1 component subunit alpha, somatic form, mitochondrial [Orcinus orca]	79	-35.15	1	1	2	GO:0004739(pyruvate dehydrogenase (acetyl-transferring) activity);GO:0005634(nucleus);GO:0005739(mitochondrion);GO:0006099(tricarboxylic acid cycle);GO:0034604(pyruvate dehydrogenase (NAD+) activity);GO:0043209(myelin sheath);GO:0045254(pyruvate dehydrogenase complex);GO:0061732(mitochondrial acetyl-CoA biosynthetic process from pyruvate)	ko00010(Glycolysis / Gluconeogenesis);ko00020(Citrate cycle (TCA cycle));ko00620(Pyruvate metabolism);ko04066(HIF-1 signaling pathway);ko04922(Glucagon signaling pathway);ko05230(Central carbon metabolism in cancer)
ssc-miR-135	XM_003360253.4	PRRG1	PRRG1	transmembrane gamma-carboxyglutamic acid protein 1 isoform X1 [Felis catus]	65	-27.21	1	1	2	GO:0005509(calcium ion binding);GO:0005576(extracellular region);GO:0016021(integral component of membrane)	ko04610(Complement and coagulation cascades)
ssc-miR-135	XM_003360311.4	PIM2	PIM2	TPA: pim-2 oncogene [Bos taurus]	86	-17.03	1	1	2	GO:0000082(G1/S transition of mitotic cell cycle);GO:0004674(protein serine/threonine kinase activity);GO:0005524(ATP binding);GO:0005737(cytoplasm);GO:0007346(regulation of mitotic cell cycle);GO:0008285(negative regulation of cell proliferation);GO:0009615(response to virus);GO:0043066(negative regulation of apoptotic process);GO:0046777(protein autophosphorylation);GO:0050821(protein stabiliza…	ko05200(Pathways in cancer);ko05221(Acute myeloid leukemia)
ssc-miR-135	XM_003360375.5	ATRX	ATRX	transcriptional regulator ATRX isoform X9 [Sus scrofa]	90	-27.49	1	1	2	GO:0005524(ATP binding)
ssc-miR-135	XM_003361689.3	COLEC10	COLEC10	collectin-10 isoform X3 [Sus scrofa]	93	-49.38	1	1	2	GO:0005581(collagen trimer)
ssc-miR-135	XM_003361785.3	SPINK7	SPINK7	serine protease inhibitor Kazal-type 7 [Sus scrofa]	50	-11.39	1	1	2	GO:0004867(serine-type endopeptidase inhibitor activity);GO:1900004(negative regulation of serine-type endopeptidase activity)
ssc-miR-135	XM_003361820.3	FOPNL	FOPNL	lisH domain-containing protein FOPNL isoform X2 [Sus scrofa]	53	-26.5	1	1	2	GO:0005634(nucleus);GO:0005813(centrosome);GO:0031514(motile cilium);GO:0034453(microtubule anchoring);GO:0036064(ciliary basal body)
ssc-miR-135	XM_003361972.4	LOC100622849	LOC100622849	centrin-4 [Sus scrofa]	74	-10.02	1	1	2	GO:0005509(calcium ion binding);GO:0005814(centriole);GO:0031683(G-protein beta/gamma-subunit complex binding);GO:0032795(heterotrimeric G-protein binding);GO:0036064(ciliary basal body)
ssc-miR-135	XM_003480211.4	C1H6orf120	C1H6orf120	UPF0669 protein C6orf120 homolog [Sus scrofa]	99	-18.42	1	1	2	GO:0070062(extracellular exosome)	ko03420(Nucleotide excision repair);ko03460(Fanconi anemia pathway)
ssc-miR-135	XM_003480275.4	KCNQ5	KCNQ5	potassium voltage-gated channel subfamily KQT member 5 isoform X4 [Sus scrofa]	51	-27.61	1	1	2	GO:0005242(inward rectifier potassium channel activity);GO:0005249(voltage-gated potassium channel activity);GO:0005251(delayed rectifier potassium channel activity);GO:0005515(protein binding);GO:0005886(plasma membrane);GO:0007268(chemical synaptic transmission);GO:0008076(voltage-gated potassium channel complex);GO:0030118(clathrin coat);GO:0034765(regulation of ion transmembrane transport);GO…	ko04725(Cholinergic synapse)
ssc-miR-135	XM_003480289.4	EPHA7	EPHA7	ephrin type-A receptor 7 isoform X6 [Sus scrofa]	78	-11.87	1	1	2	GO:0001934(positive regulation of protein phosphorylation);GO:0005004(GPI-linked ephrin receptor activity);GO:0005524(ATP binding);GO:0005887(integral component of plasma membrane);GO:0007420(brain development);GO:0008046(axon guidance receptor activity);GO:0018108(peptidyl-tyrosine phosphorylation);GO:0022407(regulation of cell-cell adhesion);GO:0031290(retinal ganglion cell axon guidance);GO:00…	ko04360(Axon guidance)
ssc-miR-135	XM_003480581.4	AKNA	AKNA	AT-hook-containing transcription factor isoform X4 [Sus scrofa]	60	-30.22	1	1	2	GO:0000978(RNA polymerase II proximal promoter sequence-specific DNA binding);GO:0006366(transcription by RNA polymerase II);GO:0016020(membrane);GO:0045944(positive regulation of transcription by RNA polymerase II)
ssc-miR-135	XM_003481362.4	OXR1	OXR1	PREDICTED: oxidation resistance protein 1 isoform X7 [Saimiri boliviensis boliviensis]	89	-15.19	1	1	2	GO:0005730(nucleolus);GO:0005739(mitochondrion);GO:0007628(adult walking behavior);GO:0016491(oxidoreductase activity);GO:0043524(negative regulation of neuron apoptotic process);GO:0055114(oxidation-reduction process);GO:0071447(cellular response to hydroperoxide);GO:0005654(nucleoplasm);GO:0006979(response to oxidative stress);GO:0043231(intracellular membrane-bounded organelle);GO:0051402(neur…	ko03018(RNA degradation)
ssc-miR-135	XM_003481427.4	CADM3	CADM3	cell adhesion molecule 3 isoform X2 [Sus scrofa]	90	-16.16	1	1	2	GO:0005102(receptor binding);GO:0005887(integral component of plasma membrane);GO:0005913(cell-cell adherens junction);GO:0007156(homophilic cell adhesion via plasma membrane adhesion molecules);GO:0007157(heterophilic cell-cell adhesion via plasma membrane cell adhesion molecules);GO:0008037(cell recognition);GO:0008104(protein localization);GO:0042803(protein homodimerization activity);GO:00508…	ko04514(Cell adhesion molecules (CAMs))
ssc-miR-135	XM_003481531.4	ST13	ST13	hsc70-interacting protein [Sus scrofa]	86	-13.32	1	1	2	GO:0005737(cytoplasm);GO:0070062(extracellular exosome)
ssc-miR-135	XM_003481602.4	LOC100736675	LOC100736675	olfactory receptor 6C2-like [Sus scrofa]	89	-10.9	1	1	2	GO:0004930(G-protein coupled receptor activity);GO:0004984(olfactory receptor activity);GO:0005886(plasma membrane);GO:0007186(G-protein coupled receptor signaling pathway);GO:0016021(integral component of membrane);GO:0050911(detection of chemical stimulus involved in sensory perception of smell)	ko04740(Olfactory transduction)
ssc-miR-135	XM_003481665.4	BBS10	BBS10	Bardet-Biedl syndrome 10 protein [Sus scrofa]	61	-27.64	1	1	2	GO:0001103(RNA polymerase II repressing transcription factor binding);GO:0005524(ATP binding);GO:0043254(regulation of protein complex assembly);GO:0045494(photoreceptor cell maintenance);GO:0051131(chaperone-mediated protein complex assembly)
ssc-miR-135	XM_003481788.4	RFWD3	RFWD3	E3 ubiquitin-protein ligase RFWD3 isoform X2 [Sus scrofa]	88	-59.84	1	1	2	GO:0002039(p53 binding);GO:0002230(positive regulation of defense response to virus by host);GO:0004842(ubiquitin-protein transferase activity);GO:0005654(nucleoplasm);GO:0008270(zinc ion binding);GO:0010212(response to ionizing radiation);GO:0016567(protein ubiquitination);GO:0031571(mitotic G1 DNA damage checkpoint);GO:0035861(site of double-strand break);GO:0097371(MDM2/MDM4 family protein bin…
ssc-miR-135	XM_003482141.4	PGBD1	PGBD1	piggyBac transposable element-derived protein 1 [Sus scrofa]	65	-15.2	1	1	2	GO:0003700(DNA binding transcription factor activity);GO:0005634(nucleus);GO:0006355(regulation of transcription, DNA-templated);GO:0043565(sequence-specific DNA binding)	ko03420(Nucleotide excision repair)
ssc-miR-135	XM_003482381.4	SCFD2	SCFD2	sec1 family domain-containing protein 2 isoform X2 [Sus scrofa]	69	-10.68	1	1	2	GO:0006904(vesicle docking involved in exocytosis)
ssc-miR-135	XM_003482550.4	TRIM68	TRIM68	LOW QUALITY PROTEIN: E3 ubiquitin-protein ligase TRIM68 [Sus scrofa]	71	-85.46	1	1	2	GO:0004842(ubiquitin-protein transferase activity);GO:0005730(nucleolus);GO:0005794(Golgi apparatus);GO:0008270(zinc ion binding);GO:0035035(histone acetyltransferase binding);GO:0050681(androgen receptor binding);GO:0051865(protein autoubiquitination);GO:0060765(regulation of androgen receptor signaling pathway)
ssc-miR-135	XM_003482597.4	PANX1	PANX1	pannexin-1 [Sus scrofa]	70	-12.91	1	1	2	GO:0005886(plasma membrane);GO:0006812(cation transport);GO:0007267(cell-cell signaling);GO:0012505(endomembrane system);GO:0022829(wide pore channel activity)	ko04621(NOD-like receptor signaling pathway)
ssc-miR-135	XM_003482738.4	COLGALT2	COLGALT2	procollagen galactosyltransferase 2 [Sus scrofa]	66	-16.58	1	1	2	GO:0005515(protein binding);GO:0005788(endoplasmic reticulum lumen);GO:0050211(procollagen galactosyltransferase activity)	ko00310(Lysine degradation);ko00514(Other types of O-glycan biosynthesis)
ssc-miR-135	XM_003482749.4	ATF3	ATF3	PREDICTED: cyclic AMP-dependent transcription factor ATF-3 isoform X1 [Bos indicus]	50	-38.82	1	1	2	GO:0000122(negative regulation of transcription by RNA polymerase II);GO:0000978(RNA polymerase II proximal promoter sequence-specific DNA binding);GO:0005634(nucleus);GO:0005730(nucleolus);GO:0006094(gluconeogenesis);GO:0030968(endoplasmic reticulum unfolded protein response);GO:0034198(cellular response to amino acid starvation);GO:0035914(skeletal muscle cell differentiation);GO:0042803(protei…	ko05166(HTLV-I infection)
ssc-miR-135	XM_003482755.4	TRAF5	TRAF5	TNF receptor-associated factor 5 isoform X2 [Sus scrofa]	53	-10.52	1	1	2	GO:0004842(ubiquitin-protein transferase activity);GO:0007165(signal transduction);GO:0008270(zinc ion binding);GO:0016567(protein ubiquitination);GO:0043123(positive regulation of I-kappaB kinase/NF-kappaB signaling)	ko04064(NF-kappa B signaling pathway);ko04668(TNF signaling pathway);ko04217(Necroptosis);ko04621(NOD-like receptor signaling pathway);ko04657(IL-17 signaling pathway);ko05200(Pathways in cancer);ko05203(Viral carcinogenesis);ko05222(Small cell lung cancer);ko05168(Herpes simplex infection);ko05163(Human cytomegalovirus infection);ko05169(Epstein-Barr virus infection)
ssc-miR-135	XM_003482949.4	CDR2L	CDR2L	cerebellar degeneration-related protein 2-like [Sus scrofa]	61	-14.01	1	1	2	GO:0003674(molecular_function);GO:0005575(cellular_component);GO:0008150(biological_process)
ssc-miR-135	XM_003482973.4	ATXN7L3	ATXN7L3	PREDICTED: ataxin-7-like protein 3 isoform X5 [Chlorocebus sabaeus]	55	-30.81	1	1	2	GO:0000124(SAGA complex);GO:0006351(transcription, DNA-templated);GO:0008270(zinc ion binding);GO:0016578(histone deubiquitination);GO:0030374(ligand-dependent nuclear receptor transcription coactivator activity);GO:0045893(positive regulation of transcription, DNA-templated);GO:0071819(DUBm complex)
ssc-miR-135	XM_003483054.4	DUSP14	DUSP14	Dual specificity protein phosphatase 14 [Fukomys damarensis]	94	-15.55	1	1	2	GO:0000188(inactivation of MAPK activity);GO:0004725(protein tyrosine phosphatase activity);GO:0017017(MAP kinase tyrosine/serine/threonine phosphatase activity);GO:0035335(peptidyl-tyrosine dephosphorylation)
ssc-miR-135	XM_003483128.4	BTD	BTD	biotinidase isoform X5 [Sus scrofa]	92	-13.39	1	1	2	GO:0006768(biotin metabolic process);GO:0007417(central nervous system development);GO:0016810(hydrolase activity, acting on carbon-nitrogen (but not peptide) bonds);GO:0016811(hydrolase activity, acting on carbon-nitrogen (but not peptide) bonds, in linear amides)	ko00780(Biotin metabolism);ko04977(Vitamin digestion and absorption)
ssc-miR-135	XM_003483257.4	GK5	GK5	putative glycerol kinase 5 isoform X3 [Sus scrofa]	94	-29.03	1	1	2	GO:0004370(glycerol kinase activity);GO:0005524(ATP binding);GO:0005737(cytoplasm);GO:0016310(phosphorylation);GO:0016773(phosphotransferase activity, alcohol group as acceptor);GO:0019563(glycerol catabolic process);GO:0005975(carbohydrate metabolic process);GO:0016301(kinase activity)
ssc-miR-135	XM_003483282.4	THPO	THPO	thrombopoietin isoform X3 [Sus scrofa]	88	-10.22	1	1	2	GO:0005125(cytokine activity);GO:0005179(hormone activity);GO:0005576(extracellular region);GO:0008283(cell proliferation);GO:0030099(myeloid cell differentiation);GO:0038163(thrombopoietin-mediated signaling pathway);GO:0045654(positive regulation of megakaryocyte differentiation);GO:0051897(positive regulation of protein kinase B signaling);GO:0070374(positive regulation of ERK1 and ERK2 cascad…	ko04630(Jak-STAT signaling pathway);ko04060(Cytokine-cytokine receptor interaction);ko04640(Hematopoietic cell lineage)
ssc-miR-135	XM_003483325.4	ZBED2	ZBED2	zinc finger BED domain-containing protein 2 [Sus scrofa]	87	-18.44	1	1	2	GO:0003677(DNA binding)
ssc-miR-135	XM_003483535.4	PGAM1	PGAM1	phosphoglycerate mutase 1 isoform X1 [Theropithecus gelada]	89	-12.67	1	1	2	GO:0004082(bisphosphoglycerate mutase activity);GO:0004083(bisphosphoglycerate 2-phosphatase activity);GO:0004619(phosphoglycerate mutase activity);GO:0005515(protein binding);GO:0005576(extracellular region);GO:0005737(cytoplasm);GO:0005829(cytosol);GO:0006094(gluconeogenesis);GO:0006096(glycolytic process);GO:0006110(regulation of glycolytic process);GO:0016020(membrane);GO:0016311(dephosphoryl…	ko00010(Glycolysis / Gluconeogenesis);ko00260(Glycine, serine and threonine metabolism);ko04922(Glucagon signaling pathway);ko05230(Central carbon metabolism in cancer)
ssc-miR-135	XM_003483648.4	KCNJ3	KCNJ3	LOW QUALITY PROTEIN: G protein-activated inward rectifier potassium channel 1 [Sus scrofa]	65	-12.9	1	1	2	GO:0005242(inward rectifier potassium channel activity);GO:0005515(protein binding);GO:0005887(integral component of plasma membrane);GO:0015467(G-protein activated inward rectifier potassium channel activity);GO:0034765(regulation of ion transmembrane transport)	ko04915(Estrogen signaling pathway);ko04921(Oxytocin signaling pathway);ko04724(Glutamatergic synapse);ko04725(Cholinergic synapse);ko04728(Dopaminergic synapse);ko04726(Serotonergic synapse);ko04723(Retrograde endocannabinoid signaling);ko04713(Circadian entrainment);ko05032(Morphine addiction)
ssc-miR-135	XM_003483900.4	RBBP9	RBBP9	putative hydrolase RBBP9 [Sus scrofa]	77	-11.15	1	1	2	GO:0005730(nucleolus);GO:0005737(cytoplasm);GO:0016787(hydrolase activity);GO:0070062(extracellular exosome)
ssc-miR-135	XM_003483981.4	ARFGEF2	ARFGEF2	brefeldin A-inhibited guanine nucleotide-exchange protein 2 isoform X2 [Sus scrofa]	56	-11.9	1	1	2	GO:0000139(Golgi membrane);GO:0001881(receptor recycling);GO:0005086(ARF guanyl-nucleotide exchange factor activity);GO:0005802(trans-Golgi network);GO:0005815(microtubule organizing center);GO:0005829(cytosol);GO:0006893(Golgi to plasma membrane transport);GO:0007032(endosome organization);GO:0016192(vesicle-mediated transport);GO:0032012(regulation of ARF protein signal transduction);GO:0032760…	ko04144(Endocytosis)
ssc-miR-135	XM_003484066.4	ZMIZ2	ZMIZ2	zinc finger MIZ domain-containing protein 2 isoform X9 [Sus scrofa]	60	-12	1	1	2	GO:0008270(zinc ion binding)	ko00020(Citrate cycle (TCA cycle));ko00310(Lysine degradation);ko00380(Tryptophan metabolism)
ssc-miR-135	XM_003484105.2	USP11	USP11	LOW QUALITY PROTEIN: ubiquitin carboxyl-terminal hydrolase 11 [Sus scrofa]	66	-20.43	1	1	2	GO:0004843(thiol-dependent ubiquitin-specific protease activity);GO:0005634(nucleus);GO:0006511(ubiquitin-dependent protein catabolic process);GO:0016579(protein deubiquitination)
ssc-miR-135	XM_003484146.4	MUM1L1	MUM1L1	PWWP domain-containing protein MUM1L1 [Sus scrofa]	66	-12.38	1	1	2	GO:0070062(extracellular exosome);GO:0005198(structural molecule activity);GO:0045095(keratin filament)
ssc-miR-135	XM_003484218.4	LOC100157002	LOC100157002	vesicle-trafficking protein SEC22b precursor [Cricetulus griseus]	94	-15.38	1	1	2	GO:0000149(SNARE binding);GO:0005484(SNAP receptor activity);GO:0006887(exocytosis);GO:0006888(ER to Golgi vesicle-mediated transport);GO:0031201(SNARE complex);GO:0048280(vesicle fusion with Golgi apparatus)	ko04130(SNARE interactions in vesicular transport);ko04145(Phagosome);ko05134(Legionellosis)
ssc-miR-135	XM_005652567.3	SP1	SP1	transcription factor Sp1 isoform X1 [Sus scrofa]	61	-33.59	1	1	2	GO:0000790(nuclear chromatin);GO:0000978(RNA polymerase II proximal promoter sequence-specific DNA binding);GO:0000981(RNA polymerase II transcription factor activity, sequence-specific DNA binding);GO:0005634(nucleus);GO:0005654(nucleoplasm);GO:0006357(regulation of transcription by RNA polymerase II);GO:0008022(protein C-terminus binding);GO:0008134(transcription factor binding);GO:0042803(prot…	ko04350(TGF-beta signaling pathway);ko04137(Mitophagy - animal);ko04915(Estrogen signaling pathway);ko04928(Parathyroid hormone synthesis, secretion and action);ko04927(Cortisol synthesis and secretion);ko05200(Pathways in cancer);ko05231(Choline metabolism in cancer);ko05202(Transcriptional misregulation in cancers);ko05224(Breast cancer);ko05016(Huntington disease);ko04934(Cushing syndrome);ko0…
ssc-miR-135	XM_005653058.3	RBAK	RBAK	RB-associated KRAB zinc finger protein [Sus scrofa]	99	-12.25	1	1	2	GO:0003676(nucleic acid binding);GO:0005634(nucleus);GO:0006355(regulation of transcription, DNA-templated);GO:0046872(metal ion binding)
ssc-miR-135	XM_005653133.3	RASSF8	RASSF8	Ras association domain-containing protein 8, partial [Bos mutus]	65	-11.66	1	1	2	GO:0007165(signal transduction)
ssc-miR-135	XM_005653254.3	LPCAT2	LPCAT2	lysophosphatidylcholine acyltransferase 2 [Sus scrofa]	99	-17.29	1	1	2	GO:0005509(calcium ion binding);GO:0005783(endoplasmic reticulum);GO:0005795(Golgi stack);GO:0005811(lipid droplet);GO:0006663(platelet activating factor biosynthetic process);GO:0016021(integral component of membrane);GO:0036151(phosphatidylcholine acyl-chain remodeling);GO:0047184(1-acylglycerophosphocholine O-acyltransferase activity);GO:0047192(1-alkylglycerophosphocholine O-acetyltransferase…	ko00564(Glycerophospholipid metabolism);ko00565(Ether lipid metabolism)
ssc-miR-135	XM_005653400.3	ROCK1	ROCK1	rho-associated protein kinase 1 [Sus scrofa]	85	-11.85	1	1	2	GO:0004674(protein serine/threonine kinase activity);GO:0005524(ATP binding);GO:0005856(cytoskeleton);GO:0006468(protein phosphorylation);GO:0007266(Rho protein signal transduction);GO:0017049(GTP-Rho binding);GO:0030036(actin cytoskeleton organization);GO:0046872(metal ion binding);GO:0051492(regulation of stress fiber assembly);GO:2000114(regulation of establishment of cell polarity)	ko04350(TGF-beta signaling pathway);ko04071(Sphingolipid signaling pathway);ko04024(cAMP signaling pathway);ko04022(cGMP - PKG signaling pathway);ko04510(Focal adhesion);ko04530(Tight junction);ko04810(Regulation of actin cytoskeleton);ko04611(Platelet activation);ko04670(Leukocyte transendothelial migration);ko04062(Chemokine signaling pathway);ko04921(Oxytocin signaling pathway);ko04270(Vascula…
ssc-miR-135	XM_005653406.3	KCTD1	KCTD1	potassium channel tetramerisation domain containing 1, isoform CRA_c [Homo sapiens]	69	-13.02	1	1	2	GO:0003714(transcription corepressor activity);GO:0005634(nucleus);GO:0006351(transcription, DNA-templated);GO:0008134(transcription factor binding);GO:0045892(negative regulation of transcription, DNA-templated);GO:0051260(protein homooligomerization)
ssc-miR-135	XM_005653732.2	PRRC2C	PRRC2C	protein PRRC2C isoform X9 [Sus scrofa]	77	-13.6	1	1	2	GO:0002244(hematopoietic progenitor cell differentiation);GO:0008022(protein C-terminus binding);GO:0016020(membrane)	ko04142(Lysosome)
ssc-miR-135	XM_005653818.3	GPR180	GPR180	integral membrane protein GPR180 isoform X3 [Sus scrofa]	94	-12.22	1	1	2	GO:0007186(G-protein coupled receptor signaling pathway);GO:0016021(integral component of membrane);GO:0019236(response to pheromone);GO:0070062(extracellular exosome)	ko00523(Polyketide sugar unit biosynthesis);ko01055(Biosynthesis of vancomycin group antibiotics);ko00525(Acarbose and validamycin biosynthesis)
ssc-miR-135	XM_005653995.3	ZNF624	ZNF624	zinc finger protein 624 [Sus scrofa]	86	-32.46	1	1	2	GO:0003676(nucleic acid binding);GO:0003700(DNA binding transcription factor activity);GO:0005622(intracellular);GO:0006355(regulation of transcription, DNA-templated);GO:0046872(metal ion binding)
ssc-miR-135	XM_005654269.3	DENND2A	DENND2A	DENN domain-containing protein 2A isoform X1 [Sus scrofa]	77	-24.7	1	1	2	GO:0005829(cytosol);GO:0015629(actin cytoskeleton);GO:0017112(Rab guanyl-nucleotide exchange factor activity);GO:0042147(retrograde transport, endosome to Golgi);GO:0043547(positive regulation of GTPase activity)
ssc-miR-135	XM_005654422.3	MBD1	MBD1	methyl-CpG-binding domain protein 1 isoform X9 [Sus scrofa]	72	-16.01	1	1	2	GO:0000122(negative regulation of transcription by RNA polymerase II);GO:0005634(nucleus);GO:0006346(methylation-dependent chromatin silencing);GO:0008270(zinc ion binding);GO:0008327(methyl-CpG binding);GO:0010385(double-stranded methylated DNA binding)
ssc-miR-135	XM_005655651.3	ERGIC2	ERGIC2	endoplasmic reticulum-Golgi intermediate compartment protein 2 [Sus scrofa]	97	-44.67	1	1	2	GO:0005730(nucleolus);GO:0005737(cytoplasm);GO:0016020(membrane)
ssc-miR-135	XM_005655674.3	KLRK1	KLRK1	NKG2-D type II integral membrane protein isoform X1 [Sus scrofa]	89	-12.99	1	1	2	GO:0002250(adaptive immune response);GO:0005886(plasma membrane);GO:0009986(cell surface);GO:0016021(integral component of membrane);GO:0030154(cell differentiation);GO:0030246(carbohydrate binding);GO:0045087(innate immune response);GO:0045954(positive regulation of natural killer cell mediated cytotoxicity)	ko04650(Natural killer cell mediated cytotoxicity);ko05144(Malaria)
ssc-miR-135	XM_005655701.3	AKAP3	AKAP3	A-kinase anchor protein 3 [Sus scrofa]	72	-15.26	1	1	2	GO:0001669(acrosomal vesicle);GO:0005634(nucleus);GO:0005737(cytoplasm);GO:0007178(transmembrane receptor protein serine/threonine kinase signaling pathway);GO:0008104(protein localization);GO:0010738(regulation of protein kinase A signaling);GO:0016301(kinase activity);GO:0016310(phosphorylation);GO:0035686(sperm fibrous sheath);GO:0051018(protein kinase A binding);GO:0097228(sperm principal pie…
ssc-miR-135	XM_005655789.3	CCDC102A	CCDC102A	coiled-coil domain-containing protein 102A isoform X2 [Sus scrofa]	51	-20.92	1	1	2	GO:0003774(motor activity);GO:0016459(myosin complex)
ssc-miR-135	XM_005655971.3	PPP1R12C	PPP1R12C	protein phosphatase 1 regulatory subunit 12C isoform X3 [Sus scrofa]	81	-19.6	1	1	2	GO:0019901(protein kinase binding)	ko04510(Focal adhesion);ko04810(Regulation of actin cytoskeleton);ko04921(Oxytocin signaling pathway);ko04270(Vascular smooth muscle contraction);ko05205(Proteoglycans in cancer)
ssc-miR-135	XM_005656298.3	FAM177A1	FAM177A1	protein FAM177A1 [Sus scrofa]	71	-14.28	1	1	2	GO:0003674(molecular_function);GO:0005575(cellular_component);GO:0008150(biological_process)	ko04142(Lysosome)
ssc-miR-135	XM_005656442.3	STON2	STON2	stonin-2 isoform X5 [Sus scrofa]	81	-55.94	1	1	2	GO:0002244(hematopoietic progenitor cell differentiation);GO:0005730(nucleolus);GO:0005829(cytosol);GO:0008021(synaptic vesicle);GO:0030100(regulation of endocytosis);GO:0030136(clathrin-coated vesicle);GO:0048488(synaptic vesicle endocytosis)
ssc-miR-135	XM_005656488.3	LOC100621428	LOC100621428	putative MORF4 family-associated protein 1-like protein UPP [Sus scrofa]	80	-11.73	1	1	2	GO:0005515(protein binding);GO:0008283(cell proliferation)
ssc-miR-135	XM_005656533.3	SETD7	SETD7	PREDICTED: histone-lysine N-methyltransferase SETD7 [Equus przewalskii]	53	-28.82	1	1	2	GO:0002039(p53 binding);GO:0005694(chromosome);GO:0005730(nucleolus);GO:0006355(regulation of transcription, DNA-templated);GO:0006974(cellular response to DNA damage stimulus);GO:0018024(histone-lysine N-methyltransferase activity);GO:0018026(peptidyl-lysine monomethylation);GO:0018027(peptidyl-lysine dimethylation);GO:0034968(histone lysine methylation);GO:0051570(regulation of histone H3-K9 me…	ko00310(Lysine degradation);ko04068(FoxO signaling pathway)
ssc-miR-135	XM_005656617.3	LOC100737531	LOC100737531	PREDICTED: olfactory receptor 51E1 isoform X1 [Bison bison bison]	82	-15.59	1	1	2	GO:0004930(G-protein coupled receptor activity);GO:0004984(olfactory receptor activity);GO:0005886(plasma membrane);GO:0007165(signal transduction);GO:0007186(G-protein coupled receptor signaling pathway);GO:0016021(integral component of membrane);GO:0050911(detection of chemical stimulus involved in sensory perception of smell)	ko04740(Olfactory transduction)
ssc-miR-135	XM_005656626.3	C9H11orf53	C9H11orf53	LOW QUALITY PROTEIN: uncharacterized protein C11orf53 homolog [Sus scrofa]	74	-24.53	1	1	2	GO:0003674(molecular_function);GO:0005575(cellular_component);GO:0008150(biological_process)
ssc-miR-135	XM_005656719.3	ZBTB37	ZBTB37	zinc finger and BTB domain-containing protein 37 [Vulpes vulpes]	57	-52.68	1	1	2	GO:0003676(nucleic acid binding);GO:0046872(metal ion binding)
ssc-miR-135	XM_005656982.3	ZNF207	ZNF207	BUB3-interacting and GLEBS motif-containing protein ZNF207 isoform X7 [Sus scrofa]	71	-58.85	1	1	2	GO:0000070(mitotic sister chromatid segregation);GO:0000776(kinetochore);GO:0005730(nucleolus);GO:0007094(mitotic spindle assembly checkpoint);GO:0008017(microtubule binding);GO:0008201(heparin binding);GO:0008608(attachment of spindle microtubules to kinetochore);GO:0046872(metal ion binding);GO:0050821(protein stabilization);GO:0090307(mitotic spindle assembly);GO:1990047(spindle matrix);GO:000…
ssc-miR-135	XM_005657119.3	TRMT10C	TRMT10C	mitochondrial ribonuclease P protein 1 isoform X2 [Sus scrofa]	82	-42.01	1	1	2	GO:0000964(mitochondrial RNA 5'-end processing);GO:0005654(nucleoplasm);GO:0005739(mitochondrion);GO:0016021(integral component of membrane)
ssc-miR-135	XM_005657244.3	ADRA1A	ADRA1A	alpha-1A adrenergic receptor [Sus scrofa]	69	-67.54	1	1	2	GO:0001985(negative regulation of heart rate involved in baroreceptor response to increased systemic arterial blood pressure);GO:0001994(norepinephrine-epinephrine vasoconstriction involved in regulation of systemic arterial blood pressure);GO:0001996(positive regulation of heart rate by epinephrine-norepinephrine);GO:0001997(positive regulation of the force of heart contraction by epinephrine-no…	ko04020(Calcium signaling pathway);ko04022(cGMP - PKG signaling pathway);ko04152(AMPK signaling pathway);ko04080(Neuroactive ligand-receptor interaction);ko04261(Adrenergic signaling in cardiomyocytes);ko04270(Vascular smooth muscle contraction);ko04970(Salivary secretion)
ssc-miR-135	XM_005657534.3	MARCH7	MARCH7	E3 ubiquitin-protein ligase MARCH7 isoform X6 [Sus scrofa]	86	-44.2	1	1	2	GO:0002643(regulation of tolerance induction);GO:0008270(zinc ion binding);GO:0042130(negative regulation of T cell proliferation)
ssc-miR-135	XM_005657604.3	LMBRD2	LMBRD2	LMBR1 domain-containing protein 2 isoform X5 [Sus scrofa]	76	-14.64	1	1	2	GO:0016021(integral component of membrane)
ssc-miR-135	XM_005657737.3	LOC102162486	LOC102162486	Putative RNA-binding protein Luc7-like 2 [Pteropus alecto]	70	-34.55	1	1	2	GO:0003729(mRNA binding);GO:0005685(U1 snRNP);GO:0006376(mRNA splice site selection);GO:0071004(U2-type prespliceosome)
ssc-miR-135	XM_005657832.3	RTL5	RTL5	retrotransposon gag domain-containing protein 4 [Sus scrofa]	57	-36.66	1	1	2	GO:0003674(molecular_function);GO:0005575(cellular_component);GO:0008150(biological_process)
ssc-miR-135	XM_005657908.3	MID2	MID2	PREDICTED: probable E3 ubiquitin-protein ligase MID2 isoform X1 [Tursiops truncatus]	56	-14.44	1	1	2	GO:0005515(protein binding);GO:0005737(cytoplasm);GO:0005874(microtubule);GO:0008017(microtubule binding);GO:0008270(zinc ion binding);GO:0010508(positive regulation of autophagy);GO:0016567(protein ubiquitination);GO:0016874(ligase activity);GO:0032897(negative regulation of viral transcription);GO:0035372(protein localization to microtubule);GO:0042803(protein homodimerization activity);GO:0043…
ssc-miR-135	XM_005658203.3	FIBIN	FIBIN	fin bud initiation factor homolog [Sus scrofa]	63	-18.46	1	1	2	GO:0005783(endoplasmic reticulum)
ssc-miR-135	XM_005659149.3	LATS1	LATS1	PREDICTED: serine/threonine-protein kinase LATS1 isoform X1 [Chlorocebus sabaeus]	86	-35.93	1	1	2	GO:0000082(G1/S transition of mitotic cell cycle);GO:0000086(G2/M transition of mitotic cell cycle);GO:0000287(magnesium ion binding);GO:0000819(sister chromatid segregation);GO:0000922(spindle pole);GO:0001827(inner cell mass cell fate commitment);GO:0001828(inner cell mass cellular morphogenesis);GO:0004674(protein serine/threonine kinase activity);GO:0005524(ATP binding);GO:0005737(cytoplasm);…	ko04390(Hippo signaling pathway);ko04392(Hippo signaling pathway - multiple species)
ssc-miR-135	XM_005659809.3	NSMCE3	NSMCE3	non-structural maintenance of chromosomes element 3 homolog [Sus scrofa]	84	-28.78	1	1	2	GO:0030915(Smc5-Smc6 complex);GO:0031398(positive regulation of protein ubiquitination)	ko04722(Neurotrophin signaling pathway)
ssc-miR-135	XM_005659819.3	CNDP1	CNDP1	beta-Ala-His dipeptidase isoform X2 [Sus scrofa]	88	-18.28	1	1	2	GO:0006508(proteolysis);GO:0008237(metallopeptidase activity);GO:0016805(dipeptidase activity);GO:0034701(tripeptidase activity)	ko00330(Arginine and proline metabolism);ko00340(Histidine metabolism);ko00410(beta-Alanine metabolism)
ssc-miR-135	XM_005659980.3	SOCS4	SOCS4	suppressor of cytokine signaling 4 isoform X1 [Sus scrofa]	53	-11.93	1	1	2	GO:0004860(protein kinase inhibitor activity);GO:0005737(cytoplasm);GO:0006469(negative regulation of protein kinase activity);GO:0007175(negative regulation of epidermal growth factor-activated receptor activity);GO:0016567(protein ubiquitination);GO:0019221(cytokine-mediated signaling pathway);GO:0032436(positive regulation of proteasomal ubiquitin-dependent protein catabolic process);GO:003555…	ko04630(Jak-STAT signaling pathway);ko04910(Insulin signaling pathway);ko04917(Prolactin signaling pathway);ko04930(Type II diabetes mellitus)
ssc-miR-135	XM_005660092.3	PSIP1	PSIP1	PC4 and SFRS1-interacting protein [Sus scrofa]	99	-10.53	1	1	2	GO:0000395(mRNA 5'-splice site recognition);GO:0003682(chromatin binding);GO:0005654(nucleoplasm);GO:0005720(nuclear heterochromatin);GO:0006979(response to oxidative stress);GO:0009408(response to heat);GO:0033613(activating transcription factor binding);GO:0034399(nuclear periphery);GO:0045944(positive regulation of transcription by RNA polymerase II);GO:0035327(transcriptionally active chromat…
ssc-miR-135	XM_005660178.2	NPAP1	NPAP1	nuclear pore-associated protein 1 [Sus scrofa]	93	-11.17	1	1	2	GO:0003674(molecular_function);GO:0005637(nuclear inner membrane);GO:0005654(nucleoplasm);GO:0007275(multicellular organism development);GO:0007283(spermatogenesis);GO:0030154(cell differentiation);GO:0070062(extracellular exosome)	ko00860(Porphyrin and chlorophyll metabolism)
ssc-miR-135	XM_005660209.2	LOC100156421	LOC100156421	phospholipid-transporting ATPase FetA-like [Sus scrofa]	97	-29.88	1	1	2	GO:0000287(magnesium ion binding);GO:0001669(acrosomal vesicle);GO:0004012(phospholipid-translocating ATPase activity);GO:0005524(ATP binding);GO:0005794(Golgi apparatus);GO:0005886(plasma membrane);GO:0007030(Golgi organization);GO:0016021(integral component of membrane);GO:0045332(phospholipid translocation)
ssc-miR-135	XM_005660387.3	MEGF9	MEGF9	multiple epidermal growth factor-like domains protein 9 [Sus scrofa]	61	-25.69	1	1	2	GO:0005604(basement membrane);GO:0016021(integral component of membrane)	ko04512(ECM-receptor interaction);ko04510(Focal adhesion)
ssc-miR-135	XM_005660427.3	ANGPTL2	ANGPTL2	angiopoietin-related protein 2 precursor [Sus scrofa]	86	-23.15	1	1	2	GO:0070062(extracellular exosome)
ssc-miR-135	XM_005660695.3	ESRRA	ESRRA	PREDICTED: steroid hormone receptor ERR1 isoform X1 [Odobenus rosmarus divergens]	58	-30.22	1	1	2	GO:0000122(negative regulation of transcription by RNA polymerase II);GO:0000978(RNA polymerase II proximal promoter sequence-specific DNA binding);GO:0003707(steroid hormone receptor activity);GO:0005496(steroid binding);GO:0005730(nucleolus);GO:0006366(transcription by RNA polymerase II);GO:0008270(zinc ion binding);GO:0015630(microtubule cytoskeleton);GO:0019904(protein domain specific binding…
ssc-miR-135	XM_005661072.3	ANO5	ANO5	anoctamin-5 isoform X3 [Sus scrofa]	84	-14.07	1	1	2	GO:0016021(integral component of membrane);GO:0046983(protein dimerization activity)
ssc-miR-135	XM_005661247.3	ZSWIM4	ZSWIM4	zinc finger SWIM domain-containing protein 4 [Sus scrofa]	66	-21.76	1	1	2	GO:0008270(zinc ion binding)	ko00510(N-Glycan biosynthesis)
ssc-miR-135	XM_005661538.3	HAPLN1	HAPLN1	PREDICTED: hyaluronan and proteoglycan link protein 1 isoform X1 [Rhinopithecus roxellana]	53	-12.94	1	1	2	GO:0005540(hyaluronic acid binding);GO:0007155(cell adhesion);GO:0098779(positive regulation of mitophagy in response to mitochondrial depolarization)
ssc-miR-135	XM_005661629.3	RAPGEF6	RAPGEF6	rap guanine nucleotide exchange factor 6 isoform X9 [Sus scrofa]	93	-45.84	1	1	2	GO:0005085(guanyl-nucleotide exchange factor activity);GO:0005622(intracellular);GO:0007264(small GTPase mediated signal transduction);GO:0043547(positive regulation of GTPase activity)	ko04015(Rap1 signaling pathway);ko04530(Tight junction)
ssc-miR-135	XM_005661647.3	SEPT8	SEPT8	septin-8 isoform X6 [Sus scrofa]	70	-11.36	1	1	2	GO:0005525(GTP binding);GO:0043209(myelin sheath);GO:0005737(cytoplasm);GO:0005856(cytoskeleton)	ko05100(Bacterial invasion of epithelial cells)
ssc-miR-135	XM_005661828.3	AP5Z1	AP5Z1	AP-5 complex subunit zeta-1 [Sus scrofa]	52	-11.21	1	1	2	GO:0000724(double-strand break repair via homologous recombination);GO:0005654(nucleoplasm);GO:0016197(endosomal transport);GO:0044599(AP-5 adaptor complex)
ssc-miR-135	XM_005661948.3	RASA4B	RASA4B	ras GTPase-activating protein 4B isoform X9 [Sus scrofa]	69	-16.87	1	1	2	GO:0005096(GTPase activator activity);GO:0005737(cytoplasm);GO:0031235(intrinsic component of the cytoplasmic side of the plasma membrane);GO:0035556(intracellular signal transduction);GO:0043547(positive regulation of GTPase activity);GO:0046580(negative regulation of Ras protein signal transduction)	ko04014(Ras signaling pathway)
ssc-miR-135	XM_005662047.3	NFATC2IP	NFATC2IP	NFATC2-interacting protein [Sus scrofa]	83	-16.63	1	1	2	GO:0001816(cytokine production);GO:0005634(nucleus);GO:0016925(protein sumoylation);GO:0031386(protein tag);GO:0045944(positive regulation of transcription by RNA polymerase II)
ssc-miR-135	XM_005662211.3	LOC100517149	LOC100517149	zinc finger protein 75D isoform X8 [Sus scrofa]	81	-21.73	1	1	2	GO:0003676(nucleic acid binding);GO:0005622(intracellular);GO:0006355(regulation of transcription, DNA-templated);GO:0046872(metal ion binding)
ssc-miR-135	XM_005662447.3	TTC31	TTC31	tetratricopeptide repeat protein 31 isoform X8 [Sus scrofa]	68	-14.64	1	1	2	GO:0003676(nucleic acid binding);GO:0003723(RNA binding);GO:0046872(metal ion binding);GO:0003674(molecular_function);GO:0005575(cellular_component);GO:0008150(biological_process)
ssc-miR-135	XM_005662578.3	ATP6V1E2	ATP6V1E2	V-type proton ATPase subunit E 2 isoform X1 [Sus scrofa]	99	-19.24	1	1	2	GO:0003727(single-stranded RNA binding);GO:0004812(aminoacyl-tRNA ligase activity);GO:0005524(ATP binding);GO:0006418(tRNA aminoacylation for protein translation);GO:0032197(transposition, RNA-mediated);GO:0005783(endoplasmic reticulum);GO:0016021(integral component of membrane);GO:0003924(GTPase activity);GO:0005522(profilin binding);GO:0005525(GTP binding);GO:0005884(actin filament);GO:0005886(…	ko04910(Insulin signaling pathway);ko00190(Oxidative phosphorylation);ko04150(mTOR signaling pathway);ko04145(Phagosome);ko04966(Collecting duct acid secretion);ko04721(Synaptic vesicle cycle);ko05323(Rheumatoid arthritis);ko05165(Human papillomavirus infection)
ssc-miR-135	XM_005662859.3	TRMT12	TRMT12	tRNA wybutosine-synthesizing protein 2 homolog [Sus scrofa]	82	-12.8	1	1	2	GO:0000209(protein polyubiquitination);GO:0005783(endoplasmic reticulum);GO:0008270(zinc ion binding);GO:0016021(integral component of membrane);GO:0043161(proteasome-mediated ubiquitin-dependent protein catabolic process);GO:0061630(ubiquitin protein ligase activity);GO:0008033(tRNA processing);GO:0016740(transferase activity)
ssc-miR-135	XM_005662995.3	CPNE3	CPNE3	copine-3 isoform X3 [Sus scrofa]	82	-23.54	1	1	2	GO:0004674(protein serine/threonine kinase activity);GO:0005544(calcium-dependent phospholipid binding);GO:0005634(nucleus);GO:0005829(cytosol);GO:0005886(plasma membrane);GO:0005925(focal adhesion);GO:0006468(protein phosphorylation);GO:0030335(positive regulation of cell migration);GO:0030971(receptor tyrosine kinase binding);GO:0038128(ERBB2 signaling pathway);GO:0048306(calcium-dependent prot…
ssc-miR-135	XM_005663031.3	SLCO5A1	SLCO5A1	LOW QUALITY PROTEIN: solute carrier organic anion transporter family member 5A1 [Sus scrofa]	95	-31.77	1	1	2	GO:0005887(integral component of plasma membrane);GO:0015347(sodium-independent organic anion transmembrane transporter activity);GO:0043252(sodium-independent organic anion transport)
ssc-miR-135	XM_005663148.3	ALDH9A1	ALDH9A1	4-trimethylaminobutyraldehyde dehydrogenase isoform X2 [Sus scrofa]	57	-11.5	1	1	2	GO:0006081(cellular aldehyde metabolic process);GO:0019145(aminobutyraldehyde dehydrogenase activity);GO:0042136(neurotransmitter biosynthetic process);GO:0055114(oxidation-reduction process);GO:0070062(extracellular exosome)	ko00010(Glycolysis / Gluconeogenesis);ko00053(Ascorbate and aldarate metabolism);ko00620(Pyruvate metabolism);ko00071(Fatty acid degradation);ko00561(Glycerolipid metabolism);ko00280(Valine, leucine and isoleucine degradation);ko00310(Lysine degradation);ko00330(Arginine and proline metabolism);ko00340(Histidine metabolism);ko00380(Tryptophan metabolism);ko00410(beta-Alanine metabolism)
ssc-miR-135	XM_005663233.3	CD1E	CD1E	T-cell surface glycoprotein CD1e, membrane-associated isoform X1 [Sus scrofa]	85	-24.45	1	1	2	GO:0005886(plasma membrane);GO:0006955(immune response);GO:0030881(beta-2-microglobulin binding);GO:0030883(endogenous lipid antigen binding);GO:0030884(exogenous lipid antigen binding);GO:0048007(antigen processing and presentation, exogenous lipid antigen via MHC class Ib);GO:0071723(lipopeptide binding)	ko04530(Tight junction);ko04640(Hematopoietic cell lineage)
ssc-miR-135	XM_005663420.3	LELP1	LELP1	NA	67	-14.95	1	1	2
ssc-miR-135	XM_005663432.2	LOC100153482	LOC100153482	ice-structuring protein 4 [Sus scrofa]	68	-19.69	1	1	2
ssc-miR-135	XM_005663524.3	POLR3GL	POLR3GL	polymerase (RNA) III (DNA directed) polypeptide G (32kD) like, isoform CRA_b, partial [Homo sapiens]	94	-14.89	1	1	2	GO:0000790(nuclear chromatin);GO:0001056(RNA polymerase III activity);GO:0005666(DNA-directed RNA polymerase III complex);GO:0006359(regulation of transcription by RNA polymerase III);GO:0006384(transcription initiation from RNA polymerase III promoter)	ko00230(Purine metabolism);ko00240(Pyrimidine metabolism);ko03020(RNA polymerase);ko04623(Cytosolic DNA-sensing pathway);ko05169(Epstein-Barr virus infection)
ssc-miR-135	XM_005663604.3	CLCC1	CLCC1	chloride channel CLIC-like protein 1 isoform X5 [Sus scrofa]	50	-11.97	1	1	2	GO:0016021(integral component of membrane)
ssc-miR-135	XM_005663807.3	TMPRSS6	TMPRSS6	transmembrane protease serine 6 isoform X2 [Sus scrofa]	91	-15.11	1	1	2	GO:0004252(serine-type endopeptidase activity);GO:0006508(proteolysis);GO:0016021(integral component of membrane);GO:0000122(negative regulation of transcription by RNA polymerase II);GO:0005615(extracellular space);GO:0005886(plasma membrane);GO:0006879(cellular iron ion homeostasis);GO:0030514(negative regulation of BMP signaling pathway);GO:0033619(membrane protein proteolysis);GO:0042730(fibr…
ssc-miR-135	XM_005663826.3	FOXRED2	FOXRED2	FAD-dependent oxidoreductase domain-containing protein 2 isoform X1 [Sus scrofa]	91	-60.26	1	1	2	GO:0004497(monooxygenase activity);GO:0005788(endoplasmic reticulum lumen);GO:0030433(ubiquitin-dependent ERAD pathway);GO:0050660(flavin adenine dinucleotide binding);GO:0055114(oxidation-reduction process)
ssc-miR-135	XM_005663829.3	RBFOX2	RBFOX2	RNA binding protein fox-1 homolog 2 [Sus scrofa]	61	-12.15	1	1	2	GO:0000381(regulation of alternative mRNA splicing, via spliceosome);GO:0003729(mRNA binding);GO:0005634(nucleus);GO:0005737(cytoplasm);GO:0007399(nervous system development);GO:0000166(nucleotide binding);GO:0003723(RNA binding);GO:0005654(nucleoplasm);GO:0006397(mRNA processing);GO:0008380(RNA splicing);GO:0043484(regulation of RNA splicing);GO:0003714(transcription corepressor activity);GO:000…
ssc-miR-135	XM_005663871.3	LOC100736710	LOC100736710	olfactory receptor 6C75-like [Sus scrofa]	67	-12.49	1	1	2	GO:0004930(G-protein coupled receptor activity);GO:0004984(olfactory receptor activity);GO:0005886(plasma membrane);GO:0007186(G-protein coupled receptor signaling pathway);GO:0016021(integral component of membrane);GO:0050911(detection of chemical stimulus involved in sensory perception of smell)	ko04740(Olfactory transduction)
ssc-miR-135	XM_005664125.3	DCP1B	DCP1B	mRNA-decapping enzyme 1B isoform X4 [Sus scrofa]	77	-16.56	1	1	2	GO:0000290(deadenylation-dependent decapping of nuclear-transcribed mRNA);GO:0000932(P-body);GO:0003729(mRNA binding);GO:0008047(enzyme activator activity);GO:0016020(membrane);GO:0030234(enzyme regulator activity);GO:0031087(deadenylation-independent decapping of nuclear-transcribed mRNA);GO:0043085(positive regulation of catalytic activity);GO:0043231(intracellular membrane-bounded organelle)	ko03018(RNA degradation)
ssc-miR-135	XM_005664161.3	AMIGO2	AMIGO2	amphoterin-induced protein 2 [Sus scrofa]	90	-13.46	1	1	2	GO:0016021(integral component of membrane);GO:0043066(negative regulation of apoptotic process);GO:0051965(positive regulation of synapse assembly)
ssc-miR-135	XM_005664262.3	UBE2N	UBE2N	ubiquitin-conjugating enzyme E2 N-like [Zalophus californianus]	82	-42	1	1	2	GO:0005524(ATP binding);GO:0005634(nucleus);GO:0005737(cytoplasm);GO:0006301(postreplication repair);GO:0031625(ubiquitin protein ligase binding);GO:0061630(ubiquitin protein ligase activity);GO:0070534(protein K63-linked ubiquitination)	ko04120(Ubiquitin mediated proteolysis)
ssc-miR-135	XM_005665141.3	RCC1	RCC1	regulator of chromosome condensation isoform X4 [Sus scrofa]	58	-16.36	1	1	2	GO:0000082(G1/S transition of mitotic cell cycle);GO:0000790(nuclear chromatin);GO:0000794(condensed nuclear chromosome);GO:0005087(Ran guanyl-nucleotide exchange factor activity);GO:0005654(nucleoplasm);GO:0005737(cytoplasm);GO:0007052(mitotic spindle organization);GO:0007059(chromosome segregation);GO:0007088(regulation of mitotic nuclear division);GO:0031492(nucleosomal DNA binding);GO:0031965…
ssc-miR-135	XM_005665152.3	YTHDF2	YTHDF2	LOW QUALITY PROTEIN: YTH domain-containing family protein 2 [Sus scrofa]	79	-44.58	1	1	2	GO:0000932(P-body);GO:0043488(regulation of mRNA stability);GO:1990247(N6-methyladenosine-containing RNA binding)
ssc-miR-135	XM_005665219.3	TRAPPC3	TRAPPC3	unnamed protein product, partial [Gulo gulo]	62	-14.39	1	1	2	GO:0000139(Golgi membrane);GO:0005829(cytosol);GO:0006888(ER to Golgi vesicle-mediated transport);GO:0030008(TRAPP complex)
ssc-miR-135	XM_005665274.3	CEP76	CEP76	LOW QUALITY PROTEIN: centrosomal protein of 76 kDa [Sus scrofa]	86	-17.88	1	1	2	GO:0005814(centriole);GO:0046599(regulation of centriole replication)
ssc-miR-135	XM_005665330.3	RNF138	RNF138	PREDICTED: E3 ubiquitin-protein ligase RNF138 isoform X1 [Odobenus rosmarus divergens]	62	-27.3	1	1	2	GO:0000209(protein polyubiquitination);GO:0005634(nucleus);GO:0031624(ubiquitin conjugating enzyme binding);GO:0032436(positive regulation of proteasomal ubiquitin-dependent protein catabolic process);GO:0061630(ubiquitin protein ligase activity);GO:0008270(zinc ion binding);GO:0019901(protein kinase binding)
ssc-miR-135	XM_005665343.3	MAPRE2	MAPRE2	PREDICTED: microtubule-associated protein RP/EB family member 2 isoform X1 [Chlorocebus sabaeus]	95	-14.55	1	1	2	GO:0005737(cytoplasm);GO:0008017(microtubule binding);GO:0035371(microtubule plus-end)
ssc-miR-135	XM_005665361.3	ADGRL4	ADGRL4	adhesion G protein-coupled receptor L4 isoform X2 [Sus scrofa]	73	-14.77	1	1	2	GO:0004930(G-protein coupled receptor activity);GO:0005509(calcium ion binding);GO:0007166(cell surface receptor signaling pathway);GO:0007186(G-protein coupled receptor signaling pathway);GO:0016021(integral component of membrane)
ssc-miR-135	XM_005665729.3	MDC1	MDC1	mediator of DNA damage checkpoint protein 1 [Sus scrofa]	52	-29.39	1	1	2	GO:0005634(nucleus);GO:0005694(chromosome);GO:0006281(DNA repair);GO:0007049(cell cycle)
ssc-miR-135	XM_005666250.3	LTB4R	LTB4R	leukotriene B4 receptor 1 [Sus scrofa]	71	-33.7	1	1	2	GO:0001632(leukotriene B4 receptor activity);GO:0005887(integral component of plasma membrane);GO:0006954(inflammatory response);GO:0007200(phospholipase C-activating G-protein coupled receptor signaling pathway);GO:0007218(neuropeptide signaling pathway);GO:0008528(G-protein coupled peptide receptor activity);GO:0061737(leukotriene signaling pathway)	ko04080(Neuroactive ligand-receptor interaction)
ssc-miR-135	XM_005666383.3	EFCAB11	EFCAB11	EF-hand calcium-binding domain-containing protein 11 isoform X9 [Sus scrofa]	61	-29.07	1	1	2	GO:0005509(calcium ion binding)
ssc-miR-135	XM_005666588.3	RFC1	RFC1	replication factor C subunit 1 isoform X2 [Sus scrofa]	63	-10.22	1	1	2	GO:0003677(DNA binding);GO:0003689(DNA clamp loader activity);GO:0005524(ATP binding);GO:0005634(nucleus);GO:0005663(DNA replication factor C complex);GO:0006260(DNA replication);GO:0006281(DNA repair)	ko03030(DNA replication);ko03420(Nucleotide excision repair);ko03430(Mismatch repair)
ssc-miR-135	XM_005666628.3	GABRA2	GABRA2	gamma-aminobutyric acid receptor subunit alpha-2 isoform X3 [Sus scrofa]	54	-93.75	1	1	2	GO:0001505(regulation of neurotransmitter levels);GO:0004890(GABA-A receptor activity);GO:0005230(extracellular ligand-gated ion channel activity);GO:0005886(plasma membrane);GO:0006821(chloride transport);GO:0006836(neurotransmitter transport);GO:0007214(gamma-aminobutyric acid signaling pathway);GO:0008503(benzodiazepine receptor activity);GO:0030054(cell junction);GO:0030285(integral component…	ko04080(Neuroactive ligand-receptor interaction);ko04727(GABAergic synapse);ko04723(Retrograde endocannabinoid signaling);ko04742(Taste transduction);ko05032(Morphine addiction);ko05033(Nicotine addiction)
ssc-miR-135	XM_005667225.3	SLC36A4	SLC36A4	proton-coupled amino acid transporter 4 isoform X1 [Sus scrofa]	78	-17.25	1	1	2	GO:0016021(integral component of membrane)
ssc-miR-135	XM_005667432.3	RNF26	RNF26	RING finger protein 26 [Sus scrofa]	59	-12.31	1	1	2	GO:0008270(zinc ion binding);GO:0016021(integral component of membrane)
ssc-miR-135	XM_005667487.3	PATE2	PATE2	prostate and testis expressed protein 2 [Sus scrofa]	67	-15.19	1	1	2	GO:0005615(extracellular space)
ssc-miR-135	XM_005667533.3	NUCKS1	NUCKS1	nuclear casein kinase and cyclin-dependent kinase substrate 1, isoform CRA_b, partial [Mus musculus]	79	-25.38	1	1	2	GO:0005634(nucleus);GO:0005737(cytoplasm);GO:0006366(transcription by RNA polymerase II);GO:0042593(glucose homeostasis);GO:0045944(positive regulation of transcription by RNA polymerase II);GO:0046628(positive regulation of insulin receptor signaling pathway)
ssc-miR-135	XM_005667576.3	CLDN12	CLDN12	claudin-12 [Sus scrofa]	76	-12.05	1	1	2	GO:0005198(structural molecule activity);GO:0005923(bicellular tight junction);GO:0016021(integral component of membrane);GO:0016328(lateral plasma membrane)
ssc-miR-135	XM_005667703.3	PHTF2	PHTF2	putative homeodomain transcription factor 2 isoform X5 [Sus scrofa]	70	-30.45	1	1	2	GO:0005783(endoplasmic reticulum);GO:0016021(integral component of membrane)
ssc-miR-135	XM_005667782.3	TNFSF18	TNFSF18	tumor necrosis factor ligand superfamily member 18 [Sus scrofa]	62	-22.1	1	1	2	GO:0002309(T cell proliferation involved in immune response);GO:0007267(cell-cell signaling);GO:0009986(cell surface);GO:0010759(positive regulation of macrophage chemotaxis);GO:0016021(integral component of membrane);GO:0032813(tumor necrosis factor receptor superfamily binding);GO:0033209(tumor necrosis factor-mediated signaling pathway);GO:0042129(regulation of T cell proliferation);GO:0045785…	ko04060(Cytokine-cytokine receptor interaction)
ssc-miR-135	XM_005668076.3	TOPORS	TOPORS	E3 ubiquitin-protein ligase Topors isoform X2 [Sus scrofa]	99	-11.92	1	1	2	GO:0000151(ubiquitin ligase complex);GO:0000922(spindle pole);GO:0000930(gamma-tubulin complex);GO:0003677(DNA binding);GO:0003823(antigen binding);GO:0005814(centriole);GO:0006513(protein monoubiquitination);GO:0008270(zinc ion binding);GO:0016605(PML body);GO:0016607(nuclear speck);GO:0016925(protein sumoylation);GO:0019789(SUMO transferase activity);GO:0032391(photoreceptor connecting cilium);…
ssc-miR-135	XM_005668142.3	PDSS1	PDSS1	LOW QUALITY PROTEIN: decaprenyl-diphosphate synthase subunit 1 [Sus scrofa]	86	-17.69	1	1	2	GO:0000010(trans-hexaprenyltranstransferase activity);GO:0005759(mitochondrial matrix);GO:0006744(ubiquinone biosynthetic process);GO:0008299(isoprenoid biosynthetic process);GO:0046872(metal ion binding);GO:0046982(protein heterodimerization activity);GO:0050347(trans-octaprenyltranstransferase activity);GO:0051290(protein heterotetramerization);GO:1990234(transferase complex)	ko00900(Terpenoid backbone biosynthesis)
ssc-miR-135	XM_005668283.3	TNFRSF19	TNFRSF19	tumor necrosis factor receptor superfamily member 19 isoform X2 [Sus scrofa]	91	-13.52	1	1	2	GO:0016021(integral component of membrane)	ko04060(Cytokine-cytokine receptor interaction)
ssc-miR-135	XM_005668337.2	DCLK1	DCLK1	serine/threonine-protein kinase DCLK1 isoform X5 [Zalophus californianus]	72	-11.79	1	1	2	GO:0001764(neuron migration);GO:0004672(protein kinase activity);GO:0004674(protein serine/threonine kinase activity);GO:0005524(ATP binding);GO:0005622(intracellular);GO:0006468(protein phosphorylation);GO:0007409(axonogenesis);GO:0007420(brain development);GO:0009615(response to virus);GO:0014069(postsynaptic density);GO:0018105(peptidyl-serine phosphorylation);GO:0018107(peptidyl-threonine pho…
ssc-miR-135	XM_005668443.3	LACC1	LACC1	laccase domain-containing protein 1 [Sus scrofa]	57	-12.15	1	1	2	GO:0005507(copper ion binding);GO:0005777(peroxisome);GO:0008150(biological_process)
ssc-miR-135	XM_005668449.3	SUGT1	SUGT1	protein SGT1 homolog [Sus scrofa]	72	-41.59	1	1	2	GO:0005634(nucleus);GO:0005737(cytoplasm)	ko04621(NOD-like receptor signaling pathway)
ssc-miR-135	XM_005668472.2	CLN5	CLN5	ceroid-lipofuscinosis neuronal protein 5 [Sus scrofa]	56	-10.05	1	1	2	GO:0005537(mannose binding);GO:0005764(lysosome);GO:0005765(lysosomal membrane);GO:0005775(vacuolar lumen);GO:0005783(endoplasmic reticulum);GO:0005794(Golgi apparatus);GO:0006465(signal peptide processing);GO:0007042(lysosomal lumen acidification);GO:0007420(brain development);GO:0007601(visual perception);GO:0016021(integral component of membrane);GO:0022008(neurogenesis);GO:0048471(perinuclear…	ko04142(Lysosome)
ssc-miR-135	XM_005668922.3	LUC7L3	LUC7L3	PREDICTED: luc7-like protein 3 isoform X4 [Callithrix jacchus]	60	-29.4	1	1	2	GO:0003677(DNA binding);GO:0003729(mRNA binding);GO:0005634(nucleus);GO:0005685(U1 snRNP);GO:0006376(mRNA splice site selection);GO:0008380(RNA splicing);GO:0016607(nuclear speck);GO:0071004(U2-type prespliceosome)	ko00010(Glycolysis / Gluconeogenesis)
ssc-miR-135	XM_005669703.3	ATXN7	ATXN7	ataxin-7 isoform X5 [Sus scrofa]	78	-45.31	1	1	2	GO:0000226(microtubule cytoskeleton organization);GO:0003682(chromatin binding);GO:0005737(cytoplasm);GO:0015630(microtubule cytoskeleton);GO:0016578(histone deubiquitination);GO:0030914(STAGA complex);GO:0042326(negative regulation of phosphorylation);GO:0043569(negative regulation of insulin-like growth factor receptor signaling pathway);GO:0045944(positive regulation of transcription by RNA po…
ssc-miR-135	XM_005669718.3	FAM19A4	FAM19A4	protein FAM19A4 isoform X2 [Sus scrofa]	58	-16.16	1	1	2	GO:0005515(protein binding);GO:0005576(extracellular region);GO:0042391(regulation of membrane potential);GO:0051930(regulation of sensory perception of pain)
ssc-miR-135	XM_005669868.2	NCK1	NCK1	cytoplasmic protein NCK1 isoform X2 [Odocoileus virginianus texanus]	66	-10.3	1	1	2	GO:0000164(protein phosphatase type 1 complex);GO:0004860(protein kinase inhibitor activity);GO:0005086(ARF guanyl-nucleotide exchange factor activity);GO:0005783(endoplasmic reticulum);GO:0005802(trans-Golgi network);GO:0005840(ribosome);GO:0005886(plasma membrane);GO:0005911(cell-cell junction);GO:0006930(substrate-dependent cell migration, cell extension);GO:0007015(actin filament organization…	ko04012(ErbB signaling pathway);ko04660(T cell receptor signaling pathway);ko04360(Axon guidance)
ssc-miR-135	XM_005669952.3	SMC4	SMC4	structural maintenance of chromosomes protein 4 isoform X3 [Sus scrofa]	78	-27.05	1	1	2	GO:0000796(condensin complex);GO:0005524(ATP binding);GO:0005654(nucleoplasm);GO:0005737(cytoplasm);GO:0007076(mitotic chromosome condensation);GO:0010032(meiotic chromosome condensation);GO:0045132(meiotic chromosome segregation);GO:0046982(protein heterodimerization activity);GO:0051383(kinetochore organization)
ssc-miR-135	XM_005670057.3	IGF2BP2	IGF2BP2	PREDICTED: insulin-like growth factor 2 mRNA-binding protein 2 isoform X3 [Orcinus orca]	80	-27.66	1	1	2	GO:0000166(nucleotide binding);GO:0003729(mRNA binding)
ssc-miR-135	XM_005670078.3	TMEM44	TMEM44	transmembrane protein 44 isoform X4 [Sus scrofa]	81	-13.75	1	1	2	GO:0016021(integral component of membrane)
ssc-miR-135	XM_005670142.3	LRCH3	LRCH3	leucine-rich repeat and calponin homology domain-containing protein 3 isoform X9 [Sus scrofa]	78	-101.42	1	1	2	GO:0005737(cytoplasm);GO:0005515(protein binding);GO:0005576(extracellular region)
ssc-miR-135	XM_005670202.3	USF3	USF3	basic helix-loop-helix domain-containing protein USF3 isoform X2 [Sus scrofa]	79	-44.54	1	1	2	GO:0000139(Golgi membrane);GO:0004571(mannosyl-oligosaccharide 1,2-alpha-mannosidase activity);GO:0005783(endoplasmic reticulum);GO:0006491(N-glycan processing);GO:0046983(protein dimerization activity)
ssc-miR-135	XM_005670439.3	NEFM	NEFM	NEFM [Cervus elaphus hippelaphus]	99	-30.6	1	1	2	GO:0005198(structural molecule activity);GO:0005883(neurofilament);GO:0061564(axon development);GO:0097418(neurofibrillary tangle);GO:0098779(positive regulation of mitophagy in response to mitochondrial depolarization)	ko05014(Amyotrophic lateral sclerosis (ALS))
ssc-miR-135	XM_005670445.3	PNMA2	PNMA2	paraneoplastic antigen Ma2 [Sus scrofa]	90	-19.74	1	1	2	GO:0002437(inflammatory response to antigenic stimulus);GO:0003674(molecular_function);GO:0005730(nucleolus);GO:0005737(cytoplasm)
ssc-miR-135	XM_005670738.3	KCTD10	KCTD10	BTB/POZ domain-containing adapter for CUL3-mediated RhoA degradation protein 3 isoform X2 [Sus scrofa]	85	-21.88	1	1	2	GO:0005654(nucleoplasm);GO:0005737(cytoplasm);GO:0051260(protein homooligomerization)
ssc-miR-135	XM_005671012.3	ANK3	ANK3	LOW QUALITY PROTEIN: ankyrin-3 [Sus scrofa]	62	-30.2	1	1	2	GO:0005737(cytoplasm);GO:0008093(cytoskeletal adaptor activity);GO:0030507(spectrin binding);GO:0071709(membrane assembly)	ko05205(Proteoglycans in cancer)
ssc-miR-135	XM_005671120.3	SAMD8	SAMD8	sphingomyelin synthase-related protein 1 isoform X4 [Sus scrofa]	95	-32.47	1	1	2	GO:0016021(integral component of membrane);GO:0030176(integral component of endoplasmic reticulum membrane);GO:0046513(ceramide biosynthetic process);GO:2000303(regulation of ceramide biosynthetic process)	ko00600(Sphingolipid metabolism)
ssc-miR-135	XM_005671180.3	BMPR1A	BMPR1A	bone morphogenetic protein receptor type-1A precursor [Sus scrofa]	80	-12.86	1	1	2	GO:0000981(RNA polymerase II transcription factor activity, sequence-specific DNA binding);GO:0001701(in utero embryonic development);GO:0001707(mesoderm formation);GO:0001756(somitogenesis);GO:0001880(Mullerian duct regression);GO:0002053(positive regulation of mesenchymal cell proliferation);GO:0002062(chondrocyte differentiation);GO:0003272(endocardial cushion formation);GO:0004675(transmembra…	ko04350(TGF-beta signaling pathway);ko04390(Hippo signaling pathway);ko04060(Cytokine-cytokine receptor interaction);ko04550(Signaling pathways regulating pluripotency of stem cells);ko05418(Fluid shear stress and atherosclerosis)
ssc-miR-135	XM_005671251.3	A1CF	A1CF	APOBEC1 complementation factor isoform X4 [Sus scrofa]	87	-40.81	1	1	2	GO:0000166(nucleotide binding);GO:0003727(single-stranded RNA binding);GO:0005654(nucleoplasm);GO:0005737(cytoplasm);GO:0010609(mRNA localization resulting in posttranscriptional regulation of gene expression);GO:0016554(cytidine to uridine editing);GO:0016556(mRNA modification);GO:0030895(apolipoprotein B mRNA editing enzyme complex)
ssc-miR-135	XM_005671259.3	RNLS	RNLS	renalase isoform X5 [Sus scrofa]	87	-39.38	1	1	2	GO:0016491(oxidoreductase activity);GO:0055114(oxidation-reduction process)
ssc-miR-135	XM_005671265.3	PANK1	PANK1	pantothenate kinase 1 isoform X3 [Sus scrofa]	73	-16.54	1	1	2	GO:0004594(pantothenate kinase activity);GO:0005524(ATP binding);GO:0015937(coenzyme A biosynthetic process);GO:0016310(phosphorylation);GO:0005634(nucleus);GO:0005829(cytosol);GO:0030118(clathrin coat);GO:0055037(recycling endosome);GO:0071944(cell periphery)	ko00770(Pantothenate and CoA biosynthesis)
ssc-miR-135	XM_005671366.2	TM9SF3	TM9SF3	PREDICTED: transmembrane 9 superfamily member 3 [Macaca mulatta]	77	-41.34	1	1	2	GO:0016021(integral component of membrane)
ssc-miR-135	XM_005671500.3	MCMBP	MCMBP	mini-chromosome maintenance complex-binding protein [Sus scrofa]	94	-18.61	1	1	2	GO:0003682(chromatin binding);GO:0005654(nucleoplasm);GO:0005737(cytoplasm);GO:0005886(plasma membrane);GO:0006261(DNA-dependent DNA replication);GO:0007062(sister chromatid cohesion);GO:0042555(MCM complex)
ssc-miR-135	XM_005671882.3	GCG	GCG	glucagon precursor [Sus scrofa]	99	-16.11	1	1	2	GO:0005179(hormone activity);GO:0005615(extracellular space);GO:0005622(intracellular);GO:0007188(adenylate cyclase-modulating G-protein coupled receptor signaling pathway);GO:0010737(protein kinase A signaling);GO:0031769(glucagon receptor binding);GO:0035774(positive regulation of insulin secretion involved in cellular response to glucose stimulus);GO:0042594(response to starvation);GO:0043066(…	ko04911(Insulin secretion);ko04922(Glucagon signaling pathway);ko04714(Thermogenesis)
ssc-miR-135	XM_005672025.3	OSGEPL1	OSGEPL1	probable tRNA N6-adenosine threonylcarbamoyltransferase, mitochondrial isoform X3 [Sus scrofa]	66	-47.86	1	1	2	GO:0000408(EKC/KEOPS complex);GO:0002949(tRNA threonylcarbamoyladenosine modification);GO:0004222(metalloendopeptidase activity);GO:0005739(mitochondrion);GO:0006508(proteolysis);GO:0016747(transferase activity, transferring acyl groups other than amino-acyl groups)
ssc-miR-135	XM_005672121.3	ZDBF2	ZDBF2	DBF4-type zinc finger-containing protein 2 isoform X2 [Sus scrofa]	80	-30.46	1	1	2	GO:0003676(nucleic acid binding);GO:0008270(zinc ion binding)
ssc-miR-135	XM_005672630.3	KIAA1456	KIAA1456	probable tRNA methyltransferase 9-like protein isoform X1 [Sus scrofa]	60	-14.62	1	1	2	GO:0008168(methyltransferase activity);GO:0032259(methylation)
ssc-miR-135	XM_005672772.3	HSPA12B	HSPA12B	heat shock 70 kDa protein 12B isoform X2 [Sus scrofa]	50	-15.94	1	1	2	GO:0005515(protein binding);GO:0005524(ATP binding)	ko04120(Ubiquitin mediated proteolysis);ko03420(Nucleotide excision repair)
ssc-miR-135	XM_005672793.3	STK35	STK35	serine/threonine-protein kinase 35 [Sus scrofa]	97	-57.02	1	1	2	GO:0004674(protein serine/threonine kinase activity);GO:0005524(ATP binding);GO:0006468(protein phosphorylation)
ssc-miR-135	XM_005672824.3	FOXS1	FOXS1	interferon regulatory factor 4-like isoform X1 [Bos indicus x Bos taurus]	82	-28.76	1	1	2	GO:0000981(RNA polymerase II transcription factor activity, sequence-specific DNA binding);GO:0005634(nucleus)	ko04659(Th17 cell differentiation)
ssc-miR-135	XM_005672899.3	PHF20	PHF20	PHD finger protein 20 isoform X4 [Sus scrofa]	77	-32.71	1	1	2	GO:0000123(histone acetyltransferase complex);GO:0008270(zinc ion binding);GO:0043981(histone H4-K5 acetylation);GO:0043982(histone H4-K8 acetylation);GO:0043984(histone H4-K16 acetylation);GO:0043995(histone acetyltransferase activity (H4-K5 specific));GO:0043996(histone acetyltransferase activity (H4-K8 specific));GO:0046972(histone acetyltransferase activity (H4-K16 specific))
ssc-miR-135	XM_005673005.3	RIPOR3	RIPOR3	protein FAM65C isoform X2 [Sus scrofa]	92	-12.7	1	1	2	GO:0005737(cytoplasm)
ssc-miR-135	XM_005673281.2	PLEKHA8	PLEKHA8	pleckstrin homology domain-containing family A member 8 isoform X4 [Sus scrofa]	53	-41.72	1	1	2	GO:0005802(trans-Golgi network);GO:0017089(glycolipid transporter activity);GO:0035621(ER to Golgi ceramide transport);GO:0046836(glycolipid transport);GO:0051861(glycolipid binding);GO:0070273(phosphatidylinositol-4-phosphate binding);GO:0097001(ceramide binding)
ssc-miR-135	XM_005673290.3	HOXA10	HOXA10	PREDICTED: homeobox protein Hox-A10 isoform X2 [Jaculus jaculus]	96	-20.11	1	1	2	GO:0000978(RNA polymerase II proximal promoter sequence-specific DNA binding);GO:0001501(skeletal system development);GO:0005634(nucleus);GO:0005667(transcription factor complex);GO:0005737(cytoplasm);GO:0006366(transcription by RNA polymerase II);GO:0007283(spermatogenesis);GO:0007338(single fertilization);GO:0008584(male gonad development);GO:0009952(anterior/posterior pattern specification);GO…	ko05202(Transcriptional misregulation in cancers)
ssc-miR-135	XM_005673444.3	GPM6B	GPM6B	PREDICTED: neuronal membrane glycoprotein M6-b isoform X2 [Hipposideros armiger]	79	-11.67	1	1	2	GO:0016021(integral component of membrane);GO:0001503(ossification);GO:0005886(plasma membrane);GO:0015031(protein transport);GO:0016020(membrane);GO:0030501(positive regulation of bone mineralization);GO:0031175(neuron projection development);GO:0032956(regulation of actin cytoskeleton organization);GO:0045121(membrane raft);GO:0051612(negative regulation of serotonin uptake);GO:0051893(regulati…
ssc-miR-135	XM_005673461.3	SCML1	SCML1	sex comb on midleg-like protein 1 isoform X7 [Sus scrofa]	58	-12.33	1	1	2	GO:0003677(DNA binding);GO:0003700(DNA binding transcription factor activity);GO:0005634(nucleus);GO:0006351(transcription, DNA-templated);GO:0006355(regulation of transcription, DNA-templated);GO:0009653(anatomical structure morphogenesis)
ssc-miR-135	XM_005673561.3	DDX3X	DDX3X	DEAD/H (Asp-Glu-Ala-Asp/His) box polypeptide 3 variant, partial [Homo sapiens]	61	-12.63	1	1	2	GO:0005737(cytoplasm);GO:0003677(DNA binding);GO:0003924(GTPase activity);GO:0004003(ATP-dependent DNA helicase activity);GO:0004004(ATP-dependent RNA helicase activity);GO:0005524(ATP binding);GO:0005634(nucleus);GO:0005852(eukaryotic translation initiation factor 3 complex);GO:0006413(translational initiation);GO:0007059(chromosome segregation);GO:0008134(transcription factor binding);GO:000814…	ko04622(RIG-I-like receptor signaling pathway);ko05203(Viral carcinogenesis);ko05161(Hepatitis B)
ssc-miR-135	XM_005673601.3	KCND1	KCND1	PREDICTED: potassium voltage-gated channel subfamily D member 1 isoform X1 [Equus asinus]	94	-13.27	1	1	2	GO:0005250(A-type (transient outward) potassium channel activity);GO:0005251(delayed rectifier potassium channel activity);GO:0016021(integral component of membrane);GO:0008076(voltage-gated potassium channel complex);GO:0034765(regulation of ion transmembrane transport);GO:0051260(protein homooligomerization);GO:0071805(potassium ion transmembrane transport)
ssc-miR-135	XM_005674558.3	FANCF	FANCF	Fanconi anemia group F protein [Sus scrofa]	97	-11.35	1	1	2	GO:0001541(ovarian follicle development);GO:0006974(cellular response to DNA damage stimulus);GO:0007283(spermatogenesis);GO:0016567(protein ubiquitination);GO:0043240(Fanconi anaemia nuclear complex);GO:0061630(ubiquitin protein ligase activity);GO:0098779(positive regulation of mitophagy in response to mitochondrial depolarization)	ko03460(Fanconi anemia pathway)
ssc-miR-135	XM_013977533.2	ZSCAN12	ZSCAN12	zinc finger and SCAN domain-containing protein 12 isoform X3 [Sus scrofa]	59	-46.71	1	1	2	GO:0003700(DNA binding transcription factor activity);GO:0005634(nucleus);GO:0006351(transcription, DNA-templated);GO:0006355(regulation of transcription, DNA-templated);GO:0043565(sequence-specific DNA binding);GO:0046872(metal ion binding)
ssc-miR-135	XM_013977806.2	SCUBE3	SCUBE3	signal peptide, CUB and EGF-like domain-containing protein 3 isoform X3 [Sus scrofa]	85	-62.44	1	1	2	GO:0005509(calcium ion binding);GO:0009986(cell surface);GO:0051260(protein homooligomerization);GO:0051291(protein heterooligomerization)
ssc-miR-135	XM_013978015.2	ADGRF5	ADGRF5	LOW QUALITY PROTEIN: adhesion G protein-coupled receptor F5 [Sus scrofa]	52	-13.22	1	1	2	GO:0004930(G-protein coupled receptor activity);GO:0006112(energy reserve metabolic process);GO:0007166(cell surface receptor signaling pathway);GO:0007186(G-protein coupled receptor signaling pathway);GO:0009986(cell surface);GO:0016021(integral component of membrane);GO:0031410(cytoplasmic vesicle);GO:0042593(glucose homeostasis);GO:0043031(negative regulation of macrophage activation);GO:00431…
ssc-miR-135	XM_013978285.2	AKAP5	AKAP5	A-kinase anchor protein 5 [Sus scrofa]	74	-10.74	1	1	2	GO:0005737(cytoplasm);GO:0005856(cytoskeleton);GO:0005886(plasma membrane);GO:0006605(protein targeting);GO:0007165(signal transduction);GO:0008179(adenylate cyclase binding);GO:0010739(positive regulation of protein kinase A signaling);GO:0034237(protein kinase A regulatory subunit binding);GO:0036394(amylase secretion);GO:1903538(regulation of meiotic cell cycle process involved in oocyte matur…
ssc-miR-135	XM_013978333.2	CIPC	CIPC	CLOCK-interacting pacemaker [Sus scrofa]	96	-76.12	1	1	2	GO:0042754(negative regulation of circadian rhythm);GO:0045892(negative regulation of transcription, DNA-templated)
ssc-miR-135	XM_013978713.2	LOC100519853	LOC100519853	zinc finger protein 519-like isoform X2 [Sus scrofa]	94	-39.3	1	1	2	GO:0003676(nucleic acid binding);GO:0046872(metal ion binding);GO:0005737(cytoplasm);GO:0006629(lipid metabolic process);GO:0016021(integral component of membrane);GO:0016627(oxidoreductase activity, acting on the CH-CH group of donors);GO:0055114(oxidation-reduction process);GO:0003700(DNA binding transcription factor activity);GO:0005622(intracellular);GO:0006355(regulation of transcription, DN…	ko00140(Steroid hormone biosynthesis)
ssc-miR-135	XM_013978735.2	NUDT15	NUDT15	LOW QUALITY PROTEIN: nucleotide triphosphate diphosphatase NUDT15 [Sus scrofa]	60	-29.04	1	1	2	GO:0005829(cytosol);GO:0006203(dGTP catabolic process);GO:0008413(8-oxo-7,8-dihydroguanosine triphosphate pyrophosphatase activity);GO:0035539(8-oxo-7,8-dihydrodeoxyguanosine triphosphate pyrophosphatase activity)
ssc-miR-135	XM_013978755.2	LOC100623351	LOC100623351	transmembrane protease serine 11E-like [Sus scrofa]	59	-21.41	1	1	2	GO:0004252(serine-type endopeptidase activity);GO:0005576(extracellular region);GO:0005887(integral component of plasma membrane);GO:0006508(proteolysis);GO:0050890(cognition)
ssc-miR-135	XM_013978762.2	DCT	DCT	L-dopachrome tautomerase precursor [Sus scrofa]	68	-12.4	1	1	2	GO:0002052(positive regulation of neuroblast proliferation);GO:0004167(dopachrome isomerase activity);GO:0005829(cytosol);GO:0006583(melanin biosynthetic process from tyrosine);GO:0016021(integral component of membrane);GO:0016491(oxidoreductase activity);GO:0021847(ventricular zone neuroblast division);GO:0033162(melanosome membrane);GO:0042470(melanosome);GO:0046872(metal ion binding);GO:004806…	ko00350(Tyrosine metabolism);ko04916(Melanogenesis)
ssc-miR-135	XM_013978839.2	NR3C2	NR3C2	mineralocorticoid receptor isoform X2 [Sus scrofa]	97	-35.15	1	1	2	GO:0005634(nucleus);GO:0006351(transcription, DNA-templated);GO:0006355(regulation of transcription, DNA-templated);GO:0043401(steroid hormone mediated signaling pathway)	ko04960(Aldosterone-regulated sodium reabsorption)
ssc-miR-135	XM_013978857.2	LOC102167861	LOC102167861	uncharacterized protein LOC102167861 [Sus scrofa]	86	-13.43	1	1	2	GO:0016021(integral component of membrane);GO:0055114(oxidation-reduction process)
ssc-miR-135	XM_013979001.2	SLC39A8	SLC39A8	zinc transporter ZIP8 [Sus scrofa]	94	-25.67	1	1	2	GO:0005385(zinc ion transmembrane transporter activity);GO:0005887(integral component of plasma membrane);GO:0006882(cellular zinc ion homeostasis);GO:0031090(organelle membrane);GO:0070574(cadmium ion transmembrane transport);GO:0071578(zinc II ion transmembrane import)	ko04216(Ferroptosis)
ssc-miR-135	XM_013979325.2	MMP27	MMP27	matrix metalloproteinase-27 isoform X3 [Sus scrofa]	88	-16.02	1	1	2	GO:0004222(metalloendopeptidase activity);GO:0005509(calcium ion binding);GO:0006508(proteolysis);GO:0008270(zinc ion binding);GO:0031012(extracellular matrix)
ssc-miR-135	XM_013979334.2	GRIA4	GRIA4	PREDICTED: glutamate receptor 4 isoform X8 [Gorilla gorilla gorilla]	99	-24.25	1	1	2	GO:0004970(ionotropic glutamate receptor activity);GO:0004971(AMPA glutamate receptor activity);GO:0005216(ion channel activity);GO:0005234(extracellularly glutamate-gated ion channel activity);GO:0005515(protein binding);GO:0005886(plasma membrane);GO:0006811(ion transport);GO:0007268(chemical synaptic transmission);GO:0008066(glutamate receptor activity);GO:0014069(postsynaptic density);GO:0016…	ko04024(cAMP signaling pathway);ko04080(Neuroactive ligand-receptor interaction);ko04724(Glutamatergic synapse);ko04728(Dopaminergic synapse);ko04723(Retrograde endocannabinoid signaling);ko04713(Circadian entrainment);ko05031(Amphetamine addiction);ko05033(Nicotine addiction)
ssc-miR-135	XM_013979567.2	PRDM10	PRDM10	PR domain zinc finger protein 10 isoform X2 [Sus scrofa]	74	-13.49	1	1	2	GO:0003676(nucleic acid binding);GO:0046872(metal ion binding)
ssc-miR-135	XM_013979738.2	ETV1	ETV1	ETS translocation variant 1 isoform X5 [Sus scrofa]	79	-12.56	1	1	2	GO:0000978(RNA polymerase II proximal promoter sequence-specific DNA binding);GO:0000981(RNA polymerase II transcription factor activity, sequence-specific DNA binding);GO:0005634(nucleus);GO:0006357(regulation of transcription by RNA polymerase II);GO:0006366(transcription by RNA polymerase II);GO:0007411(axon guidance);GO:0007517(muscle organ development);GO:0007638(mechanosensory behavior);GO:…	ko05202(Transcriptional misregulation in cancers)
ssc-miR-135	XM_013979970.2	DTL	DTL	LOW QUALITY PROTEIN: denticleless protein homolog [Sus scrofa]	71	-12.31	1	1	2	GO:0000209(protein polyubiquitination);GO:0004842(ubiquitin-protein transferase activity);GO:0005654(nucleoplasm);GO:0005730(nucleolus);GO:0005737(cytoplasm);GO:0005813(centrosome);GO:0006511(ubiquitin-dependent protein catabolic process);GO:0006513(protein monoubiquitination);GO:0009411(response to UV);GO:0019985(translesion synthesis);GO:0031464(Cul4A-RING E3 ubiquitin ligase complex);GO:003146…
ssc-miR-135	XM_013980865.2	WNT3	WNT3	PREDICTED: proto-oncogene Wnt-3 isoform X1 [Tursiops truncatus]	94	-31.29	1	1	2	GO:0001707(mesoderm formation);GO:0005109(frizzled binding);GO:0005615(extracellular space);GO:0007276(gamete generation);GO:0007411(axon guidance);GO:0009948(anterior/posterior axis specification);GO:0009950(dorsal/ventral axis specification);GO:0010628(positive regulation of gene expression);GO:0016055(Wnt signaling pathway);GO:0019904(protein domain specific binding);GO:0030177(positive regula…	ko04310(Wnt signaling pathway);ko04390(Hippo signaling pathway);ko04150(mTOR signaling pathway);ko04550(Signaling pathways regulating pluripotency of stem cells);ko04916(Melanogenesis);ko05200(Pathways in cancer);ko05206(MicroRNAs in cancer);ko05205(Proteoglycans in cancer);ko05225(Hepatocellular carcinoma);ko05226(Gastric cancer);ko05217(Basal cell carcinoma);ko05224(Breast cancer);ko04934(Cushi…
ssc-miR-135	XM_013981307.2	VPS33A	VPS33A	vacuolar protein sorting-associated protein 33A [Sus scrofa]	52	-33.63	1	1	2	GO:0006904(vesicle docking involved in exocytosis);GO:0030220(platelet formation);GO:0033263(CORVET complex);GO:0043473(pigmentation);GO:0048070(regulation of developmental pigmentation)
ssc-miR-135	XM_013981427.2	SLC4A7	SLC4A7	sodium bicarbonate cotransporter 3 isoform X9 [Sus scrofa]	82	-13.24	1	1	2	GO:0005452(inorganic anion exchanger activity);GO:0015698(inorganic anion transport);GO:0016021(integral component of membrane);GO:0098656(anion transmembrane transport);GO:0005887(integral component of plasma membrane);GO:0008509(anion transmembrane transporter activity);GO:0015701(bicarbonate transport);GO:0051453(regulation of intracellular pH);GO:0060117(auditory receptor cell development)
ssc-miR-135	XM_013981775.2	CACNA1D	CACNA1D	voltage-dependent L-type calcium channel subunit alpha-1D isoform X9 [Sus scrofa]	88	-16.13	1	1	2	GO:0005245(voltage-gated calcium channel activity);GO:0005891(voltage-gated calcium channel complex);GO:0034765(regulation of ion transmembrane transport);GO:0070588(calcium ion transmembrane transport)	ko04010(MAPK signaling pathway);ko04020(Calcium signaling pathway);ko04024(cAMP signaling pathway);ko04022(cGMP - PKG signaling pathway);ko04218(Cellular senescence);ko04530(Tight junction);ko04911(Insulin secretion);ko04912(GnRH signaling pathway);ko04921(Oxytocin signaling pathway);ko04924(Renin secretion);ko04925(Aldosterone synthesis and secretion);ko04927(Cortisol synthesis and secretion);ko…
ssc-miR-135	XM_013982225.2	USP13	USP13	ubiquitin carboxyl-terminal hydrolase 13 isoform X1 [Sus scrofa]	96	-20.08	1	1	2	GO:0006511(ubiquitin-dependent protein catabolic process);GO:0016579(protein deubiquitination);GO:0036459(thiol-dependent ubiquitinyl hydrolase activity)
ssc-miR-135	XM_013982426.2	QTRT2	QTRT2	queuine tRNA-ribosyltransferase accessory subunit 2 isoform X1 [Sus scrofa]	79	-13.28	1	1	2	GO:0005737(cytoplasm);GO:0005739(mitochondrion);GO:0006400(tRNA modification);GO:0008270(zinc ion binding);GO:0008479(queuine tRNA-ribosyltransferase activity);GO:0008616(queuosine biosynthetic process)
ssc-miR-135	XM_013982457.2	SLC35A5	SLC35A5	probable UDP-sugar transporter protein SLC35A5 [Sus scrofa]	92	-23.83	1	1	2	GO:0000139(Golgi membrane);GO:0005351(carbohydrate:proton symporter activity);GO:0008643(carbohydrate transport);GO:0016021(integral component of membrane)
ssc-miR-135	XM_013982556.2	MAP3K7CL	MAP3K7CL	PREDICTED: MAP3K7 C-terminal-like protein [Condylura cristata]	79	-14.47	1	1	2	GO:0000165(MAPK cascade);GO:0000186(activation of MAPKK activity);GO:0004709(MAP kinase kinase kinase activity);GO:0005622(intracellular);GO:0005634(nucleus);GO:0005829(cytosol)	ko04010(MAPK signaling pathway);ko04310(Wnt signaling pathway);ko04140(Autophagy - animal);ko04520(Adherens junction);ko04620(Toll-like receptor signaling pathway);ko04621(NOD-like receptor signaling pathway);ko04622(RIG-I-like receptor signaling pathway);ko05168(Herpes simplex infection)
ssc-miR-135	XM_013982558.2	SYNJ1	SYNJ1	synaptojanin-1 isoform X6 [Sus scrofa]	96	-16.46	1	1	2	GO:0000166(nucleotide binding);GO:0003676(nucleic acid binding);GO:0042578(phosphoric ester hydrolase activity);GO:0046856(phosphatidylinositol dephosphorylation);GO:0005737(cytoplasm);GO:0007420(brain development);GO:0008022(protein C-terminus binding);GO:0014015(positive regulation of gliogenesis);GO:0017124(SH3 domain binding);GO:0032526(response to retinoic acid);GO:0034097(response to cytoki…	ko00562(Inositol phosphate metabolism);ko04070(Phosphatidylinositol signaling system)
ssc-miR-135	XM_013983000.2	SEZ6L	SEZ6L	LOW QUALITY PROTEIN: seizure 6-like protein [Sus scrofa]	67	-26.13	1	1	2	GO:0005783(endoplasmic reticulum);GO:0008344(adult locomotory behavior);GO:0016021(integral component of membrane);GO:0021680(cerebellar Purkinje cell layer development);GO:0043025(neuronal cell body);GO:0060074(synapse maturation);GO:0090036(regulation of protein kinase C signaling)
ssc-miR-135	XM_013984113.2	LOC100526152	LOC100526152	olfactory receptor 6C2-like [Sus scrofa]	85	-10.9	1	1	2	GO:0004930(G-protein coupled receptor activity);GO:0004984(olfactory receptor activity);GO:0005886(plasma membrane);GO:0007186(G-protein coupled receptor signaling pathway);GO:0016021(integral component of membrane);GO:0050911(detection of chemical stimulus involved in sensory perception of smell)	ko04740(Olfactory transduction)
ssc-miR-135	XM_013984735.2	RAD1	RAD1	cell cycle checkpoint protein RAD1 isoform X2 [Physeter catodon]	99	-12.3	1	1	2	GO:0000077(DNA damage checkpoint);GO:0003684(damaged DNA binding);GO:0005654(nucleoplasm);GO:0006281(DNA repair);GO:0008408(3'-5' exonuclease activity);GO:0021762(substantia nigra development);GO:0030896(checkpoint clamp complex);GO:0051598(meiotic recombination checkpoint);GO:0071479(cellular response to ionizing radiation);GO:0090305(nucleic acid phosphodiester bond hydrolysis)	ko04218(Cellular senescence)
ssc-miR-135	XM_013984774.2	GPX8	GPX8	probable glutathione peroxidase 8 isoform X3 [Sus scrofa]	67	-10.9	1	1	2	GO:0004602(glutathione peroxidase activity);GO:0006979(response to oxidative stress);GO:0016021(integral component of membrane);GO:0055114(oxidation-reduction process);GO:0098869(cellular oxidant detoxification)	ko00590(Arachidonic acid metabolism);ko00480(Glutathione metabolism);ko04918(Thyroid hormone synthesis)
ssc-miR-135	XM_013984878.2	GABRB2	GABRB2	gamma-aminobutyric acid receptor subunit beta-2 isoform X3 [Trichechus manatus latirostris]	86	-27.35	1	1	2	GO:0004890(GABA-A receptor activity);GO:0005237(inhibitory extracellular ligand-gated ion channel activity);GO:0005254(chloride channel activity);GO:0005829(cytosol);GO:0005886(plasma membrane);GO:0005887(integral component of plasma membrane);GO:0006810(transport);GO:0007214(gamma-aminobutyric acid signaling pathway);GO:0007268(chemical synaptic transmission);GO:0007605(sensory perception of sou…	ko04080(Neuroactive ligand-receptor interaction);ko04727(GABAergic synapse);ko04726(Serotonergic synapse);ko04723(Retrograde endocannabinoid signaling);ko05032(Morphine addiction);ko05033(Nicotine addiction)
ssc-miR-135	XM_013984908.2	GLRA1	GLRA1	glycine receptor subunit alpha-1 isoform X2 [Sus scrofa]	62	-52.66	1	1	2	GO:0001508(action potential);GO:0001964(startle response);GO:0002087(regulation of respiratory gaseous exchange by neurological system process);GO:0005887(integral component of plasma membrane);GO:0006936(muscle contraction);GO:0007218(neuropeptide signaling pathway);GO:0007340(acrosome reaction);GO:0007601(visual perception);GO:0007628(adult walking behavior);GO:0009897(external side of plasma m…	ko04080(Neuroactive ligand-receptor interaction)
ssc-miR-135	XM_013985397.2	PABPC1L	PABPC1L	polyadenylate-binding protein 1-like isoform X2 [Sus scrofa]	64	-22.46	1	1	2	GO:0000166(nucleotide binding);GO:0001556(oocyte maturation);GO:0003723(RNA binding);GO:0005737(cytoplasm);GO:0006378(mRNA polyadenylation);GO:0070062(extracellular exosome)	ko03013(RNA transport);ko03015(mRNA surveillance pathway);ko03018(RNA degradation)
ssc-miR-135	XM_013985484.2	CTCFL	CTCFL	transcriptional repressor CTCFL [Sus scrofa]	85	-13.36	1	1	2	GO:0003676(nucleic acid binding);GO:0046872(metal ion binding)
ssc-miR-135	XM_013985582.2	INAFM2	INAFM2	putative transmembrane protein INAFM2 [Sus scrofa]	54	-28.42	1	1	2	GO:0016021(integral component of membrane)
ssc-miR-135	XM_013985613.2	SLC35B4	SLC35B4	UDP-xylose and UDP-N-acetylglucosamine transporter [Sus scrofa]	80	-25.39	1	1	2	GO:0005457(GDP-fucose transmembrane transporter activity);GO:0005462(UDP-N-acetylglucosamine transmembrane transporter activity);GO:0005464(UDP-xylose transmembrane transporter activity);GO:0006111(regulation of gluconeogenesis);GO:0015783(GDP-fucose transmembrane transport);GO:0015790(UDP-xylose transmembrane transport);GO:0030173(integral component of Golgi membrane);GO:0030176(integral compone…
ssc-miR-135	XM_013985807.2	PURB	PURB	transcriptional activator protein Pur-beta [Bos taurus]	58	-61.12	1	1	2	GO:0000122(negative regulation of transcription by RNA polymerase II);GO:0000977(RNA polymerase II regulatory region sequence-specific DNA binding);GO:0001227(transcriptional repressor activity, RNA polymerase II transcription regulatory region sequence-specific DNA binding);GO:0003697(single-stranded DNA binding);GO:0003729(mRNA binding);GO:0005662(DNA replication factor A complex);GO:0008134(tr…
ssc-miR-135	XM_013986014.2	KLHL15	KLHL15	kelch-like protein 15 [Sus scrofa]	56	-26.97	1	1	2	GO:0004842(ubiquitin-protein transferase activity);GO:0031463(Cul3-RING ubiquitin ligase complex)
ssc-miR-135	XM_013986227.2	AR	AR	androgen receptor isoform X2 [Sus scrofa]	64	-10.44	1	1	2	GO:0001701(in utero embryonic development);GO:0003073(regulation of systemic arterial blood pressure);GO:0003382(epithelial cell morphogenesis);GO:0005496(steroid binding);GO:0005634(nucleus);GO:0005737(cytoplasm);GO:0005886(plasma membrane);GO:0006351(transcription, DNA-templated);GO:0007283(spermatogenesis);GO:0007338(single fertilization);GO:0008270(zinc ion binding);GO:0019102(male somatic se…	ko04114(Oocyte meiosis);ko05200(Pathways in cancer);ko05215(Prostate cancer)
ssc-miR-135	XM_013986405.2	TEX13C	TEX13C	putative testis-expressed protein 13C [Sus scrofa]	98	-13.78	1	1	2	GO:0008270(zinc ion binding)
ssc-miR-135	XM_013986455.2	RBMX	RBMX	RNA-binding motif protein, X chromosome [Sus scrofa]	59	-20.37	1	1	2	GO:0000166(nucleotide binding);GO:0000381(regulation of alternative mRNA splicing, via spliceosome);GO:0001047(core promoter binding);GO:0001649(osteoblast differentiation);GO:0003682(chromatin binding);GO:0003729(mRNA binding);GO:0005615(extracellular space);GO:0005719(nuclear euchromatin);GO:0006366(transcription by RNA polymerase II);GO:0006509(membrane protein ectodomain proteolysis);GO:00160…	ko03040(Spliceosome)
ssc-miR-135	XM_013986462.2	MCF2	MCF2	proto-oncogene DBL isoform X9 [Sus scrofa]	51	-11.23	1	1	2	GO:0005089(Rho guanyl-nucleotide exchange factor activity);GO:0005622(intracellular);GO:0016358(dendrite development);GO:0035023(regulation of Rho protein signal transduction);GO:0035556(intracellular signal transduction);GO:0043547(positive regulation of GTPase activity);GO:0070062(extracellular exosome)
ssc-miR-135	XM_013987475.2	MAST3	MAST3	microtubule-associated serine/threonine-protein kinase 3 isoform X9 [Sus scrofa]	64	-19.91	1	1	2	GO:0000287(magnesium ion binding);GO:0004674(protein serine/threonine kinase activity);GO:0005524(ATP binding);GO:0005622(intracellular);GO:0007010(cytoskeleton organization);GO:0018105(peptidyl-serine phosphorylation);GO:0035556(intracellular signal transduction)
ssc-miR-135	XM_013987543.2	LOC106507313	LOC106507313	olfactory receptor 1361-like [Sus scrofa]	99	-18.84	1	1	2	GO:0004984(olfactory receptor activity);GO:0007186(G-protein coupled receptor signaling pathway);GO:0016021(integral component of membrane)	ko04740(Olfactory transduction)
ssc-miR-135	XM_013987588.2	PRR16	PRR16	protein Largen isoform X3 [Sus scrofa]	90	-33.52	1	1	2	GO:0005515(protein binding);GO:0045727(positive regulation of translation);GO:0045793(positive regulation of cell size)
ssc-miR-135	XM_013987936.2	ROCK2	ROCK2	rho-associated protein kinase 2 isoform X7 [Sus scrofa]	99	-27.75	1	1	2	GO:0004674(protein serine/threonine kinase activity);GO:0005524(ATP binding);GO:0005634(nucleus);GO:0005737(cytoplasm);GO:0005815(microtubule organizing center);GO:0005886(plasma membrane);GO:0006468(protein phosphorylation);GO:0006939(smooth muscle contraction);GO:0007266(Rho protein signal transduction);GO:0010825(positive regulation of centrosome duplication);GO:0017048(Rho GTPase binding);GO:…	ko04310(Wnt signaling pathway);ko04071(Sphingolipid signaling pathway);ko04024(cAMP signaling pathway);ko04022(cGMP - PKG signaling pathway);ko04510(Focal adhesion);ko04530(Tight junction);ko04810(Regulation of actin cytoskeleton);ko04611(Platelet activation);ko04670(Leukocyte transendothelial migration);ko04062(Chemokine signaling pathway);ko04921(Oxytocin signaling pathway);ko04270(Vascular smo…
ssc-miR-135	XM_013988083.2	DDR2	DDR2	discoidin domain-containing receptor 2 isoform X4 [Sus scrofa]	73	-26.33	1	1	2	GO:0003416(endochondral bone growth);GO:0005518(collagen binding);GO:0005524(ATP binding);GO:0005887(integral component of plasma membrane);GO:0005925(focal adhesion);GO:0010763(positive regulation of fibroblast migration);GO:0018108(peptidyl-tyrosine phosphorylation);GO:0030199(collagen fibril organization);GO:0030500(regulation of bone mineralization);GO:0031214(biomineral tissue development);G…
ssc-miR-135	XM_013988168.2	EXTL2	EXTL2	exostosin-like 2 [Sus scrofa]	70	-21.08	1	1	2	GO:0001888(glucuronyl-galactosyl-proteoglycan 4-alpha-N-acetylglucosaminyltransferase activity);GO:0005783(endoplasmic reticulum);GO:0006024(glycosaminoglycan biosynthetic process);GO:0006044(N-acetylglucosamine metabolic process);GO:0015012(heparan sulfate proteoglycan biosynthetic process);GO:0016021(integral component of membrane);GO:0019276(UDP-N-acetylgalactosamine metabolic process);GO:0035…	ko00534(Glycosaminoglycan biosynthesis - heparan sulfate / heparin)
ssc-miR-135	XM_013988212.2	EYA4	EYA4	eyes absent homolog 4 isoform X9 [Sus scrofa]	68	-20.75	1	1	2	GO:0004725(protein tyrosine phosphatase activity);GO:0005515(protein binding);GO:0005634(nucleus);GO:0005737(cytoplasm);GO:0006281(DNA repair);GO:0006351(transcription, DNA-templated);GO:0006355(regulation of transcription, DNA-templated);GO:0007275(multicellular organism development);GO:0007601(visual perception);GO:0007605(sensory perception of sound);GO:0009653(anatomical structure morphogenes…
ssc-miR-135	XM_013988220.2	CRY1	CRY1	cryptochrome-1 [Sus scrofa]	57	-28.41	1	1	2	GO:0000122(negative regulation of transcription by RNA polymerase II);GO:0001046(core promoter sequence-specific DNA binding);GO:0005634(nucleus);GO:0005739(mitochondrion);GO:0006094(gluconeogenesis);GO:0006975(DNA damage induced protein phosphorylation);GO:0008134(transcription factor binding);GO:0019901(protein kinase binding);GO:0019902(phosphatase binding);GO:0019915(lipid storage);GO:0031397…	ko04710(Circadian rhythm)
ssc-miR-135	XM_013988268.2	ACVR1B	ACVR1B	activin receptor type-1B precursor [Sus scrofa]	74	-14.75	1	1	2	GO:0000082(G1/S transition of mitotic cell cycle);GO:0001701(in utero embryonic development);GO:0001942(hair follicle development);GO:0005524(ATP binding);GO:0006355(regulation of transcription, DNA-templated);GO:0009986(cell surface);GO:0010628(positive regulation of gene expression);GO:0010629(negative regulation of gene expression);GO:0016361(activin receptor activity, type I);GO:0018107(pepti…	ko04350(TGF-beta signaling pathway);ko04060(Cytokine-cytokine receptor interaction);ko04550(Signaling pathways regulating pluripotency of stem cells)
ssc-miR-135	XM_013988555.2	SETBP1	SETBP1	SET-binding protein isoform X4 [Sus scrofa]	59	-54.19	1	1	2	GO:0003677(DNA binding);GO:0005634(nucleus)	ko00310(Lysine degradation)
ssc-miR-135	XM_013988663.2	ZNF283	ZNF283	zinc finger protein 283 isoform X1 [Sus scrofa]	63	-53.4	1	1	2	GO:0003676(nucleic acid binding);GO:0003700(DNA binding transcription factor activity);GO:0005622(intracellular);GO:0006355(regulation of transcription, DNA-templated);GO:0046872(metal ion binding)
ssc-miR-135	XM_013989197.2	NOXRED1	NOXRED1	NADP-dependent oxidoreductase domain-containing protein 1 [Sus scrofa]	57	-40.23	1	1	2	GO:0004735(pyrroline-5-carboxylate reductase activity);GO:0006561(proline biosynthetic process);GO:0055114(oxidation-reduction process)
ssc-miR-135	XM_013989211.2	ATXN3	ATXN3	ataxin-3 [Sus scrofa]	77	-41.77	1	1	2	GO:0000226(microtubule cytoskeleton organization);GO:0004843(thiol-dependent ubiquitin-specific protease activity);GO:0005759(mitochondrial matrix);GO:0005789(endoplasmic reticulum membrane);GO:0005829(cytosol);GO:0006515(protein quality control for misfolded or incompletely synthesized proteins);GO:0008242(omega peptidase activity);GO:0010810(regulation of cell-substrate adhesion);GO:0030036(act…	ko04141(Protein processing in endoplasmic reticulum)
ssc-miR-135	XM_013989320.2	SLC4A4	SLC4A4	electrogenic sodium bicarbonate cotransporter 1 [Sus scrofa]	54	-13.59	1	1	2	GO:0005452(inorganic anion exchanger activity);GO:0008510(sodium:bicarbonate symporter activity);GO:0015698(inorganic anion transport);GO:0015701(bicarbonate transport);GO:0016021(integral component of membrane);GO:0016323(basolateral plasma membrane);GO:0035725(sodium ion transmembrane transport);GO:0070062(extracellular exosome);GO:0098656(anion transmembrane transport);GO:0005887(integral comp…	ko04972(Pancreatic secretion);ko04976(Bile secretion);ko04964(Proximal tubule bicarbonate reclamation)
ssc-miR-135	XM_013989701.2	CDC14B	CDC14B	dual specificity protein phosphatase CDC14B isoform X9 [Sus scrofa]	50	-43.1	1	1	2	GO:0004722(protein serine/threonine phosphatase activity);GO:0004725(protein tyrosine phosphatase activity);GO:0005634(nucleus);GO:0005654(nucleoplasm);GO:0005730(nucleolus);GO:0005737(cytoplasm);GO:0008138(protein tyrosine/serine/threonine phosphatase activity);GO:0031572(G2 DNA damage checkpoint);GO:0031965(nuclear membrane);GO:0035335(peptidyl-tyrosine dephosphorylation);GO:1904668(positive re…	ko04110(Cell cycle)
ssc-miR-135	XM_013989840.2	BAHCC1	BAHCC1	LOW QUALITY PROTEIN: BAH and coiled-coil domain-containing protein 1 [Sus scrofa]	88	-21.61	1	1	2	GO:0000785(chromatin);GO:0000976(transcription regulatory region sequence-specific DNA binding);GO:0003682(chromatin binding);GO:0005677(chromatin silencing complex);GO:0006342(chromatin silencing);GO:0031507(heterochromatin assembly)
ssc-miR-135	XM_013989996.2	ABHD15	ABHD15	LOW QUALITY PROTEIN: protein ABHD15 [Sus scrofa]	66	-33.5	1	1	2	GO:0016020(membrane)
ssc-miR-135	XM_013990045.2	KCNAB3	KCNAB3	LOW QUALITY PROTEIN: voltage-gated potassium channel subunit beta-3 [Sus scrofa]	81	-16.63	1	1	2	GO:0005249(voltage-gated potassium channel activity);GO:0005737(cytoplasm);GO:0016021(integral component of membrane);GO:0071805(potassium ion transmembrane transport)
ssc-miR-135	XM_013990222.2	LOC106508044	LOC106508044	keratin-associated protein 12-1-like [Sus scrofa]	78	-13.41	1	1	2
ssc-miR-135	XM_013990300.2	DEFB134	DEFB134	beta-defensin 134 [Sus scrofa]	83	-39.71	1	1	2	GO:0005576(extracellular region);GO:0009986(cell surface);GO:0042742(defense response to bacterium);GO:0045087(innate immune response)
ssc-miR-135	XM_013990453.2	WAPL	WAPL	TPA: WAPL family member (wapl-1)-like [Bos taurus]	90	-15.45	1	1	2	GO:0000785(chromatin);GO:0000795(synaptonemal complex);GO:0005654(nucleoplasm);GO:0005737(cytoplasm);GO:0008156(negative regulation of DNA replication);GO:0008278(cohesin complex);GO:0009636(response to toxic substance);GO:0015630(microtubule cytoskeleton);GO:0035562(negative regulation of chromatin binding);GO:0045875(negative regulation of sister chromatid cohesion);GO:0048146(positive regulati…
ssc-miR-135	XM_013990636.2	GHR	GHR	growth hormone receptor isoform X5 [Sus scrofa]	71	-10.74	1	1	2	GO:0004896(cytokine receptor activity);GO:0016021(integral component of membrane);GO:0019221(cytokine-mediated signaling pathway)	ko04630(Jak-STAT signaling pathway);ko04151(PI3K-Akt signaling pathway);ko04080(Neuroactive ligand-receptor interaction);ko04060(Cytokine-cytokine receptor interaction)
ssc-miR-135	XM_013990842.2	BMPER	BMPER	BMP-binding endothelial regulator protein isoform X5 [Sus scrofa]	82	-11.33	1	1	2	GO:0001657(ureteric bud development);GO:0002043(blood vessel endothelial cell proliferation involved in sprouting angiogenesis);GO:0005615(extracellular space);GO:0010594(regulation of endothelial cell migration);GO:0030514(negative regulation of BMP signaling pathway);GO:0042118(endothelial cell activation);GO:0045446(endothelial cell differentiation);GO:0048839(inner ear development);GO:0060393…
ssc-miR-135	XM_013992579.2	CENPW	CENPW	centromere protein W isoform X3 [Sus scrofa]	88	-15.65	1	1	2	GO:0000776(kinetochore);GO:0003677(DNA binding);GO:0007059(chromosome segregation);GO:0046982(protein heterodimerization activity);GO:0051382(kinetochore assembly)
ssc-miR-135	XM_013992600.2	CLVS2	CLVS2	PREDICTED: clavesin-2 [Manis javanica]	94	-10.94	1	1	2	GO:0005215(transporter activity);GO:0005768(endosome);GO:0005802(trans-Golgi network);GO:0006810(transport);GO:0007040(lysosome organization);GO:0030136(clathrin-coated vesicle);GO:0080025(phosphatidylinositol-3,5-bisphosphate binding)
ssc-miR-135	XM_013992665.2	HTR1E	HTR1E	LOW QUALITY PROTEIN: 5-hydroxytryptamine receptor 1E [Sus scrofa]	62	-15.13	1	1	2	GO:0004993(G-protein coupled serotonin receptor activity);GO:0005887(integral component of plasma membrane);GO:0007193(adenylate cyclase-inhibiting G-protein coupled receptor signaling pathway);GO:0007210(serotonin receptor signaling pathway);GO:0007268(chemical synaptic transmission);GO:0051378(serotonin binding)	ko04024(cAMP signaling pathway);ko04080(Neuroactive ligand-receptor interaction);ko04726(Serotonergic synapse);ko04742(Taste transduction)
ssc-miR-135	XM_013992683.2	PM20D2	PM20D2	peptidase M20 domain-containing protein 2 [Sus scrofa]	50	-13.24	1	1	2	GO:0005654(nucleoplasm);GO:0008152(metabolic process);GO:0016787(hydrolase activity);GO:0070062(extracellular exosome)
ssc-miR-135	XM_013992819.2	COL12A1	COL12A1	collagen alpha-1(XII) chain isoform X4 [Sus scrofa]	76	-12.69	1	1	2	GO:0005615(extracellular space);GO:0031012(extracellular matrix);GO:0035987(endodermal cell differentiation);GO:0070062(extracellular exosome)	ko04974(Protein digestion and absorption)
ssc-miR-135	XM_013992891.2	PLEKHO2	PLEKHO2	pleckstrin homology domain-containing family O member 2 [Sus scrofa]	51	-31.72	1	1	2	GO:0005576(extracellular region);GO:0043312(neutrophil degranulation);GO:1904813(ficolin-1-rich granule lumen)
ssc-miR-135	XM_013993169.2	CHP1	CHP1	calcineurin B homologous protein 1 isoform X1 [Odocoileus virginianus texanus]	72	-13.62	1	1	2	GO:0005509(calcium ion binding)
ssc-miR-135	XM_013993340.2	KIF23	KIF23	kinesin-like protein KIF23 isoform X4 [Sus scrofa]	67	-11.82	1	1	2	GO:0000281(mitotic cytokinesis);GO:0000915(actomyosin contractile ring assembly);GO:0003777(microtubule motor activity);GO:0005524(ATP binding);GO:0005654(nucleoplasm);GO:0005813(centrosome);GO:0005871(kinesin complex);GO:0005874(microtubule);GO:0005925(focal adhesion);GO:0007018(microtubule-based movement);GO:0008017(microtubule binding);GO:0016887(ATPase activity);GO:0030496(midbody);GO:0032467…	ko05206(MicroRNAs in cancer)
ssc-miR-135	XM_013993402.1	FRMD6	FRMD6	FERM domain-containing protein 6 isoform X1 [Sus scrofa]	77	-48.91	1	1	2	GO:0003383(apical constriction);GO:0005856(cytoskeleton);GO:0032970(regulation of actin filament-based process);GO:0034613(cellular protein localization);GO:0043296(apical junction complex)	ko04390(Hippo signaling pathway);ko04392(Hippo signaling pathway - multiple species)
ssc-miR-135	XM_013993445.2	PELI2	PELI2	E3 ubiquitin-protein ligase pellino homolog 2 [Neomonachus schauinslandi]	91	-40.24	1	1	2	GO:0008063(Toll signaling pathway);GO:0043410(positive regulation of MAPK cascade)
ssc-miR-135	XM_013993477.2	LOC100359361	LOC100359361	uncharacterized protein LOC106698497 [Myotis lucifugus]	84	-11.53	1	1	2	GO:0000122(negative regulation of transcription by RNA polymerase II);GO:0000228(nuclear chromosome);GO:0001047(core promoter binding);GO:0001837(epithelial to mesenchymal transition);GO:0002062(chondrocyte differentiation);GO:0003131(mesodermal-endodermal cell signaling);GO:0003680(AT DNA binding);GO:0003700(DNA binding transcription factor activity);GO:0003906(DNA-(apurinic or apyrimidinic site…	ko05202(Transcriptional misregulation in cancers);ko05206(MicroRNAs in cancer)
ssc-miR-135	XM_013993593.2	VLDLR	VLDLR	very low-density lipoprotein receptor precursor [Sus scrofa]	95	-39.47	1	1	2	GO:0000122(negative regulation of transcription by RNA polymerase II);GO:0005041(low-density lipoprotein particle receptor activity);GO:0005509(calcium ion binding);GO:0005515(protein binding);GO:0005634(nucleus);GO:0005765(lysosomal membrane);GO:0005886(plasma membrane);GO:0005905(clathrin-coated pit);GO:0006869(lipid transport);GO:0006898(receptor-mediated endocytosis);GO:0007165(signal transdu…
ssc-miR-135	XM_013993690.2	ALG2	ALG2	alpha-1,3/1,6-mannosyltransferase ALG2 [Sus scrofa]	62	-17.55	1	1	2	GO:0000033(alpha-1,3-mannosyltransferase activity);GO:0005634(nucleus);GO:0005783(endoplasmic reticulum);GO:0006488(dolichol-linked oligosaccharide biosynthetic process);GO:0016020(membrane);GO:0033577(protein glycosylation in endoplasmic reticulum);GO:0046982(protein heterodimerization activity);GO:0047485(protein N-terminus binding);GO:0048306(calcium-dependent protein binding);GO:0048471(perin…	ko00510(N-Glycan biosynthesis)
ssc-miR-135	XM_013993765.2	RNF183	RNF183	RING finger protein 183 isoform X1 [Sus scrofa]	89	-41.54	1	1	2	GO:0008270(zinc ion binding);GO:0016021(integral component of membrane)
ssc-miR-135	XM_013994135.2	CDC42BPG	CDC42BPG	LOW QUALITY PROTEIN: serine/threonine-protein kinase MRCK gamma [Sus scrofa]	53	-18.86	1	1	2	GO:0000287(magnesium ion binding);GO:0004674(protein serine/threonine kinase activity);GO:0005524(ATP binding);GO:0005622(intracellular);GO:0006468(protein phosphorylation);GO:0031252(cell leading edge);GO:0031532(actin cytoskeleton reorganization);GO:0035556(intracellular signal transduction)
ssc-miR-135	XM_013994510.2	SERGEF	SERGEF	secretion-regulating guanine nucleotide exchange factor isoform X6 [Sus scrofa]	62	-32.78	1	1	2	GO:0005634(nucleus);GO:0005737(cytoplasm);GO:0050709(negative regulation of protein secretion)
ssc-miR-135	XM_013994885.2	NOP16	NOP16	nucleolar protein 16 [Sus scrofa]	56	-37.94	1	1	2	GO:0005730(nucleolus);GO:0042273(ribosomal large subunit biogenesis)
ssc-miR-135	XM_013994888.2	FCHO2	FCHO2	F-BAR domain only protein 2 isoform X3 [Sus scrofa]	96	-15.68	1	1	2	GO:0001786(phosphatidylserine binding);GO:0005515(protein binding);GO:0005546(phosphatidylinositol-4,5-bisphosphate binding);GO:0005829(cytosol);GO:0005886(plasma membrane);GO:0005905(clathrin-coated pit);GO:0010324(membrane invagination);GO:0030136(clathrin-coated vesicle);GO:0035091(phosphatidylinositol binding);GO:0048268(clathrin coat assembly);GO:0061024(membrane organization);GO:0072583(cla…
ssc-miR-135	XM_013994908.2	PDE8B	PDE8B	high affinity cAMP-specific and IBMX-insensitive 3',5'-cyclic phosphodiesterase 8B isoform X9 [Sus scrofa]	90	-48.7	1	1	2	GO:0004114(3',5'-cyclic-nucleotide phosphodiesterase activity);GO:0007165(signal transduction);GO:0046872(metal ion binding);GO:0004115(3',5'-cyclic-AMP phosphodiesterase activity);GO:0005575(cellular_component);GO:0005829(cytosol);GO:0006198(cAMP catabolic process);GO:0007186(G-protein coupled receptor signaling pathway);GO:0009187(cyclic nucleotide metabolic process);GO:0046676(negative regulat…	ko00230(Purine metabolism);ko04927(Cortisol synthesis and secretion);ko05032(Morphine addiction);ko04934(Cushing syndrome)
ssc-miR-135	XM_013994924.2	LOC106509481	LOC106509481	uncharacterized protein LOC106509481 [Sus scrofa]	72	-12.74	1	1	2
ssc-miR-135	XM_013994946.2	SERINC5	SERINC5	serine incorporator 5 isoform X1 [Sus scrofa]	85	-15.3	1	1	2	GO:0006658(phosphatidylserine metabolic process);GO:0006665(sphingolipid metabolic process);GO:0015194(L-serine transmembrane transporter activity);GO:0015825(L-serine transport);GO:0016021(integral component of membrane);GO:0042552(myelination)
ssc-miR-135	XM_013995047.2	ARL14EPL	ARL14EPL	ARL14 effector protein-like isoform X1 [Sus scrofa]	97	-15.1	1	1	2	GO:0003674(molecular_function);GO:0005575(cellular_component);GO:0008150(biological_process)	ko05410(Hypertrophic cardiomyopathy (HCM));ko05412(Arrhythmogenic right ventricular cardiomyopathy (ARVC));ko05414(Dilated cardiomyopathy (DCM));ko05416(Viral myocarditis)
ssc-miR-135	XM_013995089.2	LYRM7	LYRM7	complex III assembly factor LYRM7 isoform X3 [Sus scrofa]	64	-13.38	1	1	2	GO:0005739(mitochondrion);GO:0001891(phagocytic cup);GO:0005198(structural molecule activity);GO:0005737(cytoplasm);GO:0005856(cytoskeleton);GO:0005886(plasma membrane);GO:0006909(phagocytosis);GO:0007165(signal transduction);GO:0008360(regulation of cell shape);GO:0009966(regulation of signal transduction);GO:0042995(cell projection);GO:0070062(extracellular exosome)
ssc-miR-135	XM_013995829.2	ZNF514	ZNF514	zinc finger protein 514 isoform X2 [Sus scrofa]	58	-30.7	1	1	2	GO:0003700(DNA binding transcription factor activity);GO:0006355(regulation of transcription, DNA-templated);GO:0003676(nucleic acid binding);GO:0005622(intracellular);GO:0046872(metal ion binding)
ssc-miR-135	XM_013995896.2	SLC5A7	SLC5A7	high affinity choline transporter 1 isoform X2 [Sus scrofa]	54	-34.89	1	1	2	GO:0005307(choline:sodium symporter activity);GO:0005887(integral component of plasma membrane);GO:0007271(synaptic transmission, cholinergic);GO:0007274(neuromuscular synaptic transmission);GO:0008292(acetylcholine biosynthetic process);GO:0015871(choline transport);GO:0030424(axon);GO:0030425(dendrite);GO:0033265(choline binding);GO:0043204(perikaryon);GO:0045202(synapse);GO:0055085(transmembra…	ko04725(Cholinergic synapse);ko05231(Choline metabolism in cancer)
ssc-miR-135	XM_013996214.2	NDUFAF7	NDUFAF7	protein arginine methyltransferase NDUFAF7, mitochondrial isoform X1 [Sus scrofa]	54	-29.12	1	1	2	GO:0005615(extracellular space);GO:0005739(mitochondrion);GO:0019899(enzyme binding);GO:0032981(mitochondrial respiratory chain complex I assembly)	ko04714(Thermogenesis)
ssc-miR-135	XM_013996232.2	SLC44A5	SLC44A5	choline transporter-like protein 5 isoform X7 [Sus scrofa]	70	-25.02	1	1	2	GO:0016021(integral component of membrane)	ko05231(Choline metabolism in cancer)
ssc-miR-135	XM_013996616.2	SLC26A7	SLC26A7	anion exchange transporter isoform X6 [Sus scrofa]	83	-22.84	1	1	2	GO:0001696(gastric acid secretion);GO:0005254(chloride channel activity);GO:0005768(endosome);GO:0005887(integral component of plasma membrane);GO:0008271(secondary active sulfate transmembrane transporter activity);GO:0015106(bicarbonate transmembrane transporter activity);GO:0015116(sulfate transmembrane transporter activity);GO:0015301(anion:anion antiporter activity);GO:0015701(bicarbonate tr…	ko04971(Gastric acid secretion)
ssc-miR-135	XM_013997140.2	CELF3	CELF3	trinucleotide repeat containing 4, isoform CRA_d, partial [Mus musculus]	77	-31.3	1	1	2	GO:0000166(nucleotide binding);GO:0000381(regulation of alternative mRNA splicing, via spliceosome);GO:0003723(RNA binding);GO:0005634(nucleus);GO:0005737(cytoplasm);GO:0007283(spermatogenesis);GO:0008380(RNA splicing);GO:0030317(flagellated sperm motility);GO:0048026(positive regulation of mRNA splicing, via spliceosome);GO:0000398(mRNA splicing, via spliceosome);GO:0003729(mRNA binding);GO:0006…
ssc-miR-135	XM_013997591.2	TESPA1	TESPA1	LOW QUALITY PROTEIN: protein TESPA1 [Sus scrofa]	62	-75.05	1	1	2	GO:0005102(receptor binding);GO:0005737(cytoplasm);GO:0008180(COP9 signalosome);GO:0010387(COP9 signalosome assembly);GO:0033089(positive regulation of T cell differentiation in thymus);GO:0050862(positive regulation of T cell receptor signaling pathway)
ssc-miR-135	XM_013997595.2	NEUROD4	NEUROD4	neurogenic differentiation factor 4 [Sus scrofa]	59	-26.98	1	1	2	GO:0001764(neuron migration);GO:0003677(DNA binding);GO:0005634(nucleus);GO:0006351(transcription, DNA-templated);GO:0006355(regulation of transcription, DNA-templated);GO:0007219(Notch signaling pathway);GO:0007405(neuroblast proliferation);GO:0010001(glial cell differentiation);GO:0035881(amacrine cell differentiation);GO:0045165(cell fate commitment);GO:0045597(positive regulation of cell diff…
ssc-miR-135	XM_013997884.2	WNK1	WNK1	LOW QUALITY PROTEIN: serine/threonine-protein kinase WNK1 [Sus scrofa]	82	-14.69	1	1	2	GO:0004674(protein serine/threonine kinase activity);GO:0005829(cytosol);GO:0006468(protein phosphorylation);GO:0032414(positive regulation of ion transmembrane transporter activity);GO:0035556(intracellular signal transduction)
ssc-miR-135	XM_013998000.2	CHST11	CHST11	carbohydrate sulfotransferase 11 isoform X2 [Sus scrofa]	88	-13.72	1	1	2	GO:0001537(N-acetylgalactosamine 4-O-sulfotransferase activity);GO:0002063(chondrocyte development);GO:0007585(respiratory gaseous exchange);GO:0009791(post-embryonic development);GO:0016021(integral component of membrane);GO:0016051(carbohydrate biosynthetic process);GO:0030206(chondroitin sulfate biosynthetic process);GO:0030512(negative regulation of transforming growth factor beta receptor si…	ko00532(Glycosaminoglycan biosynthesis - chondroitin sulfate / dermatan sulfate)
ssc-miR-135	XM_013998028.2	ANO4	ANO4	anoctamin-4 isoform X3 [Sus scrofa]	66	-13.26	1	1	2	GO:0005229(intracellular calcium activated chloride channel activity);GO:0005622(intracellular);GO:0005886(plasma membrane);GO:0016021(integral component of membrane);GO:0017128(phospholipid scramblase activity);GO:0046983(protein dimerization activity);GO:0061589(calcium activated phosphatidylserine scrambling);GO:0061590(calcium activated phosphatidylcholine scrambling);GO:0061591(calcium activ…
ssc-miR-135	XM_013998419.2	LOC100512052	LOC100512052	zinc finger protein 27 [Sus scrofa]	88	-43.42	1	1	2	GO:0003676(nucleic acid binding);GO:0003700(DNA binding transcription factor activity);GO:0005622(intracellular);GO:0006355(regulation of transcription, DNA-templated);GO:0046872(metal ion binding)
ssc-miR-135	XM_013998464.2	ZNF829	ZNF829	zinc finger protein 829 isoform X2 [Sus scrofa]	89	-14.95	1	1	2	GO:0003676(nucleic acid binding);GO:0003700(DNA binding transcription factor activity);GO:0005622(intracellular);GO:0006355(regulation of transcription, DNA-templated);GO:0046872(metal ion binding)
ssc-miR-135	XM_013998854.2	ZNF470	ZNF470	zinc finger protein 470 isoform X4 [Sus scrofa]	69	-26.5	1	1	2	GO:0003676(nucleic acid binding);GO:0003700(DNA binding transcription factor activity);GO:0006355(regulation of transcription, DNA-templated);GO:0046872(metal ion binding);GO:0005622(intracellular)
ssc-miR-135	XM_013998900.2	ZNF135	ZNF135	zinc finger protein 135 isoform X7 [Sus scrofa]	95	-19.22	1	1	2	GO:0003676(nucleic acid binding);GO:0003700(DNA binding transcription factor activity);GO:0005622(intracellular);GO:0006355(regulation of transcription, DNA-templated);GO:0007010(cytoskeleton organization);GO:0022604(regulation of cell morphogenesis);GO:0046872(metal ion binding)
ssc-miR-135	XM_013998909.2	ZNF329	ZNF329	zinc finger protein 329 isoform X1 [Sus scrofa]	77	-11.25	1	1	2	GO:0003676(nucleic acid binding);GO:0046872(metal ion binding)
ssc-miR-135	XM_013999297.2	LOC100620188	LOC100620188	zinc finger protein 396 [Sus scrofa]	88	-13.49	1	1	2	GO:0003700(DNA binding transcription factor activity);GO:0005634(nucleus);GO:0006351(transcription, DNA-templated);GO:0006355(regulation of transcription, DNA-templated);GO:0043565(sequence-specific DNA binding);GO:0046872(metal ion binding)
ssc-miR-135	XM_021062238.1	LOC100514670	LOC100514670	LOW QUALITY PROTEIN: olfactory receptor 51F2-like [Sus scrofa]	62	-16.94	1	1	2	GO:0004984(olfactory receptor activity);GO:0005886(plasma membrane);GO:0007165(signal transduction)	ko04740(Olfactory transduction)
ssc-miR-135	XM_021062323.1	LOC110255360	LOC110255360	interferon-induced very large GTPase 1-like [Sus scrofa]	63	-13.39	1	1	2	GO:0005525(GTP binding)
ssc-miR-135	XM_021062357.1	LOC100516280	LOC100516280	olfactory receptor 52D1-like [Sus scrofa]	69	-10.46	1	1	2	GO:0004984(olfactory receptor activity);GO:0005886(plasma membrane);GO:0007165(signal transduction)	ko04740(Olfactory transduction)
ssc-miR-135	XM_021062396.1	LOC100737900	LOC100737900	olfactory receptor 51G2 [Sus scrofa]	85	-15.76	1	1	2	GO:0004930(G-protein coupled receptor activity);GO:0004984(olfactory receptor activity);GO:0005886(plasma membrane);GO:0007165(signal transduction);GO:0007186(G-protein coupled receptor signaling pathway);GO:0016021(integral component of membrane);GO:0050911(detection of chemical stimulus involved in sensory perception of smell)	ko04740(Olfactory transduction)
ssc-miR-135	XM_021062405.1	LOC100514119	LOC100514119	olfactory receptor 52R1 [Sus scrofa]	77	-14.59	1	1	2	GO:0004930(G-protein coupled receptor activity);GO:0004984(olfactory receptor activity);GO:0005886(plasma membrane);GO:0007165(signal transduction);GO:0007186(G-protein coupled receptor signaling pathway);GO:0016021(integral component of membrane);GO:0050911(detection of chemical stimulus involved in sensory perception of smell)	ko04740(Olfactory transduction)
ssc-miR-135	XM_021062406.1	LOC100511705	LOC100511705	olfactory receptor 51F1-like [Sus scrofa]	94	-12.55	1	1	2	GO:0004930(G-protein coupled receptor activity);GO:0004984(olfactory receptor activity);GO:0005886(plasma membrane);GO:0007165(signal transduction);GO:0007186(G-protein coupled receptor signaling pathway);GO:0016021(integral component of membrane);GO:0050911(detection of chemical stimulus involved in sensory perception of smell)	ko04740(Olfactory transduction)
ssc-miR-135	XM_021062424.1	RRM1	RRM1	LOW QUALITY PROTEIN: ribonucleoside-diphosphate reductase large subunit [Sus scrofa]	66	-18.12	1	1	2	GO:0004748(ribonucleoside-diphosphate reductase activity, thioredoxin disulfide as acceptor);GO:0005524(ATP binding);GO:0005971(ribonucleoside-diphosphate reductase complex);GO:0006260(DNA replication);GO:0009263(deoxyribonucleotide biosynthetic process);GO:0051290(protein heterotetramerization);GO:0055114(oxidation-reduction process);GO:0070062(extracellular exosome)	ko00230(Purine metabolism);ko00240(Pyrimidine metabolism);ko00480(Glutathione metabolism);ko00983(Drug metabolism - other enzymes)
ssc-miR-135	XM_021062535.1	SYT16	SYT16	synaptotagmin-16 isoform X3 [Sus scrofa]	67	-81	1	1	2	GO:0005509(calcium ion binding);GO:0005544(calcium-dependent phospholipid binding);GO:0005886(plasma membrane);GO:0006906(vesicle fusion);GO:0017158(regulation of calcium ion-dependent exocytosis);GO:0019905(syntaxin binding);GO:0030276(clathrin binding);GO:0042803(protein homodimerization activity);GO:0046982(protein heterodimerization activity);GO:0048791(calcium ion-regulated exocytosis of neu…
ssc-miR-135	XM_021062536.1	LOC102162715	LOC102162715	putative uncharacterized protein FLJ37770 isoform X2 [Sus scrofa]	69	-18.39	1	1	2	GO:0004803(transposase activity);GO:0005575(cellular_component);GO:0006313(transposition, DNA-mediated)	ko00310(Lysine degradation)
ssc-miR-135	XM_021062619.1	LOC110255411	LOC110255411	uncharacterized protein LOC110255411 [Sus scrofa]	55	-13.13	1	1	2
ssc-miR-135	XM_021062741.1	LOC100627195	LOC100627195	protein NPAT isoform X2 [Sus scrofa]	58	-14.16	1	1	2	GO:0000083(regulation of transcription involved in G1/S transition of mitotic cell cycle);GO:0003713(transcription coactivator activity);GO:0003714(transcription corepressor activity);GO:0005737(cytoplasm);GO:0008022(protein C-terminus binding);GO:0015030(Cajal body);GO:0045893(positive regulation of transcription, DNA-templated);GO:0047485(protein N-terminus binding);GO:0097504(Gemini of coiled …
ssc-miR-135	XM_021062840.1	ZW10	ZW10	centromere/kinetochore protein zw10 homolog [Sus scrofa]	76	-15.22	1	1	2	GO:0000132(establishment of mitotic spindle orientation);GO:0000922(spindle pole);GO:0005634(nucleus);GO:0005783(endoplasmic reticulum);GO:0005828(kinetochore microtubule);GO:0006888(ER to Golgi vesicle-mediated transport);GO:0007030(Golgi organization);GO:0007080(mitotic metaphase plate congression);GO:0007094(mitotic spindle assembly checkpoint);GO:0007096(regulation of exit from mitosis);GO:00…
ssc-miR-135	XM_021062978.1	POU2F3	POU2F3	PREDICTED: POU domain, class 2, transcription factor 3 [Chrysochloris asiatica]	67	-13.72	1	1	2	GO:0000978(RNA polymerase II proximal promoter sequence-specific DNA binding);GO:0005654(nucleoplasm);GO:0005737(cytoplasm);GO:0006366(transcription by RNA polymerase II);GO:0043922(negative regulation by host of viral transcription);GO:0045944(positive regulation of transcription by RNA polymerase II)
ssc-miR-135	XM_021063007.1	LOC100523684	LOC100523684	tubulin-specific chaperone cofactor E-like protein isoform X6 [Sus scrofa]	62	-20.22	1	1	2	GO:0005201(extracellular matrix structural constituent);GO:0007160(cell-matrix adhesion);GO:0007605(sensory perception of sound);GO:0070062(extracellular exosome);GO:0005515(protein binding);GO:0005737(cytoplasm);GO:0005856(cytoskeleton)
ssc-miR-135	XM_021063023.1	CLMP	CLMP	CXADR-like membrane protein isoform X4 [Sus scrofa]	69	-17.66	1	1	2	GO:0005881(cytoplasmic microtubule);GO:0005923(bicellular tight junction);GO:0009986(cell surface);GO:0016021(integral component of membrane);GO:0048565(digestive tract development);GO:0070062(extracellular exosome)
ssc-miR-135	XM_021063138.1	LOC100516455	LOC100516455	uncharacterized protein LOC100516455 isoform X5 [Sus scrofa]	85	-15.15	1	1	2	GO:0005198(structural molecule activity);GO:0045095(keratin filament);GO:0003727(single-stranded RNA binding);GO:0004812(aminoacyl-tRNA ligase activity);GO:0005524(ATP binding);GO:0006418(tRNA aminoacylation for protein translation);GO:0032197(transposition, RNA-mediated)
ssc-miR-135	XM_021063359.1	TEX47	TEX47	uncharacterized protein C7orf62 homolog [Sus scrofa]	76	-26.77	1	1	2	GO:0003674(molecular_function);GO:0005575(cellular_component);GO:0008150(biological_process)
ssc-miR-135	XM_021063398.1	NXPH1	NXPH1	neurexophilin 1, isoform CRA_a, partial [Mus musculus]	82	-72.57	1	1	2	GO:0005102(receptor binding)
ssc-miR-135	XM_021063477.1	SEMA3A	SEMA3A	semaphorin-3A isoform X5 [Sus scrofa]	84	-10.31	1	1	2	GO:0001755(neural crest cell migration);GO:0005615(extracellular space);GO:0030215(semaphorin receptor binding);GO:0030424(axon);GO:0038191(neuropilin binding);GO:0045499(chemorepellent activity);GO:0048843(negative regulation of axon extension involved in axon guidance);GO:0050919(negative chemotaxis);GO:0071526(semaphorin-plexin signaling pathway);GO:2001224(positive regulation of neuron migrat…	ko04360(Axon guidance)
ssc-miR-135	XM_021063484.1	PCLO	PCLO	LOW QUALITY PROTEIN: protein piccolo [Sus scrofa]	66	-12.46	1	1	2	GO:0005522(profilin binding);GO:0007010(cytoskeleton organization);GO:0007416(synapse assembly);GO:0014069(postsynaptic density);GO:0017157(regulation of exocytosis);GO:0019933(cAMP-mediated signaling);GO:0030073(insulin secretion);GO:0046872(metal ion binding);GO:0048786(presynaptic active zone);GO:0070062(extracellular exosome)	ko04911(Insulin secretion)
ssc-miR-135	XM_021063514.1	FREM1	FREM1	FRAS1-related extracellular matrix protein 1 isoform X6 [Sus scrofa]	99	-34.66	1	1	2	GO:0005604(basement membrane);GO:0007154(cell communication);GO:0007160(cell-matrix adhesion);GO:0016021(integral component of membrane);GO:0097094(craniofacial suture morphogenesis)
ssc-miR-135	XM_021063599.1	ARHGEF5	ARHGEF5	rho guanine nucleotide exchange factor 5 [Sus scrofa]	88	-41.04	1	1	2	GO:0005089(Rho guanyl-nucleotide exchange factor activity);GO:0005622(intracellular);GO:0035023(regulation of Rho protein signal transduction);GO:0035556(intracellular signal transduction);GO:0043547(positive regulation of GTPase activity)
ssc-miR-135	XM_021063674.1	RFWD2	RFWD2	E3 ubiquitin-protein ligase RFWD2 isoform X6 [Sus scrofa]	89	-26.51	1	1	2	GO:0005654(nucleoplasm);GO:0005737(cytoplasm);GO:0005813(centrosome);GO:0005925(focal adhesion);GO:0008270(zinc ion binding);GO:0010212(response to ionizing radiation);GO:0016567(protein ubiquitination);GO:0032436(positive regulation of proteasomal ubiquitin-dependent protein catabolic process);GO:0061630(ubiquitin protein ligase activity)	ko04120(Ubiquitin mediated proteolysis);ko04115(p53 signaling pathway)
ssc-miR-135	XM_021063737.1	AXDND1	AXDND1	axonemal dynein light chain domain-containing protein 1 isoform X3 [Sus scrofa]	74	-15.33	1	1	2	GO:0003674(molecular_function);GO:0005575(cellular_component);GO:0008150(biological_process)
ssc-miR-135	XM_021063742.1	TDRD5	TDRD5	LOW QUALITY PROTEIN: tudor domain-containing protein 5 [Sus scrofa]	77	-10.67	1	1	2	GO:0007286(spermatid development);GO:0030719(P granule organization);GO:0033391(chromatoid body);GO:0043046(DNA methylation involved in gamete generation);GO:0071546(pi-body)
ssc-miR-135	XM_021063797.1	LAMC2	LAMC2	laminin subunit gamma-2 [Sus scrofa]	91	-43.2	1	1	2	GO:0003674(molecular_function);GO:0005604(basement membrane);GO:0005607(laminin-2 complex);GO:0005610(laminin-5 complex);GO:0005615(extracellular space);GO:0005938(cell cortex);GO:0008150(biological_process);GO:0008201(heparin binding);GO:0008284(positive regulation of cell proliferation);GO:0016020(membrane);GO:0030335(positive regulation of cell migration);GO:0048471(perinuclear region of cytop…	ko04151(PI3K-Akt signaling pathway);ko04512(ECM-receptor interaction);ko04510(Focal adhesion);ko05200(Pathways in cancer);ko05222(Small cell lung cancer);ko05165(Human papillomavirus infection);ko05146(Amoebiasis);ko05145(Toxoplasmosis)
ssc-miR-135	XM_021063949.1	TMPRSS5	TMPRSS5	LOW QUALITY PROTEIN: transmembrane protease serine 5 [Sus scrofa]	67	-16.07	1	1	2	GO:0004252(serine-type endopeptidase activity);GO:0006508(proteolysis)
ssc-miR-135	XM_021064054.1	DDX58	DDX58	probable ATP-dependent RNA helicase DDX58 isoform X2 [Sus scrofa]	53	-10.03	1	1	2	GO:0003676(nucleic acid binding);GO:0004386(helicase activity);GO:0005524(ATP binding);GO:0002230(positive regulation of defense response to virus by host);GO:0003725(double-stranded RNA binding);GO:0003727(single-stranded RNA binding);GO:0005737(cytoplasm);GO:0005923(bicellular tight junction);GO:0008270(zinc ion binding);GO:0015629(actin cytoskeleton);GO:0030334(regulation of cell migration);GO…	ko04064(NF-kappa B signaling pathway);ko04622(RIG-I-like receptor signaling pathway);ko04623(Cytosolic DNA-sensing pathway);ko05162(Measles);ko05164(Influenza A);ko05161(Hepatitis B);ko05160(Hepatitis C);ko05168(Herpes simplex infection);ko05169(Epstein-Barr virus infection)
ssc-miR-135	XM_021064140.1	CEP170	CEP170	centrosomal protein of 170 kDa isoform X9 [Sus scrofa]	79	-22.61	1	1	2	GO:0005814(centriole);GO:0031965(nuclear membrane)
ssc-miR-135	XM_021064213.1	FRMD4A	FRMD4A	FERM domain-containing protein 4A isoform X9 [Sus scrofa]	53	-15.85	1	1	2	GO:0005856(cytoskeleton);GO:0005923(bicellular tight junction);GO:0030674(protein binding, bridging);GO:0090162(establishment of epithelial cell polarity)
ssc-miR-135	XM_021064231.1	PARD3	PARD3	LOW QUALITY PROTEIN: partitioning defective 3 homolog [Sus scrofa]	97	-13.64	1	1	2	GO:0005515(protein binding);GO:0005546(phosphatidylinositol-4,5-bisphosphate binding);GO:0005547(phosphatidylinositol-3,4,5-trisphosphate binding);GO:0005829(cytosol);GO:0005856(cytoskeleton);GO:0005886(plasma membrane);GO:0005911(cell-cell junction);GO:0005923(bicellular tight junction);GO:0005938(cell cortex);GO:0006612(protein targeting to membrane);GO:0007049(cell cycle);GO:0007163(establishm…	ko04015(Rap1 signaling pathway);ko04390(Hippo signaling pathway);ko04080(Neuroactive ligand-receptor interaction);ko04144(Endocytosis);ko04520(Adherens junction);ko04530(Tight junction);ko04062(Chemokine signaling pathway);ko04360(Axon guidance);ko05165(Human papillomavirus infection)
ssc-miR-135	XM_021064249.1	LOC106509183	LOC106509183	histone-arginine methyltransferase CARM1-like isoform X3 [Sus scrofa]	85	-12.59	1	1	2	GO:0005829(cytosol);GO:0006355(regulation of transcription, DNA-templated);GO:0008469(histone-arginine N-methyltransferase activity);GO:0035242(protein-arginine omega-N asymmetric methyltransferase activity)	ko01522(Endocrine resistance)
ssc-miR-135	XM_021064284.1	LOC110255605	LOC110255605	uncharacterized protein LOC110255605 [Sus scrofa]	52	-15.78	1	1	2
ssc-miR-135	XM_021064289.1	CDC73	CDC73	parafibromin [Mus musculus]	77	-13.97	1	1	2	GO:0000122(negative regulation of transcription by RNA polymerase II);GO:0000784(nuclear chromosome, telomeric region);GO:0000993(RNA polymerase II core binding);GO:0001711(endodermal cell fate commitment);GO:0005737(cytoplasm);GO:0006368(transcription elongation from RNA polymerase II promoter);GO:0006378(mRNA polyadenylation);GO:0010390(histone monoubiquitination);GO:0016593(Cdc73/Paf1 complex)…
ssc-miR-135	XM_021064291.1	SMARCA2	SMARCA2	probable global transcription activator SNF2L2 isoform X2 [Sus scrofa]	73	-14.24	1	1	2	GO:0000122(negative regulation of transcription by RNA polymerase II);GO:0000790(nuclear chromatin);GO:0003682(chromatin binding);GO:0003713(transcription coactivator activity);GO:0004386(helicase activity);GO:0005515(protein binding);GO:0005524(ATP binding);GO:0005634(nucleus);GO:0005654(nucleoplasm);GO:0006338(chromatin remodeling);GO:0006351(transcription, DNA-templated);GO:0006355(regulation …	ko04714(Thermogenesis);ko05225(Hepatocellular carcinoma)
ssc-miR-135	XM_021064292.1	USH2A	USH2A	LOW QUALITY PROTEIN: usherin [Sus scrofa]	70	-17.88	1	1	2	GO:0001917(photoreceptor inner segment);GO:0002142(stereocilia ankle link complex);GO:0005518(collagen binding);GO:0005604(basement membrane);GO:0005737(cytoplasm);GO:0007605(sensory perception of sound);GO:0016021(integral component of membrane);GO:0016324(apical plasma membrane);GO:0017022(myosin binding);GO:0032391(photoreceptor connecting cilium);GO:0035315(hair cell differentiation);GO:00360…
ssc-miR-135	XM_021064308.1	LOC102164422	LOC102164422	uncharacterized protein LOC102164422 isoform X2 [Sus scrofa]	81	-11.36	1	1	2	GO:0003777(microtubule motor activity);GO:0005654(nucleoplasm);GO:0005794(Golgi apparatus);GO:0005814(centriole);GO:0008017(microtubule binding);GO:0008152(metabolic process);GO:0008289(lipid binding);GO:0051225(spindle assembly);GO:0000733(DNA strand renaturation);GO:0003677(DNA binding);GO:0005507(copper ion binding);GO:0005524(ATP binding);GO:0005634(nucleus);GO:0005730(nucleolus);GO:0005737(c…
ssc-miR-135	XM_021064335.1	MARK1	MARK1	serine/threonine-protein kinase MARK1 isoform X6 [Sus scrofa]	98	-13.24	1	1	2	GO:0004674(protein serine/threonine kinase activity);GO:0005524(ATP binding);GO:0006468(protein phosphorylation);GO:0004672(protein kinase activity)
ssc-miR-135	XM_021064378.1	NVL	NVL	nuclear valosin-containing protein-like isoform X3 [Sus scrofa]	71	-11.11	1	1	2	GO:0005515(protein binding);GO:0005524(ATP binding);GO:0005634(nucleus);GO:0005654(nucleoplasm);GO:0005697(telomerase holoenzyme complex);GO:0005730(nucleolus);GO:0005739(mitochondrion);GO:0016020(membrane);GO:0042254(ribosome biogenesis);GO:0051973(positive regulation of telomerase activity);GO:1990275(preribosome binding)	ko03008(Ribosome biogenesis in eukaryotes)
ssc-miR-135	XM_021064390.1	ENAH	ENAH	protein enabled homolog isoform X9 [Sus scrofa]	72	-30.51	1	1	2	GO:0005737(cytoplasm);GO:0005886(plasma membrane);GO:0005925(focal adhesion);GO:0050699(WW domain binding);GO:0001725(stress fiber);GO:0001843(neural tube closure);GO:0005515(protein binding);GO:0005522(profilin binding);GO:0005829(cytosol);GO:0007015(actin filament organization);GO:0007411(axon guidance);GO:0008154(actin polymerization or depolymerization);GO:0017124(SH3 domain binding);GO:00300…	ko04810(Regulation of actin cytoskeleton);ko04360(Axon guidance)
ssc-miR-135	XM_021064564.1	SYT2	SYT2	synaptotagmin-2 isoform X2 [Sus scrofa]	81	-28.8	1	1	2	GO:0005509(calcium ion binding);GO:0005544(calcium-dependent phospholipid binding);GO:0005829(cytosol);GO:0005886(plasma membrane);GO:0006906(vesicle fusion);GO:0016021(integral component of membrane);GO:0017158(regulation of calcium ion-dependent exocytosis);GO:0019905(syntaxin binding);GO:0030276(clathrin binding);GO:0030672(synaptic vesicle membrane);GO:0048488(synaptic vesicle endocytosis);GO…
ssc-miR-135	XM_021064567.1	KDM5B	KDM5B	lysine-specific demethylase 5B [Sus scrofa]	60	-12.33	1	1	2	GO:0003677(DNA binding);GO:0005634(nucleus);GO:0008270(zinc ion binding);GO:0016706(oxidoreductase activity, acting on paired donors, with incorporation or reduction of molecular oxygen, 2-oxoglutarate as one donor, and incorporation of one atom each of oxygen into both donors);GO:0055114(oxidation-reduction process)
ssc-miR-135	XM_021064602.1	C10H9orf3	C10H9orf3	aminopeptidase O isoform X4 [Sus scrofa]	52	-17.55	1	1	2	GO:0005730(nucleolus);GO:0005737(cytoplasm);GO:0005886(plasma membrane);GO:0006508(proteolysis);GO:0008270(zinc ion binding);GO:0042277(peptide binding);GO:0043171(peptide catabolic process);GO:0070006(metalloaminopeptidase activity)
ssc-miR-135	XM_021064626.1	PIP5K1B	PIP5K1B	phosphatidylinositol 4-phosphate 5-kinase type-1 beta isoform X2 [Sus scrofa]	88	-11.28	1	1	2	GO:0016307(phosphatidylinositol phosphate kinase activity);GO:0046854(phosphatidylinositol phosphorylation)	ko00562(Inositol phosphate metabolism);ko04070(Phosphatidylinositol signaling system);ko04072(Phospholipase D signaling pathway);ko04144(Endocytosis);ko04810(Regulation of actin cytoskeleton);ko04666(Fc gamma R-mediated phagocytosis);ko05231(Choline metabolism in cancer)
ssc-miR-135	XM_021064642.1	NTRK2	NTRK2	BDNF/NT-3 growth factors receptor isoform X6 [Sus scrofa]	76	-45.84	1	1	2	GO:0001570(vasculogenesis);GO:0001764(neuron migration);GO:0005524(ATP binding);GO:0005768(endosome);GO:0005829(cytosol);GO:0005887(integral component of plasma membrane);GO:0007528(neuromuscular junction development);GO:0007612(learning);GO:0007623(circadian rhythm);GO:0007631(feeding behavior);GO:0010628(positive regulation of gene expression);GO:0010976(positive regulation of neuron projection…	ko04014(Ras signaling pathway);ko04010(MAPK signaling pathway);ko04151(PI3K-Akt signaling pathway);ko04722(Neurotrophin signaling pathway);ko05034(Alcoholism)
ssc-miR-135	XM_021064809.1	LOC102166590	LOC102166590	putative methyltransferase NSUN6 [Sus scrofa]	90	-19.07	1	1	2	GO:0003723(RNA binding);GO:0008168(methyltransferase activity);GO:0032259(methylation)
ssc-miR-135	XM_021064811.1	CUBN	CUBN	LOW QUALITY PROTEIN: cubilin [Sus scrofa]	91	-11.6	1	1	2	GO:0005768(endosome);GO:0005783(endoplasmic reticulum);GO:0005794(Golgi apparatus);GO:0005903(brush border);GO:0005905(clathrin-coated pit);GO:0006898(receptor-mediated endocytosis);GO:0016324(apical plasma membrane);GO:0030139(endocytic vesicle);GO:0042803(protein homodimerization activity);GO:0042953(lipoprotein transport);GO:0070062(extracellular exosome)	ko04977(Vitamin digestion and absorption)
ssc-miR-135	XM_021064834.1	ITGA8	ITGA8	integrin alpha-8 [Sus scrofa]	74	-12.59	1	1	2	GO:0001656(metanephros development);GO:0005783(endoplasmic reticulum);GO:0005925(focal adhesion);GO:0007160(cell-matrix adhesion);GO:0007229(integrin-mediated signaling pathway);GO:0007613(memory);GO:0008305(integrin complex);GO:0009986(cell surface);GO:0030030(cell projection organization);GO:0030198(extracellular matrix organization);GO:0030511(positive regulation of transforming growth factor …	ko04151(PI3K-Akt signaling pathway);ko04512(ECM-receptor interaction);ko04514(Cell adhesion molecules (CAMs));ko04510(Focal adhesion);ko04810(Regulation of actin cytoskeleton);ko05410(Hypertrophic cardiomyopathy (HCM));ko05412(Arrhythmogenic right ventricular cardiomyopathy (ARVC));ko05414(Dilated cardiomyopathy (DCM));ko05165(Human papillomavirus infection)
ssc-miR-135	XM_021064906.1	GPR158	GPR158	probable G-protein coupled receptor 158 isoform X2 [Sus scrofa]	76	-38.22	1	1	2	GO:0005886(plasma membrane);GO:0007186(G-protein coupled receptor signaling pathway)
ssc-miR-135	XM_021064913.1	ENKUR	ENKUR	enkurin isoform X2 [Sus scrofa]	66	-30.32	1	1	2	GO:0001669(acrosomal vesicle);GO:0005516(calmodulin binding);GO:0097228(sperm principal piece)
ssc-miR-135	XM_021065004.1	ATP5C1	ATP5C1	ATP synthase subunit gamma, mitochondrial isoform X1 [Sus scrofa]	78	-16.11	1	1	2	GO:0005515(protein binding);GO:0005753(mitochondrial proton-transporting ATP synthase complex);GO:0015986(ATP synthesis coupled proton transport);GO:0043209(myelin sheath);GO:0045261(proton-transporting ATP synthase complex, catalytic core F(1));GO:0046933(proton-transporting ATP synthase activity, rotational mechanism);GO:0046961(proton-transporting ATPase activity, rotational mechanism);GO:0070…	ko00190(Oxidative phosphorylation);ko04714(Thermogenesis);ko05010(Alzheimer disease);ko05012(Parkinson disease);ko05016(Huntington disease)
ssc-miR-135	XM_021065057.1	PRUNE2	PRUNE2	LOW QUALITY PROTEIN: protein prune homolog 2 [Sus scrofa]	93	-23.94	1	1	2	GO:0005737(cytoplasm);GO:0006915(apoptotic process);GO:0016462(pyrophosphatase activity)
ssc-miR-135	XM_021065088.1	LOC102158399	LOC102158399	uncharacterized protein LOC102158399 [Sus scrofa]	66	-36.32	1	1	2
ssc-miR-135	XM_021065089.1	LOC110255734	LOC110255734	uncharacterized protein LOC110255734 [Sus scrofa]	80	-11.52	1	1	2
ssc-miR-135	XM_021065186.1	LOC106507939	LOC106507939	uncharacterized protein LOC106507939 isoform X1 [Sus scrofa]	61	-20.06	1	1	2	GO:0003964(RNA-directed DNA polymerase activity);GO:0006310(DNA recombination);GO:0009036(Type II site-specific deoxyribonuclease activity);GO:0032197(transposition, RNA-mediated);GO:0032199(reverse transcription involved in RNA-mediated transposition);GO:0046872(metal ion binding);GO:0090305(nucleic acid phosphodiester bond hydrolysis)
ssc-miR-135	XM_021065191.1	NBEA	NBEA	neurobeachin isoform X9 [Sus scrofa]	84	-41.37	1	1	2	GO:0005802(trans-Golgi network);GO:0005829(cytosol);GO:0005886(plasma membrane);GO:0008104(protein localization);GO:0012505(endomembrane system);GO:0019901(protein kinase binding)
ssc-miR-135	XM_021065269.1	FOXO1	FOXO1	forkhead box protein O1 [Sus scrofa]	99	-12.89	1	1	2	GO:0000122(negative regulation of transcription by RNA polymerase II);GO:0001568(blood vessel development);GO:0005634(nucleus);GO:0005737(cytoplasm);GO:0006351(transcription, DNA-templated);GO:0006974(cellular response to DNA damage stimulus);GO:0008013(beta-catenin binding);GO:0008134(transcription factor binding);GO:0008286(insulin receptor signaling pathway);GO:0009267(cellular response to sta…	ko04068(FoxO signaling pathway);ko04152(AMPK signaling pathway);ko04218(Cellular senescence);ko04910(Insulin signaling pathway);ko04922(Glucagon signaling pathway);ko04919(Thyroid hormone signaling pathway);ko04211(Longevity regulating pathway - mammal);ko04213(Longevity regulating pathway - multiple species);ko05200(Pathways in cancer);ko05202(Transcriptional misregulation in cancers);ko05215(Pr…
ssc-miR-135	XM_021065304.1	LOC106505279	LOC106505279	LOW QUALITY PROTEIN: uncharacterized protein LOC106505279 [Sus scrofa]	98	-18.11	1	1	2	GO:0016020(membrane);GO:0016021(integral component of membrane)
ssc-miR-135	XM_021065393.1	LOC102159419	LOC102159419	uncharacterized protein LOC102159419 [Sus scrofa]	85	-12.27	1	1	2
ssc-miR-135	XM_021065428.1	ZMYM2	ZMYM2	zinc finger MYM-type protein 2 isoform X1 [Sus scrofa]	96	-15.74	1	1	2	GO:0000981(RNA polymerase II transcription factor activity, sequence-specific DNA binding);GO:0003677(DNA binding);GO:0005654(nucleoplasm);GO:0005737(cytoplasm);GO:0006357(regulation of transcription by RNA polymerase II);GO:0007010(cytoskeleton organization);GO:0007275(multicellular organism development);GO:0008270(zinc ion binding);GO:0016605(PML body);GO:0022604(regulation of cell morphogenesi…
ssc-miR-135	XM_021065624.1	DGKH	DGKH	LOW QUALITY PROTEIN: diacylglycerol kinase eta [Sus scrofa]	71	-85.7	1	1	2	GO:0004143(diacylglycerol kinase activity);GO:0005524(ATP binding);GO:0005634(nucleus);GO:0005737(cytoplasm);GO:0005768(endosome);GO:0005886(plasma membrane);GO:0007205(protein kinase C-activating G-protein coupled receptor signaling pathway);GO:0016310(phosphorylation);GO:0030168(platelet activation);GO:0031965(nuclear membrane);GO:0035556(intracellular signal transduction);GO:0046872(metal ion …	ko00561(Glycerolipid metabolism);ko00564(Glycerophospholipid metabolism);ko04070(Phosphatidylinositol signaling system);ko04072(Phospholipase D signaling pathway);ko05231(Choline metabolism in cancer)
ssc-miR-135	XM_021065644.1	CNMD	CNMD	leukocyte cell-derived chemotaxin 1 isoform X2 [Sus scrofa]	86	-26.15	1	1	2	GO:0012505(endomembrane system);GO:0016021(integral component of membrane);GO:0016525(negative regulation of angiogenesis);GO:0030154(cell differentiation);GO:0051216(cartilage development)	ko04080(Neuroactive ligand-receptor interaction)
ssc-miR-135	XM_021065648.1	DIAPH3	DIAPH3	protein diaphanous homolog 3 isoform X2 [Sus scrofa]	92	-13.6	1	1	2	GO:0003779(actin binding);GO:0017048(Rho GTPase binding);GO:0030036(actin cytoskeleton organization)	ko04810(Regulation of actin cytoskeleton)
ssc-miR-135	XM_021065781.1	SLITRK6	SLITRK6	SLIT and NTRK-like protein 6 isoform X2 [Sus scrofa]	56	-35.59	1	1	2	GO:0001964(startle response);GO:0002088(lens development in camera-type eye);GO:0002093(auditory receptor cell morphogenesis);GO:0005887(integral component of plasma membrane);GO:0007409(axonogenesis);GO:0007416(synapse assembly);GO:0007601(visual perception);GO:0008344(adult locomotory behavior);GO:0009986(cell surface);GO:0021562(vestibulocochlear nerve development);GO:0031223(auditory behavior…	ko04512(ECM-receptor interaction)
ssc-miR-135	XM_021065785.1	SOX21	SOX21	PREDICTED: transcription factor SOX-21 [Cercocebus atys]	83	-35.07	1	1	2	GO:0000981(RNA polymerase II transcription factor activity, sequence-specific DNA binding);GO:0001942(hair follicle development);GO:0003677(DNA binding);GO:0003700(DNA binding transcription factor activity);GO:0005575(cellular_component);GO:0005634(nucleus);GO:0006351(transcription, DNA-templated);GO:0006355(regulation of transcription, DNA-templated);GO:0006357(regulation of transcription by RNA…
ssc-miR-135	XM_021065922.1	ARHGEF7	ARHGEF7	rho guanine nucleotide exchange factor 7 isoform X9 [Sus scrofa]	67	-15.13	1	1	2	GO:0000322(storage vacuole);GO:0001726(ruffle);GO:0002244(hematopoietic progenitor cell differentiation);GO:0005085(guanyl-nucleotide exchange factor activity);GO:0005089(Rho guanyl-nucleotide exchange factor activity);GO:0005515(protein binding);GO:0005829(cytosol);GO:0005886(plasma membrane);GO:0005925(focal adhesion);GO:0005938(cell cortex);GO:0007030(Golgi organization);GO:0007165(signal tran…	ko04810(Regulation of actin cytoskeleton)
ssc-miR-135	XM_021066272.1	SHISA6	SHISA6	LOW QUALITY PROTEIN: protein shisa-6 homolog [Sus scrofa]	63	-45.15	1	1	2	GO:0014069(postsynaptic density);GO:0032281(AMPA glutamate receptor complex);GO:0032591(dendritic spine membrane);GO:0045202(synapse);GO:0045211(postsynaptic membrane);GO:0048172(regulation of short-term neuronal synaptic plasticity);GO:2000311(regulation of AMPA receptor activity)	ko03450(Non-homologous end-joining)
ssc-miR-135	XM_021066273.1	ADPRM	ADPRM	manganese-dependent ADP-ribose/CDP-alcohol diphosphatase isoform X6 [Sus scrofa]	83	-28.03	1	1	2	GO:0016787(hydrolase activity);GO:0016021(integral component of membrane)	ko00564(Glycerophospholipid metabolism);ko00230(Purine metabolism)
ssc-miR-135	XM_021066318.1	LOC102160183	LOC102160183	uncharacterized protein LOC102160183 [Sus scrofa]	66	-21.34	1	1	2
ssc-miR-135	XM_021066510.1	ENGASE	ENGASE	cytosolic endo-beta-N-acetylglucosaminidase isoform X2 [Sus scrofa]	92	-20.55	1	1	2	GO:0005737(cytoplasm);GO:0033925(mannosyl-glycoprotein endo-beta-N-acetylglucosaminidase activity)	ko00511(Other glycan degradation)
ssc-miR-135	XM_021066519.1	TBC1D2	TBC1D2	LOW QUALITY PROTEIN: TBC1 domain family member 2A [Sus scrofa]	67	-51.46	1	1	2	GO:0005096(GTPase activator activity);GO:0005622(intracellular);GO:0006886(intracellular protein transport);GO:0012505(endomembrane system);GO:0017137(Rab GTPase binding);GO:0030054(cell junction);GO:0031338(regulation of vesicle fusion);GO:0031410(cytoplasmic vesicle);GO:0045296(cadherin binding);GO:0090630(activation of GTPase activity)
ssc-miR-135	XM_021066625.1	SMIM5	SMIM5	small integral membrane protein 5 [Sus scrofa]	62	-16.26	1	1	2	GO:0016021(integral component of membrane)
ssc-miR-135	XM_021066701.1	SLC39A11	SLC39A11	zinc transporter ZIP11 isoform X6 [Sus scrofa]	60	-10.98	1	1	2	GO:0005385(zinc ion transmembrane transporter activity);GO:0016020(membrane);GO:0016021(integral component of membrane);GO:0071577(zinc II ion transmembrane transport)
ssc-miR-135	XM_021066743.1	HELZ	HELZ	probable helicase with zinc finger domain isoform X5 [Sus scrofa]	69	-28.07	1	1	2	GO:0016020(membrane);GO:0046872(metal ion binding)
ssc-miR-135	XM_021066831.1	LOC110255172	LOC110255172	LOW QUALITY PROTEIN: acyl-coenzyme A amino acid N-acyltransferase 2-like [Sus scrofa]	85	-18.77	1	1	2	GO:0006637(acyl-CoA metabolic process);GO:0016790(thiolester hydrolase activity)	ko00120(Primary bile acid biosynthesis);ko01040(Biosynthesis of unsaturated fatty acids);ko00430(Taurine and hypotaurine metabolism);ko04146(Peroxisome);ko04976(Bile secretion)
ssc-miR-135	XM_021066979.1	CNTNAP1	CNTNAP1	contactin-associated protein 1 [Sus scrofa]	94	-32.14	1	1	2	GO:0016021(integral component of membrane);GO:0030913(paranodal junction assembly);GO:0033270(paranode region of axon)	ko04514(Cell adhesion molecules (CAMs))
ssc-miR-135	XM_021066993.1	KLHL11	KLHL11	kelch-like protein 11 [Sus scrofa]	56	-10.92	1	1	2	GO:0005829(cytosol);GO:0043687(post-translational protein modification)
ssc-miR-135	XM_021067015.1	SMARCE1	SMARCE1	PREDICTED: SWI/SNF-related matrix-associated actin-dependent regulator of chromatin subfamily E member 1 isoform X3 [Orycteropus afer afer]	87	-19.23	1	1	2	GO:0000790(nuclear chromatin);GO:0000978(RNA polymerase II proximal promoter sequence-specific DNA binding);GO:0000980(RNA polymerase II distal enhancer sequence-specific DNA binding);GO:0003723(RNA binding);GO:0005654(nucleoplasm);GO:0006337(nucleosome disassembly);GO:0008080(N-acetyltransferase activity);GO:0016514(SWI/SNF complex);GO:0016922(ligand-dependent nuclear receptor binding);GO:001705…	ko04714(Thermogenesis);ko05225(Hepatocellular carcinoma)
ssc-miR-135	XM_021067121.1	LOC102158609	LOC102158609	phosphoethanolamine/phosphocholine phosphatase isoform X1 [Sus scrofa]	80	-39.48	1	1	2	GO:0001958(endochondral ossification);GO:0005829(cytosol);GO:0006646(phosphatidylethanolamine biosynthetic process);GO:0006656(phosphatidylcholine biosynthetic process);GO:0016311(dephosphorylation);GO:0016462(pyrophosphatase activity);GO:0016791(phosphatase activity);GO:0030500(regulation of bone mineralization);GO:0035630(bone mineralization involved in bone maturation);GO:0046872(metal ion bin…	ko00564(Glycerophospholipid metabolism)
ssc-miR-135	XM_021067249.1	HLF	HLF	hepatic leukemia factor isoform X2 [Sus scrofa]	73	-32.05	1	1	2	GO:0003677(DNA binding);GO:0005634(nucleus);GO:0006355(regulation of transcription, DNA-templated);GO:0035914(skeletal muscle cell differentiation)
ssc-miR-135	XM_021067290.1	PPM1E	PPM1E	protein phosphatase 1E [Sus scrofa]	96	-12.97	1	1	2	GO:0004722(protein serine/threonine phosphatase activity);GO:0005730(nucleolus);GO:0006469(negative regulation of protein kinase activity);GO:0035690(cellular response to drug);GO:0035970(peptidyl-threonine dephosphorylation);GO:0046872(metal ion binding);GO:0051496(positive regulation of stress fiber assembly)
ssc-miR-135	XM_021067300.1	MED13	MED13	mediator of RNA polymerase II transcription subunit 13 [Sus scrofa]	62	-13.33	1	1	2	GO:0006357(regulation of transcription by RNA polymerase II);GO:0016592(mediator complex)	ko04919(Thyroid hormone signaling pathway)
ssc-miR-135	XM_021067302.1	INTS2	INTS2	integrator complex subunit 2 [Sus scrofa]	95	-13.31	1	1	2	GO:0016020(membrane);GO:0016180(snRNA processing);GO:0032039(integrator complex)
ssc-miR-135	XM_021067303.1	LOC106505461	LOC106505461	uncharacterized protein LOC106505461 [Sus scrofa]	59	-15.15	1	1	2
ssc-miR-135	XM_021067327.1	PTPN3	PTPN3	tyrosine-protein phosphatase non-receptor type 3 isoform X5 [Sus scrofa]	53	-13.45	1	1	2	GO:0004725(protein tyrosine phosphatase activity);GO:0005737(cytoplasm);GO:0005856(cytoskeleton);GO:0008092(cytoskeletal protein binding);GO:0035335(peptidyl-tyrosine dephosphorylation)
ssc-miR-135	XM_021067344.1	SYNRG	SYNRG	synergin gamma isoform X9 [Sus scrofa]	64	-46.08	1	1	2	GO:0005515(protein binding);GO:0005737(cytoplasm);GO:0005794(Golgi apparatus);GO:0006886(intracellular protein transport);GO:0006897(endocytosis);GO:0030121(AP-1 adaptor complex)
ssc-miR-135	XM_021067460.1	NF1	NF1	PREDICTED: neurofibromin isoform X2 [Capra hircus]	66	-11.48	1	1	2	GO:0000165(MAPK cascade);GO:0001649(osteoblast differentiation);GO:0001656(metanephros development);GO:0001666(response to hypoxia);GO:0001889(liver development);GO:0001937(negative regulation of endothelial cell proliferation);GO:0001938(positive regulation of endothelial cell proliferation);GO:0001953(negative regulation of cell-matrix adhesion);GO:0005096(GTPase activator activity);GO:0005737(…	ko04014(Ras signaling pathway);ko04010(MAPK signaling pathway);ko01521(EGFR tyrosine kinase inhibitor resistance)
ssc-miR-135	XM_021067476.1	TMEM97	TMEM97	transmembrane protein 97 [Sus scrofa]	84	-20.27	1	1	2	GO:0001750(photoreceptor outer segment);GO:0001822(kidney development);GO:0002046(opsin binding);GO:0005794(Golgi apparatus);GO:0005801(cis-Golgi network);GO:0005813(centrosome);GO:0005814(centriole);GO:0005929(cilium);GO:0007224(smoothened signaling pathway);GO:0008542(visual learning);GO:0030992(intraciliary transport particle B);GO:0031514(motile cilium);GO:0032391(photoreceptor connecting cil…
ssc-miR-135	XM_021067508.1	NUFIP2	NUFIP2	nuclear fragile X mental retardation-interacting protein 2 [Sus scrofa]	70	-51.95	1	1	2	GO:0005634(nucleus);GO:0016020(membrane);GO:0042788(polysomal ribosome)
ssc-miR-135	XM_021067617.1	METTL16	METTL16	methyltransferase-like protein 16 isoform X5 [Sus scrofa]	64	-30.6	1	1	2	GO:0005634(nucleus);GO:0052907(23S rRNA (adenine(1618)-N(6))-methyltransferase activity);GO:0070475(rRNA base methylation)
ssc-miR-135	XM_021067725.1	MIS12	MIS12	protein MIS12 homolog [Sus scrofa]	61	-13.15	1	1	2	GO:0000070(mitotic sister chromatid segregation);GO:0000818(nuclear MIS12/MIND complex);GO:0034501(protein localization to kinetochore);GO:0051382(kinetochore assembly)
ssc-miR-135	XM_021067920.1	ULK2	ULK2	serine/threonine-protein kinase ULK2 isoform X9 [Sus scrofa]	77	-43.6	1	1	2	GO:0004674(protein serine/threonine kinase activity);GO:0006468(protein phosphorylation);GO:0048675(axon extension)	ko04150(mTOR signaling pathway);ko04140(Autophagy - animal);ko04136(Autophagy - other eukaryotes)
ssc-miR-135	XM_021068182.1	GSK3B	GSK3B	glycogen synthase kinase 3 beta [Sus scrofa]	85	-43.61	1	1	2	GO:0000320(re-entry into mitotic cell cycle);GO:0001085(RNA polymerase II transcription factor binding);GO:0001837(epithelial to mesenchymal transition);GO:0001954(positive regulation of cell-matrix adhesion);GO:0002039(p53 binding);GO:0004674(protein serine/threonine kinase activity);GO:0005524(ATP binding);GO:0005634(nucleus);GO:0005739(mitochondrion);GO:0005813(centrosome);GO:0005829(cytosol);…	ko04012(ErbB signaling pathway);ko04310(Wnt signaling pathway);ko04340(Hedgehog signaling pathway);ko04390(Hippo signaling pathway);ko04151(PI3K-Akt signaling pathway);ko04150(mTOR signaling pathway);ko04110(Cell cycle);ko04510(Focal adhesion);ko04550(Signaling pathways regulating pluripotency of stem cells);ko04660(T cell receptor signaling pathway);ko04657(IL-17 signaling pathway);ko04662(B cel…
ssc-miR-135	XM_021068214.1	ADPRH	ADPRH	ADP-ribosylarginine hydrolase [Sus scrofa]	63	-46.86	1	1	2	GO:0000287(magnesium ion binding);GO:0003875(ADP-ribosylarginine hydrolase activity);GO:0005096(GTPase activator activity);GO:0005622(intracellular);GO:0006464(cellular protein modification process);GO:0006886(intracellular protein transport);GO:0012505(endomembrane system);GO:0017137(Rab GTPase binding);GO:0031338(regulation of vesicle fusion);GO:0051725(protein de-ADP-ribosylation);GO:0090630(a…
ssc-miR-135	XM_021068244.1	EOGT	EOGT	EGF domain-specific O-linked N-acetylglucosamine transferase precursor [Sus scrofa]	55	-16.48	1	1	2	GO:0006493(protein O-linked glycosylation);GO:0016262(protein N-acetylglucosaminyltransferase activity)	ko00514(Other types of O-glycan biosynthesis)
ssc-miR-135	XM_021068339.1	CLDN14	CLDN14	cullin-7 isoform X1 [Sus scrofa]	92	-20.64	1	1	2	GO:0003777(microtubule motor activity);GO:0005654(nucleoplasm);GO:0005794(Golgi apparatus);GO:0005814(centriole);GO:0008017(microtubule binding);GO:0008152(metabolic process);GO:0008289(lipid binding);GO:0051225(spindle assembly);GO:0005198(structural molecule activity);GO:0005783(endoplasmic reticulum);GO:0005886(plasma membrane);GO:0005923(bicellular tight junction);GO:0016021(integral componen…	ko04514(Cell adhesion molecules (CAMs));ko04530(Tight junction);ko04670(Leukocyte transendothelial migration);ko05160(Hepatitis C)
ssc-miR-135	XM_021068363.1	EPHA3	EPHA3	ephrin type-A receptor 3 precursor [Sus scrofa]	92	-22.5	1	1	2	GO:0005004(GPI-linked ephrin receptor activity);GO:0005524(ATP binding);GO:0005769(early endosome);GO:0005887(integral component of plasma membrane);GO:0010976(positive regulation of neuron projection development);GO:0018108(peptidyl-tyrosine phosphorylation);GO:0032956(regulation of actin cytoskeleton organization);GO:0043087(regulation of GTPase activity);GO:0048013(ephrin receptor signaling pa…	ko04360(Axon guidance)
ssc-miR-135	XM_021068541.1	GHSR	GHSR	growth hormone secretagogue receptor type 1 [Sus scrofa]	93	-36.78	1	1	2	GO:0001616(growth hormone secretagogue receptor activity);GO:0004930(G-protein coupled receptor activity);GO:0005886(plasma membrane);GO:0007186(G-protein coupled receptor signaling pathway);GO:0008154(actin polymerization or depolymerization);GO:0008343(adult feeding behavior);GO:0009725(response to hormone);GO:0009755(hormone-mediated signaling pathway);GO:0009986(cell surface);GO:0016021(integ…	ko04024(cAMP signaling pathway);ko04080(Neuroactive ligand-receptor interaction)
ssc-miR-135	XM_021068740.1	DAG1	DAG1	dystroglycan [Sus scrofa]	90	-11.53	1	1	2	GO:0002011(morphogenesis of an epithelial sheet);GO:0003779(actin binding);GO:0005509(calcium ion binding);GO:0005604(basement membrane);GO:0005615(extracellular space);GO:0005654(nucleoplasm);GO:0005737(cytoplasm);GO:0005856(cytoskeleton);GO:0005911(cell-cell junction);GO:0005925(focal adhesion);GO:0006509(membrane protein ectodomain proteolysis);GO:0006607(NLS-bearing protein import into nucleu…	ko04512(ECM-receptor interaction);ko05410(Hypertrophic cardiomyopathy (HCM));ko05412(Arrhythmogenic right ventricular cardiomyopathy (ARVC));ko05414(Dilated cardiomyopathy (DCM));ko05416(Viral myocarditis)
ssc-miR-135	XM_021068831.1	DOCK3	DOCK3	PREDICTED: dedicator of cytokinesis protein 3 isoform X6 [Ovis aries musimon]	52	-18.29	1	1	2	GO:0005085(guanyl-nucleotide exchange factor activity);GO:0005737(cytoplasm);GO:0005829(cytosol);GO:0007264(small GTPase mediated signal transduction);GO:0065009(regulation of molecular function);GO:0043547(positive regulation of GTPase activity)
ssc-miR-135	XM_021068965.1	MVB12B	MVB12B	multivesicular body subunit 12B isoform X1 [Sus scrofa]	53	-13.64	1	1	2	GO:0000813(ESCRT I complex);GO:0005515(protein binding);GO:0005634(nucleus);GO:0005769(early endosome);GO:0005770(late endosome);GO:0005829(cytosol);GO:0005886(plasma membrane);GO:0008289(lipid binding);GO:0010008(endosome membrane);GO:0015031(protein transport);GO:0016197(endosomal transport);GO:0019058(viral life cycle);GO:0019075(virus maturation);GO:0031902(late endosome membrane);GO:0031982(…	ko04144(Endocytosis)
ssc-miR-135	XM_021069267.1	TRNT1	TRNT1	CCA tRNA nucleotidyltransferase 1, mitochondrial [Sus scrofa]	87	-25.66	1	1	2	GO:0000049(tRNA binding);GO:0001680(tRNA 3'-terminal CCA addition);GO:0004810(tRNA adenylyltransferase activity);GO:0005739(mitochondrion)	ko03013(RNA transport)
ssc-miR-135	XM_021069285.1	EDEM1	EDEM1	ER degradation-enhancing alpha-mannosidase-like protein 1 isoform X2 [Sus scrofa]	56	-14.17	1	1	2	GO:0004571(mannosyl-oligosaccharide 1,2-alpha-mannosidase activity);GO:0005783(endoplasmic reticulum);GO:0006491(N-glycan processing);GO:0030433(ubiquitin-dependent ERAD pathway);GO:0030968(endoplasmic reticulum unfolded protein response);GO:0097466(ubiquitin-dependent glycoprotein ERAD pathway)	ko04141(Protein processing in endoplasmic reticulum)
ssc-miR-135	XM_021069511.1	MRAS	MRAS	ras-related protein M-Ras isoform X2 [Cyanistes caeruleus]	50	-28.48	1	1	2	GO:0005525(GTP binding);GO:0005622(intracellular);GO:0007264(small GTPase mediated signal transduction);GO:0016020(membrane);GO:0030742(GTP-dependent protein binding);GO:0070062(extracellular exosome)	ko04014(Ras signaling pathway);ko04015(Rap1 signaling pathway);ko04010(MAPK signaling pathway);ko04371(Apelin signaling pathway);ko04072(Phospholipase D signaling pathway);ko04140(Autophagy - animal);ko04137(Mitophagy - animal);ko04218(Cellular senescence);ko04810(Regulation of actin cytoskeleton);ko04625(C-type lectin receptor signaling pathway);ko05205(Proteoglycans in cancer);ko05166(HTLV-I in…
ssc-miR-135	XM_021069542.1	RASA2	RASA2	ras GTPase-activating protein 2 isoform X4 [Sus scrofa]	72	-16.42	1	1	2	GO:0005096(GTPase activator activity);GO:0005737(cytoplasm);GO:0031235(intrinsic component of the cytoplasmic side of the plasma membrane);GO:0035556(intracellular signal transduction);GO:0043547(positive regulation of GTPase activity);GO:0046580(negative regulation of Ras protein signal transduction)	ko04014(Ras signaling pathway);ko04010(MAPK signaling pathway);ko05203(Viral carcinogenesis)
ssc-miR-135	XM_021069572.1	PLS1	PLS1	plastin-1 [Sus scrofa]	57	-12.69	1	1	2	GO:0001951(intestinal D-glucose absorption);GO:0005903(brush border);GO:0032532(regulation of microvillus length);GO:0040018(positive regulation of multicellular organism growth);GO:0051015(actin filament binding);GO:0070062(extracellular exosome);GO:1902896(terminal web assembly);GO:1990357(terminal web)
ssc-miR-135	XM_021069623.1	P2RY13	P2RY13	P2Y purinoceptor 13 [Sus scrofa]	73	-28.88	1	1	2	GO:0005783(endoplasmic reticulum);GO:0005887(integral component of plasma membrane);GO:0007194(negative regulation of adenylate cyclase activity);GO:0035589(G-protein coupled purinergic nucleotide receptor signaling pathway);GO:0045028(G-protein coupled purinergic nucleotide receptor activity);GO:0071407(cellular response to organic cyclic compound)	ko04080(Neuroactive ligand-receptor interaction)
ssc-miR-135	XM_021069630.1	LOC100623616	LOC100623616	arylacetamide deacetylase-like isoform X1 [Sus scrofa]	58	-10.84	1	1	2	GO:0004806(triglyceride lipase activity);GO:0005789(endoplasmic reticulum membrane);GO:0008152(metabolic process);GO:0010898(positive regulation of triglyceride catabolic process);GO:0016021(integral component of membrane);GO:0017171(serine hydrolase activity);GO:0019213(deacetylase activity)
ssc-miR-135	XM_021069706.1	LEKR1	LEKR1	leucine-, glutamate- and lysine-rich protein 1 isoform X2 [Sus scrofa]	70	-30.2	1	1	2	GO:0000463(maturation of LSU-rRNA from tricistronic rRNA transcript (SSU-rRNA, 5.8S rRNA, LSU-rRNA));GO:0003729(mRNA binding);GO:0003735(structural constituent of ribosome);GO:0006412(translation);GO:0022625(cytosolic large ribosomal subunit)	ko03010(Ribosome)
ssc-miR-135	XM_021069728.1	C13H3orf80	C13H3orf80	uncharacterized membrane protein C3orf80 homolog [Sus scrofa]	94	-12.18	1	1	2	GO:0003674(molecular_function);GO:0005575(cellular_component);GO:0008150(biological_process);GO:0016020(membrane);GO:0016021(integral component of membrane)
ssc-miR-135	XM_021069763.1	LRRC34	LRRC34	leucine-rich repeat-containing protein 34 isoform X4 [Sus scrofa]	68	-31.53	1	1	2	GO:0003674(molecular_function);GO:0005575(cellular_component);GO:0005634(nucleus);GO:0005737(cytoplasm);GO:0008150(biological_process);GO:0030154(cell differentiation)
ssc-miR-135	XM_021069840.1	RBM11	RBM11	splicing regulator RBM11 [Sus scrofa]	89	-18.81	1	1	2	GO:0000166(nucleotide binding);GO:0000381(regulation of alternative mRNA splicing, via spliceosome);GO:0008266(poly(U) RNA binding);GO:0016607(nuclear speck);GO:0034599(cellular response to oxidative stress);GO:0042803(protein homodimerization activity)
ssc-miR-135	XM_021069858.1	PIK3CA	PIK3CA	PREDICTED: phosphatidylinositol 4,5-bisphosphate 3-kinase catalytic subunit alpha isoform [Callithrix jacchus]	50	-40.45	1	1	2	GO:0005886(plasma membrane);GO:0005942(phosphatidylinositol 3-kinase complex);GO:0016303(1-phosphatidylinositol-3-kinase activity);GO:0035005(1-phosphatidylinositol-4-phosphate 3-kinase activity);GO:0046934(phosphatidylinositol-4,5-bisphosphate 3-kinase activity)	ko00562(Inositol phosphate metabolism);ko04014(Ras signaling pathway);ko04015(Rap1 signaling pathway);ko04012(ErbB signaling pathway);ko04370(VEGF signaling pathway);ko04630(Jak-STAT signaling pathway);ko04668(TNF signaling pathway);ko04066(HIF-1 signaling pathway);ko04068(FoxO signaling pathway);ko04070(Phosphatidylinositol signaling system);ko04072(Phospholipase D signaling pathway);ko04071(Sph…
ssc-miR-135	XM_021069860.1	GNB4	GNB4	guanine nucleotide-binding protein subunit beta-4 isoform X1 [Aotus nancymaae]	59	-10.99	1	1	2	GO:0005765(lysosomal membrane);GO:0005829(cytosol);GO:0005886(plasma membrane);GO:0006457(protein folding);GO:0007165(signal transduction);GO:0021762(substantia nigra development);GO:0043209(myelin sheath);GO:0070062(extracellular exosome);GO:0071377(cellular response to glucagon stimulus)	ko04014(Ras signaling pathway);ko04371(Apelin signaling pathway);ko04151(PI3K-Akt signaling pathway);ko04062(Chemokine signaling pathway);ko04926(Relaxin signaling pathway);ko04724(Glutamatergic synapse);ko04727(GABAergic synapse);ko04725(Cholinergic synapse);ko04728(Dopaminergic synapse);ko04726(Serotonergic synapse);ko04723(Retrograde endocannabinoid signaling);ko04713(Circadian entrainment);ko…
ssc-miR-135	XM_021069892.1	MCF2L2	MCF2L2	probable guanine nucleotide exchange factor MCF2L2 isoform X6 [Sus scrofa]	80	-32.63	1	1	2	GO:0005089(Rho guanyl-nucleotide exchange factor activity);GO:0035023(regulation of Rho protein signal transduction);GO:0043547(positive regulation of GTPase activity)
ssc-miR-135	XM_021070006.1	DGKG	DGKG	diacylglycerol kinase gamma isoform X9 [Sus scrofa]	95	-17.4	1	1	2	GO:0004143(diacylglycerol kinase activity);GO:0005509(calcium ion binding);GO:0005622(intracellular);GO:0007205(protein kinase C-activating G-protein coupled receptor signaling pathway);GO:0016310(phosphorylation);GO:0035556(intracellular signal transduction)	ko00561(Glycerolipid metabolism);ko00564(Glycerophospholipid metabolism);ko04070(Phosphatidylinositol signaling system);ko04072(Phospholipase D signaling pathway);ko05231(Choline metabolism in cancer)
ssc-miR-135	XM_021070039.1	RTP4	RTP4	receptor-transporting protein 4 isoform X2 [Sus scrofa]	72	-50.22	1	1	2	GO:0001580(detection of chemical stimulus involved in sensory perception of bitter taste);GO:0005737(cytoplasm);GO:0006612(protein targeting to membrane);GO:0031849(olfactory receptor binding);GO:0051205(protein insertion into membrane)
ssc-miR-135	XM_021070076.1	XXYLT1	XXYLT1	xyloside xylosyltransferase 1 [Sus scrofa]	59	-38.72	1	1	2	GO:0005789(endoplasmic reticulum membrane);GO:0016021(integral component of membrane);GO:0016763(transferase activity, transferring pentosyl groups)
ssc-miR-135	XM_021070271.1	DTX3L	DTX3L	LOW QUALITY PROTEIN: E3 ubiquitin-protein ligase DTX3L [Sus scrofa]	64	-20.68	1	1	2	GO:0008270(zinc ion binding)	ko04330(Notch signaling pathway)
ssc-miR-135	XM_021070320.1	MAATS1	MAATS1	cilia- and flagella-associated protein 91 isoform X1 [Sus scrofa]	88	-14.91	1	1	2	GO:0016021(integral component of membrane)	ko03320(PPAR signaling pathway)
ssc-miR-135	XM_021070391.1	PHLDB2	PHLDB2	LOW QUALITY PROTEIN: pleckstrin homology-like domain family B member 2 [Sus scrofa]	96	-43.52	1	1	2	GO:0000226(microtubule cytoskeleton organization);GO:0005886(plasma membrane);GO:0005925(focal adhesion);GO:0010470(regulation of gastrulation);GO:0010717(regulation of epithelial to mesenchymal transition);GO:0031252(cell leading edge);GO:0045111(intermediate filament cytoskeleton);GO:0045180(basal cortex);GO:0045184(establishment of protein localization);GO:0051497(negative regulation of stress…	ko04141(Protein processing in endoplasmic reticulum)
ssc-miR-135	XM_021070396.1	LOC102157705	LOC102157705	uncharacterized protein LOC102157705 [Sus scrofa]	91	-14.13	1	1	2
ssc-miR-135	XM_021070432.1	KIAA1524	KIAA1524	protein CIP2A isoform X2 [Sus scrofa]	78	-38.77	1	1	2	GO:0005737(cytoplasm);GO:0005886(plasma membrane);GO:0007283(spermatogenesis);GO:2000179(positive regulation of neural precursor cell proliferation)
ssc-miR-135	XM_021070642.1	NCKIPSD	NCKIPSD	NCK-interacting protein with SH3 domain [Sus scrofa]	84	-47.73	1	1	2	GO:0008180(COP9 signalosome);GO:0010976(positive regulation of neuron projection development)
ssc-miR-135	XM_021070738.1	LOC100738961	LOC100738961	probable GPI-anchored adhesin-like protein PGA55 [Sus scrofa]	89	-15.93	1	1	2	GO:0005634(nucleus)
ssc-miR-135	XM_021070748.1	C13H3orf38	C13H3orf38	uncharacterized protein C3orf38 homolog [Ursus arctos horribilis]	99	-32.55	1	1	2	GO:0006915(apoptotic process)
ssc-miR-135	XM_021070854.1	EIF4E3	EIF4E3	eukaryotic translation initiation factor 4E type 3 isoform X2 [Vulpes vulpes]	68	-16.53	1	1	2	GO:0003743(translation initiation factor activity);GO:0005829(cytosol);GO:0005845(mRNA cap binding complex);GO:0006413(translational initiation);GO:0006417(regulation of translation);GO:0005737(cytoplasm)	ko03013(RNA transport);ko04150(mTOR signaling pathway)
ssc-miR-135	XM_021070882.1	BACH1	BACH1	transcription regulator protein BACH1 [Sus scrofa]	98	-13.15	1	1	2	GO:0000083(regulation of transcription involved in G1/S transition of mitotic cell cycle);GO:0000117(regulation of transcription involved in G2/M transition of mitotic cell cycle);GO:0000122(negative regulation of transcription by RNA polymerase II);GO:0000980(RNA polymerase II distal enhancer sequence-specific DNA binding);GO:0003700(DNA binding transcription factor activity);GO:0004842(ubiquiti…
ssc-miR-135	XM_021070957.1	LOC100514009	LOC100514009	histone-lysine N-methyltransferase SETMAR [Sus scrofa]	74	-27.72	1	1	2	GO:0000014(single-stranded DNA endodeoxyribonuclease activity);GO:0000729(DNA double-strand break processing);GO:0000737(DNA catabolic process, endonucleolytic);GO:0000793(condensed chromosome);GO:0003690(double-stranded DNA binding);GO:0003697(single-stranded DNA binding);GO:0005634(nucleus);GO:0006303(double-strand break repair via nonhomologous end joining);GO:0008270(zinc ion binding);GO:0008…	ko00310(Lysine degradation)
ssc-miR-135	XM_021070967.1	SIM2	SIM2	single-minded homolog 2 isoform X2 [Sus scrofa]	64	-32.28	1	1	2	GO:0000122(negative regulation of transcription by RNA polymerase II);GO:0000981(RNA polymerase II transcription factor activity, sequence-specific DNA binding);GO:0003677(DNA binding);GO:0005654(nucleoplasm);GO:0006357(regulation of transcription by RNA polymerase II);GO:0007399(nervous system development);GO:0009880(embryonic pattern specification);GO:0030324(lung development);GO:0046982(protei…
ssc-miR-135	XM_021070975.1	KCNJ6	KCNJ6	PREDICTED: G protein-activated inward rectifier potassium channel 2 isoform X1 [Chlorocebus sabaeus]	88	-75.32	1	1	2	GO:0005242(inward rectifier potassium channel activity);GO:0005794(Golgi apparatus);GO:0005887(integral component of plasma membrane);GO:0015467(G-protein activated inward rectifier potassium channel activity);GO:0034765(regulation of ion transmembrane transport)	ko04915(Estrogen signaling pathway);ko04921(Oxytocin signaling pathway);ko04727(GABAergic synapse);ko04725(Cholinergic synapse);ko04728(Dopaminergic synapse);ko04726(Serotonergic synapse);ko04723(Retrograde endocannabinoid signaling);ko04713(Circadian entrainment);ko05032(Morphine addiction)
ssc-miR-135	XM_021070988.1	BRWD1	BRWD1	bromodomain and WD repeat-containing protein 1 isoform X2 [Sus scrofa]	98	-32.49	1	1	2	GO:0005634(nucleus);GO:0006357(regulation of transcription by RNA polymerase II);GO:0007010(cytoskeleton organization);GO:0008360(regulation of cell shape)
ssc-miR-135	XM_021071129.1	SLC9A9	SLC9A9	sodium/hydrogen exchanger 9 isoform X4 [Sus scrofa]	74	-19.5	1	1	2	GO:0006885(regulation of pH);GO:0015385(sodium:proton antiporter activity);GO:0016021(integral component of membrane);GO:0035725(sodium ion transmembrane transport);GO:1902600(proton transmembrane transport)
ssc-miR-135	XM_021071151.1	TNIK	TNIK	TRAF2 and NCK-interacting protein kinase isoform X9 [Sus scrofa]	78	-54.33	1	1	2	GO:0005737(cytoplasm);GO:0002230(positive regulation of defense response to virus by host);GO:0005524(ATP binding);GO:0005654(nucleoplasm);GO:0005856(cytoskeleton);GO:0007256(activation of JNKK activity);GO:0016324(apical plasma membrane);GO:0030033(microvillus assembly);GO:0031532(actin cytoskeleton reorganization);GO:0046777(protein autophosphorylation);GO:0048814(regulation of dendrite morphog…
ssc-miR-135	XM_021071246.1	LPP	LPP	lipoma-preferred partner [Sus scrofa]	51	-13.43	1	1	2	GO:0005737(cytoplasm);GO:0005925(focal adhesion);GO:0008270(zinc ion binding)	ko04621(NOD-like receptor signaling pathway)
ssc-miR-135	XM_021071254.1	KALRN	KALRN	LOW QUALITY PROTEIN: kalirin [Sus scrofa]	91	-38.28	1	1	2	GO:0004672(protein kinase activity);GO:0005089(Rho guanyl-nucleotide exchange factor activity);GO:0005524(ATP binding);GO:0006468(protein phosphorylation);GO:0035023(regulation of Rho protein signal transduction);GO:0043547(positive regulation of GTPase activity)
ssc-miR-135	XM_021071450.1	CYYR1	CYYR1	cysteine and tyrosine-rich protein 1 [Sus scrofa]	94	-33.18	1	1	2	GO:0003674(molecular_function);GO:0008150(biological_process);GO:0016021(integral component of membrane)
ssc-miR-135	XM_021071789.1	CHRM3	CHRM3	muscarinic acetylcholine receptor M3 isoform X3 [Sus scrofa]	81	-77.55	1	1	2	GO:0003056(regulation of vascular smooth muscle contraction);GO:0005887(integral component of plasma membrane);GO:0007197(adenylate cyclase-inhibiting G-protein coupled acetylcholine receptor signaling pathway);GO:0007207(phospholipase C-activating G-protein coupled acetylcholine receptor signaling pathway);GO:0007213(G-protein coupled acetylcholine receptor signaling pathway);GO:0007271(synaptic…	ko04020(Calcium signaling pathway);ko04080(Neuroactive ligand-receptor interaction);ko04810(Regulation of actin cytoskeleton);ko04911(Insulin secretion);ko04970(Salivary secretion);ko04971(Gastric acid secretion);ko04972(Pancreatic secretion);ko04725(Cholinergic synapse);ko04742(Taste transduction)
ssc-miR-135	XM_021071910.1	PISD	PISD	phosphatidylserine decarboxylase proenzyme, mitochondrial [Sus scrofa]	73	-14.84	1	1	2	GO:0004609(phosphatidylserine decarboxylase activity);GO:0005634(nucleus);GO:0008654(phospholipid biosynthetic process);GO:0005743(mitochondrial inner membrane);GO:0016021(integral component of membrane)	ko00564(Glycerophospholipid metabolism)
ssc-miR-135	XM_021071953.1	PCBD1	PCBD1	pterin-4-alpha-carbinolamine dehydratase, partial [Lagenorhynchus obliquidens]	72	-45.75	1	1	2	GO:0004505(phenylalanine 4-monooxygenase activity);GO:0005654(nucleoplasm);GO:0005737(cytoplasm);GO:0006351(transcription, DNA-templated);GO:0006355(regulation of transcription, DNA-templated);GO:0006729(tetrahydrobiopterin biosynthetic process);GO:0008124(4-alpha-hydroxytetrahydrobiopterin dehydratase activity);GO:0042802(identical protein binding);GO:0051289(protein homotetramerization);GO:0051…	ko00790(Folate biosynthesis)
ssc-miR-135	XM_021072057.1	SASH1	SASH1	SAM and SH3 domain-containing protein 1 isoform X8 [Sus scrofa]	52	-15.08	1	1	2	GO:0000209(protein polyubiquitination);GO:0008022(protein C-terminus binding);GO:0010595(positive regulation of endothelial cell migration);GO:0031435(mitogen-activated protein kinase kinase kinase binding);GO:0031666(positive regulation of lipopolysaccharide-mediated signaling pathway);GO:0043507(positive regulation of JUN kinase activity);GO:0045766(positive regulation of angiogenesis);GO:19000…	ko04010(MAPK signaling pathway);ko04012(ErbB signaling pathway)
ssc-miR-135	XM_021072075.1	ATP2A2	ATP2A2	sarcoplasmic/endoplasmic reticulum calcium ATPase 2 [Sus scrofa]	66	-13.02	1	1	2	GO:0005515(protein binding);GO:0005524(ATP binding);GO:0005887(integral component of plasma membrane);GO:0006874(cellular calcium ion homeostasis);GO:0010882(regulation of cardiac muscle contraction by calcium ion signaling);GO:0033017(sarcoplasmic reticulum membrane);GO:0046872(metal ion binding);GO:0070588(calcium ion transmembrane transport);GO:0086036(regulation of cardiac muscle cell membran…	ko04020(Calcium signaling pathway);ko04022(cGMP - PKG signaling pathway);ko04972(Pancreatic secretion);ko05010(Alzheimer disease)
ssc-miR-135	XM_021072187.1	PRKG1	PRKG1	PREDICTED: cGMP-dependent protein kinase 1 isoform X1 [Jaculus jaculus]	53	-26.89	1	1	2	GO:0001764(neuron migration);GO:0004692(cGMP-dependent protein kinase activity);GO:0005246(calcium channel regulator activity);GO:0005524(ATP binding);GO:0005794(Golgi apparatus);GO:0005886(plasma membrane);GO:0006468(protein phosphorylation);GO:0016358(dendrite development);GO:0019934(cGMP-mediated signaling);GO:0030553(cGMP binding);GO:0030900(forebrain development);GO:0043087(regulation of GTP…	ko04022(cGMP - PKG signaling pathway);ko04540(Gap junction);ko04611(Platelet activation);ko04923(Regulation of lipolysis in adipocyte);ko04270(Vascular smooth muscle contraction);ko04970(Salivary secretion);ko04730(Long-term depression);ko04740(Olfactory transduction);ko04713(Circadian entrainment);ko04714(Thermogenesis)
ssc-miR-135	XM_021072208.1	CMKLR1	CMKLR1	chemokine-like receptor 1 [Sus scrofa]	56	-38.27	1	1	2	GO:0004930(G-protein coupled receptor activity);GO:0005886(plasma membrane);GO:0006935(chemotaxis);GO:0007186(G-protein coupled receptor signaling pathway);GO:0010759(positive regulation of macrophage chemotaxis);GO:0016021(integral component of membrane);GO:0032088(negative regulation of NF-kappaB transcription factor activity);GO:0032695(negative regulation of interleukin-12 production);GO:0045…
ssc-miR-135	XM_021072212.1	DDX60	DDX60	probable ATP-dependent RNA helicase DDX60 isoform X2 [Sus scrofa]	88	-10.74	1	1	2	GO:0003690(double-stranded DNA binding);GO:0003725(double-stranded RNA binding);GO:0003727(single-stranded RNA binding);GO:0005524(ATP binding);GO:0005737(cytoplasm);GO:0045111(intermediate filament cytoskeleton);GO:0051607(defense response to virus);GO:1900245(positive regulation of MDA-5 signaling pathway);GO:1900246(positive regulation of RIG-I signaling pathway)
ssc-miR-135	XM_021072252.1	UTRN	UTRN	utrophin isoform X9 [Sus scrofa]	62	-18.26	1	1	2	GO:0008270(zinc ion binding);GO:0001954(positive regulation of cell-matrix adhesion);GO:0003779(actin binding);GO:0005178(integrin binding);GO:0005654(nucleoplasm);GO:0005737(cytoplasm);GO:0016010(dystrophin-associated glycoprotein complex);GO:0017166(vinculin binding);GO:0019901(protein kinase binding);GO:0031527(filopodium membrane);GO:0031594(neuromuscular junction);GO:0042383(sarcolemma);GO:0…
ssc-miR-135	XM_021072268.1	ENTPD4	ENTPD4	LOW QUALITY PROTEIN: ectonucleoside triphosphate diphosphohydrolase 4 [Sus scrofa]	90	-14.11	1	1	2	GO:0006256(UDP catabolic process);GO:0030173(integral component of Golgi membrane);GO:0045134(uridine-diphosphatase activity)	ko00230(Purine metabolism);ko00240(Pyrimidine metabolism);ko04142(Lysosome)
ssc-miR-135	XM_021072411.1	WSCD2	WSCD2	WSC domain-containing protein 2 isoform X2 [Sus scrofa]	63	-34.84	1	1	2	GO:0016021(integral component of membrane)
ssc-miR-135	XM_021072470.1	RTL10	RTL10	LOW QUALITY PROTEIN: protein Bop [Sus scrofa]	83	-17.58	1	1	2	GO:0005515(protein binding);GO:0005739(mitochondrion);GO:0051881(regulation of mitochondrial membrane potential);GO:0097345(mitochondrial outer membrane permeabilization)
ssc-miR-135	XM_021072472.1	GPR137B	GPR137B	integral membrane protein GPR137B isoform X2 [Sus scrofa]	98	-26.51	1	1	2	GO:0016021(integral component of membrane)
ssc-miR-135	XM_021072679.1	SFXN3	SFXN3	sideroflexin-3 [Sus scrofa]	70	-13.28	1	1	2	GO:0005739(mitochondrion);GO:0015075(ion transmembrane transporter activity);GO:0016020(membrane);GO:0034220(ion transmembrane transport)	ko04120(Ubiquitin mediated proteolysis)
ssc-miR-135	XM_021072754.1	RNF217	RNF217	probable E3 ubiquitin-protein ligase RNF217 [Sus scrofa]	78	-40.08	1	1	2	GO:0000151(ubiquitin ligase complex);GO:0000209(protein polyubiquitination);GO:0005737(cytoplasm);GO:0016021(integral component of membrane);GO:0031624(ubiquitin conjugating enzyme binding);GO:0032436(positive regulation of proteasomal ubiquitin-dependent protein catabolic process);GO:0046872(metal ion binding);GO:0061630(ubiquitin protein ligase activity)
ssc-miR-135	XM_021072791.1	NTPCR	NTPCR	cancer-related nucleoside-triphosphatase [Sus scrofa]	91	-24.45	1	1	2	GO:0016020(membrane);GO:0016311(dephosphorylation);GO:0070062(extracellular exosome);GO:0098519(nucleotide phosphatase activity, acting on free nucleotides)	ko00230(Purine metabolism);ko00730(Thiamine metabolism)
ssc-miR-135	XM_021072822.1	LOC102166958	LOC102166958	contactin-associated protein-like 3 isoform X4 [Sus scrofa]	78	-16.72	1	1	2	GO:0016021(integral component of membrane)	ko04514(Cell adhesion molecules (CAMs))
ssc-miR-135	XM_021072832.1	RET	RET	LOW QUALITY PROTEIN: proto-oncogene tyrosine-protein kinase receptor Ret [Sus scrofa]	84	-13.92	1	1	2	GO:0000165(MAPK cascade);GO:0001657(ureteric bud development);GO:0001755(neural crest cell migration);GO:0001838(embryonic epithelial tube formation);GO:0004713(protein tyrosine kinase activity);GO:0005509(calcium ion binding);GO:0005524(ATP binding);GO:0005887(integral component of plasma membrane);GO:0006919(activation of cysteine-type endopeptidase activity involved in apoptotic process);GO:00…	ko05200(Pathways in cancer);ko05230(Central carbon metabolism in cancer);ko05216(Thyroid cancer)
ssc-miR-135	XM_021072879.1	RIMS1	RIMS1	regulating synaptic membrane exocytosis protein 1 isoform X9 [Sus scrofa]	84	-40.05	1	1	2	GO:0006887(exocytosis);GO:0016020(membrane);GO:0017137(Rab GTPase binding);GO:0046872(metal ion binding);GO:0048786(presynaptic active zone);GO:1903861(positive regulation of dendrite extension)	ko04723(Retrograde endocannabinoid signaling);ko04721(Synaptic vesicle cycle)
ssc-miR-135	XM_021072885.1	ZNF84	ZNF84	zinc finger protein 84 isoform X2 [Sus scrofa]	62	-29.48	1	1	2	GO:0003676(nucleic acid binding);GO:0005622(intracellular);GO:0006355(regulation of transcription, DNA-templated);GO:0046872(metal ion binding);GO:0003700(DNA binding transcription factor activity);GO:0003777(microtubule motor activity);GO:0005654(nucleoplasm);GO:0005794(Golgi apparatus);GO:0005814(centriole);GO:0008017(microtubule binding);GO:0008152(metabolic process);GO:0008289(lipid binding);…
ssc-miR-135	XM_021072891.1	ZNF140	ZNF140	zinc finger protein 140 isoform X8 [Sus scrofa]	89	-18.92	1	1	2	GO:0003676(nucleic acid binding);GO:0003700(DNA binding transcription factor activity);GO:0005622(intracellular);GO:0006355(regulation of transcription, DNA-templated);GO:0046872(metal ion binding)
ssc-miR-135	XM_021073048.1	FRMPD2	FRMPD2	FERM and PDZ domain-containing protein 2 isoform X4 [Sus scrofa]	70	-29.03	1	1	2	GO:0005545(1-phosphatidylinositol binding);GO:0005856(cytoskeleton);GO:0005923(bicellular tight junction);GO:0016323(basolateral plasma membrane);GO:0070830(bicellular tight junction assembly)	ko04210(Apoptosis)
ssc-miR-135	XM_021073058.1	RTKN2	RTKN2	rhotekin-2 isoform X2 [Sus scrofa]	82	-44.26	1	1	2	GO:0007165(signal transduction);GO:0030097(hemopoiesis)
ssc-miR-135	XM_021073071.1	LOC100517194	LOC100517194	uncharacterized protein LOC100517194 [Sus scrofa]	99	-48.97	1	1	2
ssc-miR-135	XM_021073102.1	PAPSS2	PAPSS2	bifunctional 3'-phosphoadenosine 5'-phosphosulfate synthase 2 isoform X3 [Sus scrofa]	70	-18.39	1	1	2	GO:0000103(sulfate assimilation);GO:0004781(sulfate adenylyltransferase (ATP) activity)	ko00920(Sulfur metabolism);ko00230(Purine metabolism);ko00450(Selenocompound metabolism);ko00261(Monobactam biosynthesis)
ssc-miR-135	XM_021073159.1	PIWIL3	PIWIL3	piwi-like protein 3 isoform X2 [Sus scrofa]	97	-14.26	1	1	2	GO:0003676(nucleic acid binding)
ssc-miR-135	XM_021073221.1	IPMK	IPMK	inositol polyphosphate multikinase isoform X2 [Sus scrofa]	59	-31.25	1	1	2	GO:0000824(inositol tetrakisphosphate 3-kinase activity);GO:0001841(neural tube formation);GO:0005654(nucleoplasm);GO:0005730(nucleolus);GO:0008440(inositol-1,4,5-trisphosphate 3-kinase activity);GO:0016310(phosphorylation);GO:0032958(inositol phosphate biosynthetic process)	ko00562(Inositol phosphate metabolism);ko04070(Phosphatidylinositol signaling system)
ssc-miR-135	XM_021073254.1	LOC100156277	LOC100156277	lipase member N [Sus scrofa]	94	-12.78	1	1	2	GO:0004465(lipoprotein lipase activity);GO:0005576(extracellular region);GO:0016042(lipid catabolic process);GO:0044241(lipid digestion);GO:0070268(cornification)	ko00100(Steroid biosynthesis);ko04142(Lysosome)
ssc-miR-135	XM_021073318.1	CASP7	CASP7	caspase-7 isoform X3 [Sus scrofa]	76	-16.98	1	1	2	GO:0005737(cytoplasm);GO:0097194(execution phase of apoptosis);GO:0097200(cysteine-type endopeptidase activity involved in execution phase of apoptosis);GO:0004190(aspartic-type endopeptidase activity);GO:0007507(heart development);GO:0009411(response to UV);GO:0016485(protein processing);GO:0051402(neuron apoptotic process)	ko04668(TNF signaling pathway);ko04210(Apoptosis);ko04215(Apoptosis - multiple species);ko05200(Pathways in cancer);ko05010(Alzheimer disease);ko04932(Non-alcoholic fatty liver disease (NAFLD));ko05133(Pertussis);ko05134(Legionellosis)
ssc-miR-135	XM_021073385.1	GRIK2	GRIK2	PREDICTED: glutamate receptor ionotropic, kainate 2 isoform X6 [Ovis aries musimon]	86	-18.6	1	1	2	GO:0001662(behavioral fear response);GO:0005234(extracellularly glutamate-gated ion channel activity);GO:0006874(cellular calcium ion homeostasis);GO:0006886(intracellular protein transport);GO:0014069(postsynaptic density);GO:0015277(kainate selective glutamate receptor activity);GO:0019228(neuronal action potential);GO:0030054(cell junction);GO:0032983(kainate selective glutamate receptor compl…	ko04080(Neuroactive ligand-receptor interaction);ko04724(Glutamatergic synapse)
ssc-miR-135	XM_021073458.1	BAG3	BAG3	LOW QUALITY PROTEIN: BAG family molecular chaperone regulator 3 [Sus scrofa]	51	-15.82	1	1	2	GO:0000774(adenyl-nucleotide exchange factor activity);GO:0005829(cytosol);GO:0005886(plasma membrane);GO:0008625(extrinsic apoptotic signaling pathway via death domain receptors);GO:0010664(negative regulation of striated muscle cell apoptotic process);GO:0030018(Z disc);GO:0050790(regulation of catalytic activity);GO:0050821(protein stabilization);GO:0051087(chaperone binding);GO:0071260(cellul…
ssc-miR-135	XM_021073521.1	RUFY2	RUFY2	LOW QUALITY PROTEIN: RUN and FYVE domain-containing protein 2 [Sus scrofa]	94	-17.69	1	1	2	GO:0046872(metal ion binding)	ko03030(DNA replication)
ssc-miR-135	XM_021073572.1	XPO7	XPO7	PREDICTED: LOW QUALITY PROTEIN: exportin-7 [Saimiri boliviensis boliviensis]	74	-19.4	1	1	2	GO:0005049(nuclear export signal receptor activity);GO:0005643(nuclear pore);GO:0005737(cytoplasm);GO:0006611(protein export from nucleus);GO:0008536(Ran GTPase binding);GO:0005622(intracellular);GO:0006886(intracellular protein transport)
ssc-miR-135	XM_021073578.1	SLTM	SLTM	SAFB-like transcription modulator isoform X9 [Sus scrofa]	53	-43.6	1	1	2	GO:0000166(nucleotide binding);GO:0003676(nucleic acid binding)
ssc-miR-135	XM_021073603.1	LOC106506012	LOC106506012	uncharacterized protein LOC106506012 [Sus scrofa]	73	-35.01	1	1	2	GO:0003713(transcription coactivator activity);GO:0005096(GTPase activator activity);GO:0005515(protein binding);GO:0005623(cell);GO:0005634(nucleus);GO:0005737(cytoplasm);GO:0005739(mitochondrion);GO:0005758(mitochondrial intermembrane space);GO:0005813(centrosome);GO:0005856(cytoskeleton);GO:0005929(cilium);GO:0030496(midbody);GO:0030695(GTPase regulator activity);GO:0042531(positive regulation…
ssc-miR-135	XM_021073708.1	TESC	TESC	calcineurin B homologous protein 3 [Sus scrofa]	84	-57.64	1	1	2	GO:0005509(calcium ion binding);GO:0005634(nucleus);GO:0005737(cytoplasm);GO:0005886(plasma membrane);GO:0008285(negative regulation of cell proliferation);GO:0030027(lamellipodium);GO:0030854(positive regulation of granulocyte differentiation);GO:0032417(positive regulation of sodium:proton antiporter activity);GO:0033628(regulation of cell adhesion mediated by integrin);GO:0045654(positive regu…
ssc-miR-135	XM_021073755.1	ZNRF3	ZNRF3	E3 ubiquitin-protein ligase ZNRF3 isoform X1 [Sus scrofa]	86	-47.4	1	1	2	GO:0004842(ubiquitin-protein transferase activity);GO:0005109(frizzled binding);GO:0005887(integral component of plasma membrane);GO:0006511(ubiquitin-dependent protein catabolic process);GO:0008270(zinc ion binding);GO:0016567(protein ubiquitination);GO:0038018(Wnt receptor catabolic process);GO:0060070(canonical Wnt signaling pathway);GO:0060071(Wnt signaling pathway, planar cell polarity pathw…
ssc-miR-135	XM_021073885.1	NODAL	NODAL	nodal homolog [Sus scrofa]	68	-34.99	1	1	2	GO:0000122(negative regulation of transcription by RNA polymerase II);GO:0001831(trophectodermal cellular morphogenesis);GO:0001842(neural fold formation);GO:0001889(liver development);GO:0001892(embryonic placenta development);GO:0001893(maternal placenta development);GO:0001944(vasculature development);GO:0001947(heart looping);GO:0002085(inhibition of neuroepithelial cell differentiation);GO:0…	ko04350(TGF-beta signaling pathway);ko04060(Cytokine-cytokine receptor interaction);ko04550(Signaling pathways regulating pluripotency of stem cells)
ssc-miR-135	XM_021073976.1	CUX2	CUX2	homeobox protein cut-like 2 [Sus scrofa]	72	-10.56	1	1	2	GO:0000122(negative regulation of transcription by RNA polymerase II);GO:0000978(RNA polymerase II proximal promoter sequence-specific DNA binding);GO:0005634(nucleus);GO:0007614(short-term memory);GO:0010628(positive regulation of gene expression);GO:0051965(positive regulation of synapse assembly);GO:0061003(positive regulation of dendritic spine morphogenesis);GO:0070062(extracellular exosome)…
ssc-miR-135	XM_021074082.1	KNTC1	KNTC1	kinetochore-associated protein 1 isoform X2 [Sus scrofa]	50	-14.4	1	1	2	GO:0000922(spindle pole);GO:0005737(cytoplasm);GO:0005828(kinetochore microtubule);GO:0005886(plasma membrane);GO:0007093(mitotic cell cycle checkpoint);GO:0015629(actin cytoskeleton);GO:1990423(RZZ complex)
ssc-miR-135	XM_021074292.1	PCNX2	PCNX2	LOW QUALITY PROTEIN: pecanex-like protein 2 [Sus scrofa]	74	-36.16	1	1	2	GO:0016021(integral component of membrane)
ssc-miR-135	XM_021074379.1	GLIS3	GLIS3	zinc finger protein GLIS3 isoform X2 [Sus scrofa]	54	-36.01	1	1	2	GO:0003676(nucleic acid binding);GO:0005634(nucleus);GO:0006357(regulation of transcription by RNA polymerase II);GO:0046872(metal ion binding)
ssc-miR-135	XM_021074415.1	ATRNL1	ATRNL1	attractin-like protein 1 isoform X2 [Sus scrofa]	90	-42.23	1	1	2	GO:0007186(G-protein coupled receptor signaling pathway);GO:0016021(integral component of membrane)
ssc-miR-135	XM_021074417.1	TRPM3	TRPM3	LOW QUALITY PROTEIN: transient receptor potential cation channel subfamily M member 3 [Sus scrofa]	57	-71.75	1	1	2	GO:0005227(calcium activated cation channel activity);GO:0016021(integral component of membrane);GO:0016048(detection of temperature stimulus);GO:0050951(sensory perception of temperature stimulus);GO:0051262(protein tetramerization);GO:0098655(cation transmembrane transport)
ssc-miR-135	XM_021074418.1	CRTAC1	CRTAC1	cartilage acidic protein 1 isoform X3 [Sus scrofa]	93	-20.14	1	1	2	GO:0005509(calcium ion binding);GO:0007413(axonal fasciculation);GO:0021772(olfactory bulb development);GO:0030426(growth cone);GO:1900121(negative regulation of receptor binding)
ssc-miR-135	XM_021074507.1	ASTN2	ASTN2	PREDICTED: astrotactin-2 isoform X2 [Ursus maritimus]	54	-16.62	1	1	2	GO:0005768(endosome);GO:0016021(integral component of membrane);GO:0060187(cell pole);GO:2000009(negative regulation of protein localization to cell surface)	ko04210(Apoptosis)
ssc-miR-135	XM_021074527.1	TFPI	TFPI	tissue factor pathway inhibitor precursor [Sus scrofa]	73	-16.21	1	1	2	GO:0004867(serine-type endopeptidase inhibitor activity);GO:0005615(extracellular space);GO:0007596(blood coagulation);GO:0009986(cell surface);GO:0010951(negative regulation of endopeptidase activity)	ko04610(Complement and coagulation cascades)
ssc-miR-135	XM_021074603.1	STRBP	STRBP	spermatid perinuclear RNA-binding protein isoform X2 [Sus scrofa]	85	-88.18	1	1	2	GO:0003677(DNA binding);GO:0003725(double-stranded RNA binding);GO:0003727(single-stranded RNA binding);GO:0005634(nucleus);GO:0005737(cytoplasm);GO:0007275(multicellular organism development);GO:0007286(spermatid development);GO:0007638(mechanosensory behavior);GO:0015630(microtubule cytoskeleton)
ssc-miR-135	XM_021074694.1	COL5A2	COL5A2	collagen alpha-2(V) chain precursor [Sus scrofa]	71	-28.7	1	1	2	GO:0001501(skeletal system development);GO:0005201(extracellular matrix structural constituent);GO:0005588(collagen type V trimer);GO:0030199(collagen fibril organization);GO:0043588(skin development);GO:0046332(SMAD binding);GO:0048592(eye morphogenesis);GO:0071230(cellular response to amino acid stimulus);GO:1903225(negative regulation of endodermal cell differentiation)	ko04974(Protein digestion and absorption)
ssc-miR-135	XM_021074832.1	CDKN2AIP	CDKN2AIP	CDKN2A-interacting protein isoform X1 [Sus scrofa]	68	-26.23	1	1	2	GO:0001652(granular component);GO:0002039(p53 binding);GO:0003723(RNA binding);GO:0005515(protein binding);GO:0005654(nucleoplasm);GO:0005730(nucleolus);GO:0006974(cellular response to DNA damage stimulus);GO:0009967(positive regulation of signal transduction);GO:0030307(positive regulation of cell growth);GO:0030308(negative regulation of cell growth);GO:0031647(regulation of protein stability)
ssc-miR-135	XM_021075032.1	ERI1	ERI1	3'-5' exoribonuclease 1 isoform X2 [Sus scrofa]	52	-32.45	1	1	2	GO:0000467(exonucleolytic trimming to generate mature 3'-end of 5.8S rRNA from tricistronic rRNA transcript (SSU-rRNA, 5.8S rRNA, LSU-rRNA));GO:0003676(nucleic acid binding);GO:0004527(exonuclease activity);GO:0005730(nucleolus);GO:0005737(cytoplasm);GO:0008408(3'-5' exonuclease activity)
ssc-miR-135	XM_021075113.1	TUBGCP5	TUBGCP5	gamma-tubulin complex component 5 isoform X4 [Sus scrofa]	52	-10.91	1	1	2	GO:0000923(equatorial microtubule organizing center);GO:0005200(structural constituent of cytoskeleton);GO:0005813(centrosome);GO:0005816(spindle pole body);GO:0005874(microtubule);GO:0008274(gamma-tubulin ring complex);GO:0031122(cytoplasmic microtubule organization);GO:0043015(gamma-tubulin binding);GO:0051011(microtubule minus-end binding);GO:0051298(centrosome duplication);GO:0051415(microtub…
ssc-miR-135	XM_021075126.1	SLC16A14	SLC16A14	monocarboxylate transporter 14 [Sus scrofa]	63	-32.18	1	1	2	GO:0008028(monocarboxylic acid transmembrane transporter activity);GO:0015718(monocarboxylic acid transport);GO:0016021(integral component of membrane);GO:0055085(transmembrane transport)
ssc-miR-135	XM_021075128.1	AGPS	AGPS	alkyldihydroxyacetonephosphate synthase, peroxisomal isoform X2 [Sus scrofa]	74	-46.23	1	1	2	GO:0005515(protein binding);GO:0005730(nucleolus);GO:0005739(mitochondrion);GO:0005777(peroxisome);GO:0005778(peroxisomal membrane);GO:0005782(peroxisomal matrix);GO:0008609(alkylglycerone-phosphate synthase activity);GO:0008610(lipid biosynthetic process);GO:0008611(ether lipid biosynthetic process);GO:0016020(membrane);GO:0016614(oxidoreductase activity, acting on CH-OH group of donors);GO:0043…	ko00565(Ether lipid metabolism);ko04146(Peroxisome)
ssc-miR-135	XM_021075251.1	ZRANB3	ZRANB3	DNA annealing helicase and endonuclease ZRANB3 isoform X1 [Sus scrofa]	97	-14.41	1	1	2	GO:0000733(DNA strand renaturation);GO:0004520(endodeoxyribonuclease activity);GO:0005524(ATP binding);GO:0006281(DNA repair);GO:0008270(zinc ion binding);GO:0009411(response to UV);GO:0031297(replication fork processing);GO:0036292(DNA rewinding);GO:0036310(annealing helicase activity);GO:0043596(nuclear replication fork);GO:0045910(negative regulation of DNA recombination);GO:0048478(replicatio…
ssc-miR-135	XM_021075272.1	COL4A3	COL4A3	LOW QUALITY PROTEIN: collagen alpha-3(IV) chain [Sus scrofa]	57	-11.97	1	1	2	GO:0005178(integrin binding);GO:0005201(extracellular matrix structural constituent);GO:0005576(extracellular region);GO:0005581(collagen trimer);GO:0005587(collagen type IV trimer);GO:0005604(basement membrane);GO:0005783(endoplasmic reticulum);GO:0006919(activation of cysteine-type endopeptidase activity involved in apoptotic process);GO:0007155(cell adhesion);GO:0007166(cell surface receptor s…	ko04151(PI3K-Akt signaling pathway);ko04512(ECM-receptor interaction);ko04510(Focal adhesion);ko04926(Relaxin signaling pathway);ko04974(Protein digestion and absorption);ko05200(Pathways in cancer);ko05222(Small cell lung cancer);ko04933(AGE-RAGE signaling pathway in diabetic complications);ko05165(Human papillomavirus infection);ko05146(Amoebiasis)
ssc-miR-135	XM_021075348.1	LOC100515345	LOC100515345	LOW QUALITY PROTEIN: C-X-C chemokine receptor type 2 [Sus scrofa]	54	-33.57	1	1	2	GO:0006935(chemotaxis);GO:0007186(G-protein coupled receptor signaling pathway);GO:0016021(integral component of membrane);GO:0016494(C-X-C chemokine receptor activity);GO:0019959(interleukin-8 binding);GO:0070098(chemokine-mediated signaling pathway)	ko04072(Phospholipase D signaling pathway);ko04060(Cytokine-cytokine receptor interaction);ko04144(Endocytosis);ko04062(Chemokine signaling pathway)
ssc-miR-135	XM_021075360.1	GULP1	GULP1	PTB domain-containing engulfment adapter protein 1 isoform X9 [Sus scrofa]	96	-30.43	1	1	2	GO:0005737(cytoplasm);GO:0006869(lipid transport);GO:0006911(phagocytosis, engulfment);GO:0006915(apoptotic process);GO:0007165(signal transduction)
ssc-miR-135	XM_021075407.1	KCNU1	KCNU1	LOW QUALITY PROTEIN: potassium channel subfamily U member 1 [Sus scrofa]	95	-14.22	1	1	2	GO:0005249(voltage-gated potassium channel activity);GO:0008076(voltage-gated potassium channel complex);GO:0060072(large conductance calcium-activated potassium channel activity);GO:0071805(potassium ion transmembrane transport)	ko04022(cGMP - PKG signaling pathway);ko04911(Insulin secretion);ko04270(Vascular smooth muscle contraction)
ssc-miR-135	XM_021075587.1	PDE1A	PDE1A	calcium/calmodulin-dependent 3',5'-cyclic nucleotide phosphodiesterase 1A isoform X9 [Sus scrofa]	89	-12.23	1	1	2	GO:0004117(calmodulin-dependent cyclic-nucleotide phosphodiesterase activity);GO:0005515(protein binding);GO:0005516(calmodulin binding);GO:0007165(signal transduction);GO:0046872(metal ion binding);GO:0048101(calcium- and calmodulin-regulated 3',5'-cyclic-GMP phosphodiesterase activity);GO:0004114(3',5'-cyclic-nucleotide phosphodiesterase activity)	ko00230(Purine metabolism);ko04020(Calcium signaling pathway);ko04924(Renin secretion);ko04740(Olfactory transduction);ko04742(Taste transduction);ko05032(Morphine addiction)
ssc-miR-135	XM_021075702.1	C2CD6	C2CD6	amyotrophic lateral sclerosis 2 chromosomal region candidate gene 11 protein isoform X2 [Sus scrofa]	60	-18.62	1	1	2	GO:0005515(protein binding)
ssc-miR-135	XM_021075731.1	BOLL	BOLL	protein boule-like isoform X2 [Sus scrofa]	83	-52.9	1	1	2	GO:0000166(nucleotide binding);GO:0005737(cytoplasm);GO:0008494(translation activator activity);GO:0045948(positive regulation of translational initiation)
ssc-miR-135	XM_021075744.1	ARHGEF4	ARHGEF4	rho guanine nucleotide exchange factor 4 isoform X4 [Sus scrofa]	66	-17.62	1	1	2	GO:0005622(intracellular);GO:0019904(protein domain specific binding);GO:0030032(lamellipodium assembly);GO:0030676(Rac guanyl-nucleotide exchange factor activity);GO:0035023(regulation of Rho protein signal transduction);GO:0035556(intracellular signal transduction);GO:0043547(positive regulation of GTPase activity);GO:0046847(filopodium assembly);GO:0005085(guanyl-nucleotide exchange factor act…	ko04810(Regulation of actin cytoskeleton)
ssc-miR-135	XM_021075827.1	LOC106506202	LOC106506202	uncharacterized protein LOC106506202 isoform X3 [Sus scrofa]	65	-23.42	1	1	2
ssc-miR-135	XM_021075841.1	SP3	SP3	transcription factor Sp3 isoform X1 [Sus scrofa]	81	-28.3	1	1	2	GO:0000981(RNA polymerase II transcription factor activity, sequence-specific DNA binding);GO:0003676(nucleic acid binding);GO:0005634(nucleus);GO:0006357(regulation of transcription by RNA polymerase II);GO:0046872(metal ion binding)
ssc-miR-135	XM_021075967.1	MFHAS1	MFHAS1	malignant fibrous histiocytoma-amplified sequence 1 [Sus scrofa]	96	-26.83	1	1	2	GO:0005515(protein binding);GO:0005525(GTP binding);GO:0005622(intracellular);GO:0007264(small GTPase mediated signal transduction);GO:0003674(molecular_function);GO:0005575(cellular_component);GO:0005886(plasma membrane);GO:0007165(signal transduction);GO:0008150(biological_process)
ssc-miR-135	XM_021075968.1	ERBB4	ERBB4	LOW QUALITY PROTEIN: receptor tyrosine-protein kinase erbB-4 [Sus scrofa]	59	-23.99	1	1	2	GO:0000165(MAPK cascade);GO:0001755(neural crest cell migration);GO:0001934(positive regulation of protein phosphorylation);GO:0004713(protein tyrosine kinase activity);GO:0004714(transmembrane receptor protein tyrosine kinase activity);GO:0005088(Ras guanyl-nucleotide exchange factor activity);GO:0005154(epidermal growth factor receptor binding);GO:0005515(protein binding);GO:0005524(ATP binding…	ko04010(MAPK signaling pathway);ko04012(ErbB signaling pathway);ko04020(Calcium signaling pathway);ko04151(PI3K-Akt signaling pathway);ko05205(Proteoglycans in cancer)
ssc-miR-135	XM_021076049.1	GLS	GLS	PREDICTED: glutaminase kidney isoform, mitochondrial isoform X1 [Orcinus orca]	72	-118.84	1	1	2	GO:0001967(suckling behavior);GO:0002087(regulation of respiratory gaseous exchange by neurological system process);GO:0004359(glutaminase activity);GO:0005515(protein binding);GO:0005739(mitochondrion);GO:0005759(mitochondrial matrix);GO:0005829(cytosol);GO:0006537(glutamate biosynthetic process);GO:0006543(glutamine catabolic process);GO:0007268(chemical synaptic transmission);GO:0008652(cellul…	ko00250(Alanine, aspartate and glutamate metabolism);ko00220(Arginine biosynthesis);ko00471(D-Glutamine and D-glutamate metabolism);ko04964(Proximal tubule bicarbonate reclamation);ko04724(Glutamatergic synapse);ko04727(GABAergic synapse);ko05230(Central carbon metabolism in cancer);ko05206(MicroRNAs in cancer)
ssc-miR-135	XM_021076089.1	SPAG16	SPAG16	sperm-associated antigen 16 protein isoform X9 [Sus scrofa]	67	-15.97	1	1	2	GO:0005634(nucleus);GO:0005737(cytoplasm);GO:0005856(cytoskeleton);GO:0005930(axoneme);GO:0007288(sperm axoneme assembly);GO:0019901(protein kinase binding);GO:0031514(motile cilium);GO:0035082(axoneme assembly);GO:0051012(microtubule sliding);GO:0060294(cilium movement involved in cell motility);GO:0097231(cell motility in response to calcium ion);GO:1990716(axonemal central apparatus)
ssc-miR-135	XM_021076287.1	GALNT13	GALNT13	PREDICTED: polypeptide N-acetylgalactosaminyltransferase 13 isoform X1 [Erinaceus europaeus]	61	-11.2	1	1	2	GO:0000139(Golgi membrane);GO:0004653(polypeptide N-acetylgalactosaminyltransferase activity);GO:0016021(integral component of membrane);GO:0016266(O-glycan processing);GO:0030246(carbohydrate binding);GO:0046872(metal ion binding);GO:0006493(protein O-linked glycosylation)	ko00512(Mucin type O-glycan biosynthesis)
ssc-miR-135	XM_021076352.1	LOC110257186	LOC110257186	PREDICTED: collagen alpha-2(I) chain-like [Manis javanica]	63	-16.03	1	1	2
ssc-miR-135	XM_021076394.1	NRG1	NRG1	pro-neuregulin-1, membrane-bound isoform isoform X8 [Sus scrofa]	79	-24.77	1	1	2	GO:0005102(receptor binding);GO:0005615(extracellular space);GO:0007171(activation of transmembrane receptor protein tyrosine kinase activity);GO:0007399(nervous system development);GO:0030154(cell differentiation);GO:0030296(protein tyrosine kinase activator activity);GO:0035556(intracellular signal transduction);GO:0048513(animal organ development);GO:0000165(MAPK cascade);GO:0000902(cell morph…	ko04012(ErbB signaling pathway);ko01521(EGFR tyrosine kinase inhibitor resistance)
ssc-miR-135	XM_021076408.1	LANCL1	LANCL1	lanC-like protein 1 isoform X1 [Sus scrofa]	92	-11.93	1	1	2	GO:0003824(catalytic activity);GO:0008270(zinc ion binding);GO:0017124(SH3 domain binding);GO:0043295(glutathione binding);GO:0050750(low-density lipoprotein particle receptor binding);GO:0070062(extracellular exosome)
ssc-miR-135	XM_021076459.1	CCDC148	CCDC148	coiled-coil domain-containing protein 148 isoform X3 [Sus scrofa]	86	-12.58	1	1	2	GO:0005515(protein binding)
ssc-miR-135	XM_021076515.1	IL6ST	IL6ST	interleukin-6 receptor subunit beta isoform X2 [Sus scrofa]	94	-28.15	1	1	2	GO:0004896(cytokine receptor activity);GO:0016021(integral component of membrane);GO:0019221(cytokine-mediated signaling pathway);GO:0004915(interleukin-6 receptor activity);GO:0004921(interleukin-11 receptor activity);GO:0004923(leukemia inhibitory factor receptor activity);GO:0004924(oncostatin-M receptor activity);GO:0005127(ciliary neurotrophic factor receptor binding);GO:0005138(interleukin-…	ko04630(Jak-STAT signaling pathway);ko04060(Cytokine-cytokine receptor interaction);ko04550(Signaling pathways regulating pluripotency of stem cells);ko04659(Th17 cell differentiation);ko05200(Pathways in cancer);ko05203(Viral carcinogenesis);ko05167(Kaposi sarcoma-associated herpesvirus infection)
ssc-miR-135	XM_021076520.1	DRD1	DRD1	D(1A) dopamine receptor isoform X1 [Sus scrofa]	57	-10.74	1	1	2	GO:0004952(dopamine neurotransmitter receptor activity);GO:0005887(integral component of plasma membrane);GO:0007212(dopamine receptor signaling pathway);GO:0042311(vasodilation)	ko04020(Calcium signaling pathway);ko04024(cAMP signaling pathway);ko04080(Neuroactive ligand-receptor interaction);ko04540(Gap junction);ko04728(Dopaminergic synapse);ko05012(Parkinson disease);ko05030(Cocaine addiction);ko05031(Amphetamine addiction);ko05032(Morphine addiction);ko05034(Alcoholism)
ssc-miR-135	XM_021076540.1	RGS7BP	RGS7BP	regulator of G-protein signaling 7-binding protein [Sus scrofa]	74	-14.43	1	1	2	GO:0005634(nucleus);GO:0005737(cytoplasm);GO:0005886(plasma membrane);GO:0007186(G-protein coupled receptor signaling pathway);GO:0009968(negative regulation of signal transduction)	ko00230(Purine metabolism);ko00240(Pyrimidine metabolism);ko00760(Nicotinate and nicotinamide metabolism)
ssc-miR-135	XM_021076548.1	MOCS2	MOCS2	molybdenum cofactor synthesis 2 [Sus scrofa]	65	-65.63	1	1	2	GO:0005634(nucleus);GO:0005829(cytosol);GO:0006777(Mo-molybdopterin cofactor biosynthetic process);GO:0019008(molybdopterin synthase complex);GO:0030366(molybdopterin synthase activity);GO:0032324(molybdopterin cofactor biosynthetic process)	ko00790(Folate biosynthesis);ko04122(Sulfur relay system)
ssc-miR-135	XM_021076566.1	ITGA2	ITGA2	integrin alpha-2 precursor [Sus scrofa]	65	-29.73	1	1	2	GO:0007155(cell adhesion);GO:0007229(integrin-mediated signaling pathway);GO:0008305(integrin complex)	ko04151(PI3K-Akt signaling pathway);ko04512(ECM-receptor interaction);ko04145(Phagosome);ko04510(Focal adhesion);ko04810(Regulation of actin cytoskeleton);ko04640(Hematopoietic cell lineage);ko04611(Platelet activation);ko05200(Pathways in cancer);ko05205(Proteoglycans in cancer);ko05222(Small cell lung cancer);ko05410(Hypertrophic cardiomyopathy (HCM));ko05412(Arrhythmogenic right ventricular ca…
ssc-miR-135	XM_021076596.1	EMB	EMB	embigin [Sus scrofa]	56	-91.62	1	1	2	GO:0016021(integral component of membrane)
ssc-miR-135	XM_021076645.1	MSX2	MSX2	homeobox protein MSX-2 [Sus scrofa]	67	-18.87	1	1	2	GO:0000122(negative regulation of transcription by RNA polymerase II);GO:0000977(RNA polymerase II regulatory region sequence-specific DNA binding);GO:0001227(transcriptional repressor activity, RNA polymerase II transcription regulatory region sequence-specific DNA binding);GO:0001649(osteoblast differentiation);GO:0002063(chondrocyte development);GO:0002076(osteoblast development);GO:0003148(ou…	ko05166(HTLV-I infection)
ssc-miR-135	XM_021076671.1	ZNF131	ZNF131	zinc finger protein 131 isoform X2 [Sus scrofa]	99	-11.71	1	1	2	GO:0000981(RNA polymerase II transcription factor activity, sequence-specific DNA binding);GO:0003676(nucleic acid binding);GO:0005634(nucleus);GO:0006351(transcription, DNA-templated);GO:0006357(regulation of transcription by RNA polymerase II);GO:0046872(metal ion binding)
ssc-miR-135	XM_021076773.1	CCDC152	CCDC152	coiled-coil domain-containing protein 152 [Sus scrofa]	86	-11.88	1	1	2
ssc-miR-135	XM_021076953.1	SLIT3	SLIT3	slit homolog 3 protein isoform X3 [Sus scrofa]	80	-18.67	1	1	2	GO:0005509(calcium ion binding);GO:0005615(extracellular space);GO:0008201(heparin binding);GO:0008285(negative regulation of cell proliferation);GO:0009887(animal organ morphogenesis);GO:0010629(negative regulation of gene expression);GO:0030308(negative regulation of cell growth);GO:0032870(cellular response to hormone stimulus);GO:0035385(Roundabout signaling pathway);GO:0048495(Roundabout bin…	ko04360(Axon guidance)
ssc-miR-135	XM_021076956.1	SNX18	SNX18	sorting nexin-18 isoform X2 [Sus scrofa]	72	-24.34	1	1	2	GO:0000281(mitotic cytokinesis);GO:0005768(endosome);GO:0006886(intracellular protein transport);GO:0006897(endocytosis);GO:0016050(vesicle organization);GO:0019898(extrinsic component of membrane);GO:0030659(cytoplasmic vesicle membrane);GO:0035091(phosphatidylinositol binding)
ssc-miR-135	XM_021076958.1	LOC102168105	LOC102168105	E3 ubiquitin-protein ligase RNF167-like [Sus scrofa]	96	-16.82	1	1	2	GO:0000209(protein polyubiquitination);GO:0004842(ubiquitin-protein transferase activity);GO:0005515(protein binding);GO:0005737(cytoplasm);GO:0008270(zinc ion binding);GO:0012505(endomembrane system);GO:0016021(integral component of membrane);GO:0016874(ligase activity);GO:0045786(negative regulation of cell cycle)
ssc-miR-135	XM_021076974.1	LOC110257311	LOC110257311	uncharacterized protein LOC110257311 [Sus scrofa]	61	-46.19	1	1	2	GO:0003777(microtubule motor activity);GO:0005654(nucleoplasm);GO:0005794(Golgi apparatus);GO:0005814(centriole);GO:0008017(microtubule binding);GO:0008152(metabolic process);GO:0008289(lipid binding);GO:0051225(spindle assembly)
ssc-miR-135	XM_021077098.1	CARD6	CARD6	LOW QUALITY PROTEIN: caspase recruitment domain-containing protein 6 [Sus scrofa]	78	-12.81	1	1	2	GO:0042981(regulation of apoptotic process)	ko04621(NOD-like receptor signaling pathway)
ssc-miR-135	XM_021077140.1	FGF10	FGF10	fibroblast growth factor 10 [Sus scrofa]	82	-46.23	1	1	2	GO:0000132(establishment of mitotic spindle orientation);GO:0000187(activation of MAPK activity);GO:0001759(organ induction);GO:0001823(mesonephros development);GO:0001974(blood vessel remodeling);GO:0003338(metanephros morphogenesis);GO:0005111(type 2 fibroblast growth factor receptor binding);GO:0005615(extracellular space);GO:0005634(nucleus);GO:0005886(plasma membrane);GO:0007368(determinatio…	ko04014(Ras signaling pathway);ko04015(Rap1 signaling pathway);ko04010(MAPK signaling pathway);ko04151(PI3K-Akt signaling pathway);ko04810(Regulation of actin cytoskeleton);ko05200(Pathways in cancer);ko05226(Gastric cancer);ko05218(Melanoma);ko05224(Breast cancer)
ssc-miR-135	XM_021077144.1	MTMR12	MTMR12	LOW QUALITY PROTEIN: myotubularin-related protein 12 [Sus scrofa]	90	-18.19	1	1	2	GO:0005515(protein binding);GO:0005737(cytoplasm);GO:0005829(cytosol);GO:0006661(phosphatidylinositol biosynthetic process);GO:0019208(phosphatase regulator activity);GO:0050790(regulation of catalytic activity);GO:1901998(toxin transport)
ssc-miR-135	XM_021077287.1	KCNB1	KCNB1	potassium voltage-gated channel subfamily B member 1 isoform X1 [Sus scrofa]	57	-14.47	1	1	2	GO:0001508(action potential);GO:0005251(delayed rectifier potassium channel activity);GO:0008076(voltage-gated potassium channel complex);GO:0032182(ubiquitin-like protein binding);GO:0034765(regulation of ion transmembrane transport);GO:0044325(ion channel binding);GO:0051260(protein homooligomerization);GO:0071805(potassium ion transmembrane transport);GO:0090314(positive regulation of protein …
ssc-miR-135	XM_021077289.1	PLTP	PLTP	phospholipid transfer protein isoform X1 [Sus scrofa]	64	-10.65	1	1	2	GO:0005615(extracellular space);GO:0006629(lipid metabolic process);GO:0008289(lipid binding);GO:0010189(vitamin E biosynthetic process);GO:0010875(positive regulation of cholesterol efflux);GO:0030317(flagellated sperm motility);GO:0034375(high-density lipoprotein particle remodeling)	ko03320(PPAR signaling pathway);ko04979(Cholesterol metabolism)
ssc-miR-135	XM_021077343.1	RBL1	RBL1	retinoblastoma-like protein 1 isoform X7 [Sus scrofa]	88	-16.67	1	1	2	GO:0000122(negative regulation of transcription by RNA polymerase II);GO:0005654(nucleoplasm);GO:0005667(transcription factor complex);GO:0007049(cell cycle);GO:0008134(transcription factor binding);GO:0043550(regulation of lipid kinase activity);GO:0051726(regulation of cell cycle)	ko04350(TGF-beta signaling pathway);ko04110(Cell cycle);ko04218(Cellular senescence);ko05203(Viral carcinogenesis);ko05165(Human papillomavirus infection)
ssc-miR-135	XM_021077381.1	C17H20orf27	C17H20orf27	UPF0687 protein C20orf27 homolog isoform X2 [Sus scrofa]	52	-10.6	1	1	2	GO:0003674(molecular_function);GO:0005575(cellular_component);GO:0008150(biological_process)
ssc-miR-135	XM_021077404.1	PAK5	PAK5	serine/threonine-protein kinase PAK 5 isoform X2 [Sus scrofa]	88	-28.24	1	1	2	GO:0000278(mitotic cell cycle);GO:0005524(ATP binding);GO:0005737(cytoplasm);GO:0005739(mitochondrion);GO:0006915(apoptotic process);GO:0007010(cytoskeleton organization);GO:0007612(learning);GO:0007613(memory);GO:0007626(locomotory behavior);GO:0016049(cell growth);GO:0023014(signal transduction by protein phosphorylation);GO:2001237(negative regulation of extrinsic apoptotic signaling pathway)	ko04014(Ras signaling pathway);ko04012(ErbB signaling pathway);ko04510(Focal adhesion);ko04810(Regulation of actin cytoskeleton);ko04660(T cell receptor signaling pathway);ko04360(Axon guidance);ko05211(Renal cell carcinoma)
ssc-miR-135	XM_021077415.1	CRNKL1	CRNKL1	PREDICTED: LOW QUALITY PROTEIN: crooked neck-like protein 1 [Odobenus rosmarus divergens]	76	-63.77	1	1	2	GO:0000245(spliceosomal complex assembly);GO:0000974(Prp19 complex);GO:0071010(prespliceosome);GO:0071011(precatalytic spliceosome);GO:0071012(catalytic step 1 spliceosome);GO:0071013(catalytic step 2 spliceosome);GO:0071014(post-mRNA release spliceosomal complex)	ko03040(Spliceosome)
ssc-miR-135	XM_021077423.1	KIF3B	KIF3B	kinesin-like protein KIF3B isoform X1 [Delphinapterus leucas]	82	-28.75	1	1	2	GO:0003777(microtubule motor activity);GO:0005871(kinesin complex);GO:0007018(microtubule-based movement);GO:0016887(ATPase activity);GO:0030705(cytoskeleton-dependent intracellular transport)
ssc-miR-135	XM_021077466.1	ZBTB46	ZBTB46	zinc finger and BTB domain-containing protein 46 [Sus scrofa]	96	-15.76	1	1	2	GO:0003676(nucleic acid binding);GO:0030853(negative regulation of granulocyte differentiation);GO:0045650(negative regulation of macrophage differentiation);GO:0045656(negative regulation of monocyte differentiation);GO:0046872(metal ion binding);GO:2001199(negative regulation of dendritic cell differentiation);GO:2001200(positive regulation of dendritic cell differentiation)
ssc-miR-135	XM_021077599.1	ZMAT4	ZMAT4	zinc finger matrin-type protein 4 [Sus scrofa]	76	-12.89	1	1	2	GO:0002039(p53 binding);GO:0003723(RNA binding);GO:0005622(intracellular);GO:0008270(zinc ion binding);GO:0072332(intrinsic apoptotic signaling pathway by p53 class mediator)	ko04115(p53 signaling pathway)
ssc-miR-135	XM_021077780.1	F11	F11	coagulation factor XI [Sus scrofa]	93	-32.22	1	1	2	GO:0004252(serine-type endopeptidase activity);GO:0005515(protein binding);GO:0005576(extracellular region);GO:0005615(extracellular space);GO:0005886(plasma membrane);GO:0007596(blood coagulation);GO:0007597(blood coagulation, intrinsic pathway);GO:0008201(heparin binding);GO:0016020(membrane);GO:0031639(plasminogen activation);GO:0051919(positive regulation of fibrinolysis);GO:0070009(serine-ty…	ko04610(Complement and coagulation cascades)
ssc-miR-135	XM_021077830.1	HOMER1	HOMER1	PREDICTED: homer protein homolog 1 isoform X1 [Orcinus orca]	82	-62.38	1	1	2	GO:0035256(G-protein coupled glutamate receptor binding);GO:0003009(skeletal muscle contraction);GO:0030018(Z disc);GO:0030054(cell junction);GO:0030424(axon);GO:0043034(costamere);GO:0044325(ion channel binding);GO:0045177(apical part of cell);GO:0045211(postsynaptic membrane);GO:0048148(behavioral response to cocaine);GO:0048741(skeletal muscle fiber development);GO:0048875(chemical homeostasis…	ko04068(FoxO signaling pathway);ko04724(Glutamatergic synapse)
ssc-miR-135	XM_021077977.1	SERINC3	SERINC3	serine incorporator 3 [Sus scrofa]	58	-12.54	1	1	2	GO:0000139(Golgi membrane);GO:0005886(plasma membrane);GO:0006658(phosphatidylserine metabolic process);GO:0006665(sphingolipid metabolic process);GO:0009597(detection of virus);GO:0015194(L-serine transmembrane transporter activity);GO:0015825(L-serine transport);GO:0016021(integral component of membrane);GO:0045087(innate immune response);GO:0051607(defense response to virus);GO:1902237(positiv…
ssc-miR-135	XM_021078036.1	RRBP1	RRBP1	ribosome-binding protein 1 isoform X2 [Sus scrofa]	60	-17.15	1	1	2	GO:0001649(osteoblast differentiation);GO:0005840(ribosome);GO:0006412(translation);GO:0015031(protein transport);GO:0030176(integral component of endoplasmic reticulum membrane)	ko04141(Protein processing in endoplasmic reticulum)
ssc-miR-135	XM_021078132.1	RALGAPB	RALGAPB	ral GTPase-activating protein subunit beta isoform X7 [Sus scrofa]	56	-17.13	1	1	2	GO:0005096(GTPase activator activity);GO:0043547(positive regulation of GTPase activity);GO:0051056(regulation of small GTPase mediated signal transduction)
ssc-miR-135	XM_021078285.1	SLC13A3	SLC13A3	solute carrier family 13 member 3 isoform X3 [Sus scrofa]	71	-51.73	1	1	2	GO:0005887(integral component of plasma membrane);GO:0006814(sodium ion transport);GO:0015137(citrate transmembrane transporter activity);GO:0015141(succinate transmembrane transporter activity);GO:0015362(high-affinity sodium:dicarboxylate symporter activity);GO:0015746(citrate transport);GO:0017153(sodium:dicarboxylate symporter activity);GO:0070062(extracellular exosome);GO:0071422(succinate t…
ssc-miR-135	XM_021078381.1	PCMTD2	PCMTD2	protein-L-isoaspartate O-methyltransferase domain-containing protein 2 isoform X4 [Sus scrofa]	94	-13.7	1	1	2	GO:0004719(protein-L-isoaspartate (D-aspartate) O-methyltransferase activity);GO:0006479(protein methylation)
ssc-miR-135	XM_021078513.1	CHRM2	CHRM2	PREDICTED: muscarinic acetylcholine receptor M2 isoform X1 [Mustela putorius furo]	90	-30.17	1	1	2	GO:0005887(integral component of plasma membrane);GO:0006940(regulation of smooth muscle contraction);GO:0007197(adenylate cyclase-inhibiting G-protein coupled acetylcholine receptor signaling pathway);GO:0007207(phospholipase C-activating G-protein coupled acetylcholine receptor signaling pathway);GO:0007213(G-protein coupled acetylcholine receptor signaling pathway);GO:0007271(synaptic transmis…	ko04020(Calcium signaling pathway);ko04024(cAMP signaling pathway);ko04151(PI3K-Akt signaling pathway);ko04080(Neuroactive ligand-receptor interaction);ko04810(Regulation of actin cytoskeleton);ko04725(Cholinergic synapse)
ssc-miR-135	XM_021078582.1	KIAA1549	KIAA1549	UPF0606 protein KIAA1549 homolog [Sus scrofa]	68	-10.45	1	1	2	GO:0016021(integral component of membrane)
ssc-miR-135	XM_021078585.1	BRAF	BRAF	serine/threonine-protein kinase B-raf isoform X5 [Sus scrofa]	81	-13.4	1	1	2	GO:0000165(MAPK cascade);GO:0000186(activation of MAPKK activity);GO:0002318(myeloid progenitor cell differentiation);GO:0004672(protein kinase activity);GO:0004674(protein serine/threonine kinase activity);GO:0004709(MAP kinase kinase kinase activity);GO:0005509(calcium ion binding);GO:0005515(protein binding);GO:0005524(ATP binding);GO:0005634(nucleus);GO:0005737(cytoplasm);GO:0005739(mitochond…	ko04015(Rap1 signaling pathway);ko04010(MAPK signaling pathway);ko04012(ErbB signaling pathway);ko04068(FoxO signaling pathway);ko04024(cAMP signaling pathway);ko04150(mTOR signaling pathway);ko04510(Focal adhesion);ko04810(Regulation of actin cytoskeleton);ko04650(Natural killer cell mediated cytotoxicity);ko04062(Chemokine signaling pathway);ko04910(Insulin signaling pathway);ko04914(Progestero…
ssc-miR-135	XM_021078653.1	CTTNBP2	CTTNBP2	cortactin-binding protein 2 isoform X5 [Sus scrofa]	99	-13.83	1	1	2	GO:0005938(cell cortex);GO:0007420(brain development);GO:0008021(synaptic vesicle);GO:0017124(SH3 domain binding);GO:0043197(dendritic spine)
ssc-miR-135	XM_021078825.1	CPA4	CPA4	carboxypeptidase A4 [Sus scrofa]	56	-45.78	1	1	2	GO:0004181(metallocarboxypeptidase activity);GO:0005615(extracellular space);GO:0006508(proteolysis);GO:0008270(zinc ion binding)
ssc-miR-135	XM_021079015.1	OSBPL3	OSBPL3	oxysterol-binding protein-related protein 3 isoform X2 [Sus scrofa]	62	-32.47	1	1	2	GO:0006869(lipid transport)
ssc-miR-135	XM_021079028.1	ESYT2	ESYT2	extended synaptotagmin-2 isoform X3 [Sus scrofa]	73	-26.88	1	1	2	GO:0005509(calcium ion binding);GO:0005544(calcium-dependent phospholipid binding);GO:0005887(integral component of plasma membrane);GO:0008429(phosphatidylethanolamine binding);GO:0031210(phosphatidylcholine binding);GO:0031227(intrinsic component of endoplasmic reticulum membrane);GO:0031234(extrinsic component of cytoplasmic side of plasma membrane);GO:0035091(phosphatidylinositol binding);GO:…
ssc-miR-135	XM_021079113.1	KLHDC10	KLHDC10	kelch domain-containing protein 10 isoform X3 [Sus scrofa]	74	-51.72	1	1	2	GO:0005634(nucleus);GO:0005654(nucleoplasm);GO:0005737(cytoplasm)	ko03015(mRNA surveillance pathway)
ssc-miR-135	XM_021079214.1	PDE1C	PDE1C	calcium/calmodulin-dependent 3',5'-cyclic nucleotide phosphodiesterase 1C isoform X8 [Sus scrofa]	85	-59.83	1	1	2	GO:0004114(3',5'-cyclic-nucleotide phosphodiesterase activity);GO:0005929(cilium);GO:0007165(signal transduction);GO:0007608(sensory perception of smell);GO:0046872(metal ion binding);GO:0004117(calmodulin-dependent cyclic-nucleotide phosphodiesterase activity);GO:0005516(calmodulin binding);GO:0005829(cytosol)	ko00230(Purine metabolism);ko04020(Calcium signaling pathway);ko04924(Renin secretion);ko04740(Olfactory transduction);ko04742(Taste transduction);ko05032(Morphine addiction)
ssc-miR-135	XM_021079235.1	BMT2	BMT2	probable methyltransferase BMT2 homolog [Sus scrofa]	74	-12.68	1	1	2	GO:0016433(rRNA (adenine) methyltransferase activity);GO:0031167(rRNA methylation)
ssc-miR-135	XM_021079326.1	NPSR1	NPSR1	LOW QUALITY PROTEIN: neuropeptide S receptor [Sus scrofa]	51	-12.57	1	1	2	GO:0005737(cytoplasm);GO:0005887(integral component of plasma membrane);GO:0007218(neuropeptide signaling pathway);GO:0008188(neuropeptide receptor activity);GO:0051281(positive regulation of release of sequestered calcium ion into cytosol)
ssc-miR-135	XM_021079373.1	NDP	NDP	norrin precursor [Sus scrofa]	66	-17.27	1	1	2	GO:0001890(placenta development);GO:0005109(frizzled binding);GO:0005125(cytokine activity);GO:0005615(extracellular space);GO:0009986(cell surface);GO:0031012(extracellular matrix);GO:0035426(extracellular matrix-cell signaling);GO:0042803(protein homodimerization activity);GO:0051091(positive regulation of DNA binding transcription factor activity);GO:0060070(canonical Wnt signaling pathway);GO…
ssc-miR-135	XM_021079578.1	CLDN2	CLDN2	claudin-2 [Sus scrofa]	65	-10.16	1	1	2	GO:0005198(structural molecule activity);GO:0005886(plasma membrane);GO:0005923(bicellular tight junction);GO:0016021(integral component of membrane);GO:0016338(calcium-independent cell-cell adhesion via plasma membrane cell-adhesion molecules);GO:0042802(identical protein binding)	ko04514(Cell adhesion molecules (CAMs));ko04530(Tight junction);ko04670(Leukocyte transendothelial migration);ko05160(Hepatitis C)
ssc-miR-135	XM_021079667.1	ATP2B3	ATP2B3	LOW QUALITY PROTEIN: plasma membrane calcium-transporting ATPase 3 [Sus scrofa]	65	-12.05	1	1	2	GO:0005388(calcium-transporting ATPase activity);GO:0005524(ATP binding);GO:0005794(Golgi apparatus);GO:0005887(integral component of plasma membrane);GO:0006874(cellular calcium ion homeostasis);GO:0030165(PDZ domain binding);GO:0043231(intracellular membrane-bounded organelle);GO:0046872(metal ion binding);GO:0070588(calcium ion transmembrane transport);GO:1903561(extracellular vesicle)	ko04020(Calcium signaling pathway);ko04024(cAMP signaling pathway);ko04022(cGMP - PKG signaling pathway);ko04925(Aldosterone synthesis and secretion);ko04261(Adrenergic signaling in cardiomyocytes);ko04970(Salivary secretion);ko04972(Pancreatic secretion)
ssc-miR-135	XM_021079870.1	SMIM10	SMIM10	small integral membrane protein 10 [Sus scrofa]	95	-13.67	1	1	2	GO:0016021(integral component of membrane)
ssc-miR-135	XM_021079893.1	LRCH2	LRCH2	leucine-rich repeat and calponin homology domain-containing protein 2 isoform X2 [Sus scrofa]	80	-27.54	1	1	2	GO:0005886(plasma membrane);GO:0007165(signal transduction)
ssc-miR-135	XM_021079971.1	ZNF275	ZNF275	zinc finger protein 275 [Sus scrofa]	60	-10.45	1	1	2	GO:0003700(DNA binding transcription factor activity);GO:0006355(regulation of transcription, DNA-templated)
ssc-miR-135	XM_021080059.1	MPC1L	MPC1L	mitochondrial pyruvate carrier 1-like protein [Sus scrofa]	68	-82.63	1	1	2	GO:0005743(mitochondrial inner membrane);GO:0006850(mitochondrial pyruvate transmembrane transport);GO:0016021(integral component of membrane)
ssc-miR-135	XM_021080116.1	PRRG3	PRRG3	transmembrane gamma-carboxyglutamic acid protein 3 isoform X1 [Sus scrofa]	67	-42.16	1	1	2	GO:0005509(calcium ion binding);GO:0005576(extracellular region);GO:0016021(integral component of membrane)	ko04024(cAMP signaling pathway);ko04740(Olfactory transduction)
ssc-miR-135	XM_021080193.1	KIAA1210	KIAA1210	uncharacterized protein KIAA1210 homolog [Sus scrofa]	85	-11.67	1	1	2
ssc-miR-135	XM_021080194.1	ATP11C	ATP11C	phospholipid-transporting ATPase IG isoform X9 [Sus scrofa]	70	-41.22	1	1	2	GO:0000287(magnesium ion binding);GO:0002329(pre-B cell differentiation);GO:0004012(phospholipid-translocating ATPase activity);GO:0005524(ATP binding);GO:0005765(lysosomal membrane);GO:0005783(endoplasmic reticulum);GO:0005886(plasma membrane);GO:0016021(integral component of membrane);GO:0045332(phospholipid translocation);GO:0045579(positive regulation of B cell differentiation);GO:0055037(rec…
ssc-miR-135	XM_021080458.1	HDAC8	HDAC8	histone deacetylase 8 isoform X2 [Sus scrofa]	53	-15.48	1	1	2	GO:0005634(nucleus);GO:0006351(transcription, DNA-templated);GO:0006355(regulation of transcription, DNA-templated);GO:0032041(NAD-dependent histone deacetylase activity (H3-K14 specific));GO:0070932(histone H3 deacetylation);GO:0004407(histone deacetylase activity);GO:0016575(histone deacetylation)	ko05203(Viral carcinogenesis);ko05034(Alcoholism);ko05165(Human papillomavirus infection)
ssc-miR-135	XM_021080496.1	LOC100514444	LOC100514444	olfactory receptor 13H1-like [Sus scrofa]	76	-18.01	1	1	2	GO:0004930(G-protein coupled receptor activity);GO:0004984(olfactory receptor activity);GO:0005886(plasma membrane);GO:0007186(G-protein coupled receptor signaling pathway);GO:0007608(sensory perception of smell);GO:0016021(integral component of membrane);GO:0050911(detection of chemical stimulus involved in sensory perception of smell)	ko04740(Olfactory transduction)
ssc-miR-135	XM_021080614.1	LANCL3	LANCL3	lanC-like protein 3 [Sus scrofa]	60	-14.8	1	1	2	GO:0003824(catalytic activity)
ssc-miR-135	XM_021080618.1	FRMPD4	FRMPD4	FERM and PDZ domain-containing protein 4 isoform X9 [Sus scrofa]	98	-39.45	1	1	2	GO:0005546(phosphatidylinositol-4,5-bisphosphate binding);GO:0005856(cytoskeleton);GO:0043197(dendritic spine);GO:0051835(positive regulation of synapse structural plasticity)
ssc-miR-135	XM_021080690.1	PAK3	PAK3	serine/threonine-protein kinase PAK 3 isoform X3 [Sus scrofa]	73	-15.75	1	1	2	GO:0000278(mitotic cell cycle);GO:0001726(ruffle);GO:0005518(collagen binding);GO:0005524(ATP binding);GO:0005737(cytoplasm);GO:0005794(Golgi apparatus);GO:0005886(plasma membrane);GO:0005911(cell-cell junction);GO:0007409(axonogenesis);GO:0023014(signal transduction by protein phosphorylation);GO:0030036(actin cytoskeleton organization);GO:0030335(positive regulation of cell migration);GO:003153…	ko04014(Ras signaling pathway);ko04012(ErbB signaling pathway);ko04510(Focal adhesion);ko04810(Regulation of actin cytoskeleton);ko04660(T cell receptor signaling pathway);ko04360(Axon guidance);ko05211(Renal cell carcinoma)
ssc-miR-135	XM_021080741.1	TKTL1	TKTL1	transketolase-like protein 1 [Sus scrofa]	98	-34.75	1	1	2	GO:0003824(catalytic activity);GO:0008152(metabolic process)	ko00030(Pentose phosphate pathway);ko01051(Biosynthesis of ansamycins)
ssc-miR-135	XM_021080792.1	RPGR	RPGR	X-linked retinitis pigmentosa GTPase regulator isoform X9 [Sus scrofa]	95	-82.05	1	1	2	GO:0007601(visual perception)
ssc-miR-135	XM_021080829.1	TAB3	TAB3	TGF-beta-activated kinase 1 and MAP3K7-binding protein 3 [Sus scrofa]	85	-30.91	1	1	2	GO:0008270(zinc ion binding)	ko04064(NF-kappa B signaling pathway);ko04668(TNF signaling pathway);ko04621(NOD-like receptor signaling pathway);ko04657(IL-17 signaling pathway)
ssc-miR-135	XM_021080999.1	LOC100625635	LOC100625635	putative olfactory receptor 2B8 [Sus scrofa]	86	-13.47	1	1	2	GO:0004930(G-protein coupled receptor activity);GO:0004984(olfactory receptor activity);GO:0005886(plasma membrane);GO:0007186(G-protein coupled receptor signaling pathway);GO:0007608(sensory perception of smell);GO:0016021(integral component of membrane);GO:0050911(detection of chemical stimulus involved in sensory perception of smell)	ko04740(Olfactory transduction)
ssc-miR-135	XM_021081120.1	SAPCD2	SAPCD2	suppressor APC domain-containing protein 2 [Sus scrofa]	74	-17.88	1	1	2	GO:0005730(nucleolus);GO:0005737(cytoplasm)
ssc-miR-135	XM_021081292.1	LOC110258132	LOC110258132	olfactory receptor 6C75-like [Sus scrofa]	67	-12.49	1	1	2	GO:0004930(G-protein coupled receptor activity);GO:0004984(olfactory receptor activity);GO:0005886(plasma membrane);GO:0007186(G-protein coupled receptor signaling pathway);GO:0016021(integral component of membrane);GO:0050911(detection of chemical stimulus involved in sensory perception of smell)	ko04740(Olfactory transduction)
ssc-miR-135	XM_021081340.1	ARHGAP17	ARHGAP17	rho GTPase-activating protein 17 isoform X6 [Sus scrofa]	69	-18.19	1	1	2	GO:0005096(GTPase activator activity);GO:0005515(protein binding);GO:0005829(cytosol);GO:0005886(plasma membrane);GO:0005923(bicellular tight junction);GO:0007165(signal transduction);GO:0017124(SH3 domain binding);GO:0043547(positive regulation of GTPase activity);GO:0051056(regulation of small GTPase mediated signal transduction);GO:0005737(cytoplasm);GO:0003674(molecular_function);GO:0005622(i…	ko04530(Tight junction)
ssc-miR-135	XM_021081418.1	LOC100153490	LOC100153490	olfactory receptor 6C2-like [Sus scrofa]	96	-14.14	1	1	2	GO:0004930(G-protein coupled receptor activity);GO:0004984(olfactory receptor activity);GO:0005886(plasma membrane);GO:0007186(G-protein coupled receptor signaling pathway);GO:0016021(integral component of membrane);GO:0050911(detection of chemical stimulus involved in sensory perception of smell)	ko04740(Olfactory transduction)
ssc-miR-135	XM_021081469.1	MCM5	MCM5	DNA replication licensing factor MCM5 isoform X1 [Physeter catodon]	92	-18.43	1	1	2	GO:0000784(nuclear chromosome, telomeric region);GO:0003678(DNA helicase activity);GO:0003682(chromatin binding);GO:0003688(DNA replication origin binding);GO:0005524(ATP binding);GO:0005654(nucleoplasm);GO:0006270(DNA replication initiation);GO:0016020(membrane);GO:0032508(DNA duplex unwinding);GO:0042555(MCM complex)	ko03030(DNA replication);ko04110(Cell cycle)
ssc-miR-135	XM_021081511.1	BAG5	BAG5	BAG family molecular chaperone regulator 5 [Sus scrofa]	86	-16.62	1	1	2	GO:0005634(nucleus);GO:0005739(mitochondrion);GO:0005829(cytosol);GO:0007030(Golgi organization);GO:0010977(negative regulation of neuron projection development);GO:0016020(membrane);GO:0016234(inclusion body);GO:0019901(protein kinase binding);GO:0031397(negative regulation of protein ubiquitination);GO:0031625(ubiquitin protein ligase binding);GO:0032435(negative regulation of proteasomal ubiqu…
ssc-miR-135	XM_021081672.1	LOC100157908	LOC100157908	LOW QUALITY PROTEIN: olfactory receptor 6C2-like [Sus scrofa]	81	-18.4	1	1	2	GO:0004930(G-protein coupled receptor activity);GO:0004984(olfactory receptor activity);GO:0005886(plasma membrane);GO:0007186(G-protein coupled receptor signaling pathway);GO:0016021(integral component of membrane);GO:0050911(detection of chemical stimulus involved in sensory perception of smell)	ko04740(Olfactory transduction)
ssc-miR-135	XM_021081700.1	LOC110258449	LOC110258449	LOW QUALITY PROTEIN: olfactory receptor 6C2-like [Sus scrofa]	85	-10.9	1	1	2	GO:0004930(G-protein coupled receptor activity);GO:0004984(olfactory receptor activity);GO:0005886(plasma membrane);GO:0007186(G-protein coupled receptor signaling pathway);GO:0016021(integral component of membrane);GO:0050911(detection of chemical stimulus involved in sensory perception of smell)	ko04740(Olfactory transduction)
ssc-miR-135	XM_021081706.1	SLC11A2	SLC11A2	natural resistance-associated macrophage protein 2 [Sus scrofa]	75	-64.81	1	1	2	GO:0001666(response to hypoxia);GO:0003032(detection of oxygen);GO:0005375(copper ion transmembrane transporter activity);GO:0005384(manganese ion transmembrane transporter activity);GO:0005385(zinc ion transmembrane transporter activity);GO:0005634(nucleus);GO:0005765(lysosomal membrane);GO:0005769(early endosome);GO:0005802(trans-Golgi network);GO:0005887(integral component of plasma membrane);…	ko04142(Lysosome);ko04216(Ferroptosis);ko04978(Mineral absorption)
ssc-miR-135	XM_021082085.1	LOC110258846	LOC110258846	ankyrin repeat domain-containing protein 26-like [Sus scrofa]	69	-16.03	1	1	2	GO:0005813(centrosome)
ssc-miR-135	XM_021082091.1	LOC100153496	LOC100153496	olfactory receptor 4M1-like [Sus scrofa]	68	-13.37	1	1	2	GO:0004888(transmembrane signaling receptor activity);GO:0004930(G-protein coupled receptor activity);GO:0004984(olfactory receptor activity);GO:0005886(plasma membrane);GO:0007186(G-protein coupled receptor signaling pathway);GO:0016021(integral component of membrane);GO:0050907(detection of chemical stimulus involved in sensory perception);GO:0050911(detection of chemical stimulus involved in s…	ko04740(Olfactory transduction)
ssc-miR-135	XM_021082208.1	LOC100739561	LOC100739561	lysophospholipase D GDPD1 [Zalophus californianus]	83	-24.9	1	1	2	GO:0006629(lipid metabolic process);GO:0008889(glycerophosphodiester phosphodiesterase activity);GO:0016021(integral component of membrane)
ssc-miR-135	XM_021082263.1	LOC110258974	LOC110258974	olfactory receptor 1G1-like [Sus scrofa]	65	-12.35	1	1	2	GO:0004888(transmembrane signaling receptor activity);GO:0004930(G-protein coupled receptor activity);GO:0004984(olfactory receptor activity);GO:0005886(plasma membrane);GO:0007186(G-protein coupled receptor signaling pathway);GO:0016021(integral component of membrane);GO:0050907(detection of chemical stimulus involved in sensory perception);GO:0050911(detection of chemical stimulus involved in s…	ko04740(Olfactory transduction)
ssc-miR-135	XM_021082281.1	LOC110258988	LOC110258988	olfactory receptor 6C2-like [Sus scrofa]	83	-18.2	1	1	2	GO:0004930(G-protein coupled receptor activity);GO:0004984(olfactory receptor activity);GO:0005886(plasma membrane);GO:0007186(G-protein coupled receptor signaling pathway);GO:0016021(integral component of membrane);GO:0050911(detection of chemical stimulus involved in sensory perception of smell)	ko04740(Olfactory transduction)
ssc-miR-135	XM_021082598.1	DUSP8	DUSP8	LOW QUALITY PROTEIN: dual specificity protein phosphatase 8 [Sus scrofa]	71	-12.49	1	1	2	GO:0000188(inactivation of MAPK activity);GO:0004725(protein tyrosine phosphatase activity);GO:0005634(nucleus);GO:0005737(cytoplasm);GO:0006470(protein dephosphorylation);GO:0017017(MAP kinase tyrosine/serine/threonine phosphatase activity);GO:0035335(peptidyl-tyrosine dephosphorylation)	ko04010(MAPK signaling pathway)
ssc-miR-135	XM_021082696.1	PPP6R3	PPP6R3	serine/threonine-protein phosphatase 6 regulatory subunit 3 isoform X9 [Sus scrofa]	94	-13.22	1	1	2	GO:0005654(nucleoplasm);GO:0005737(cytoplasm);GO:0005886(plasma membrane);GO:0019903(protein phosphatase binding);GO:0043666(regulation of phosphoprotein phosphatase activity)
ssc-miR-135	XM_021082921.1	INCENP	INCENP	LOW QUALITY PROTEIN: inner centromere protein [Sus scrofa]	94	-11.45	1	1	2	GO:0000776(kinetochore);GO:0000800(lateral element);GO:0000801(central element);GO:0000910(cytokinesis);GO:0005721(pericentric heterochromatin);GO:0005819(spindle);GO:0007059(chromosome segregation);GO:0010369(chromocenter);GO:0030496(midbody)
ssc-miR-135	XM_021082958.1	VPS37C	VPS37C	vacuolar protein sorting-associated protein 37C [Sus scrofa]	96	-30.74	1	1	2	GO:0000813(ESCRT I complex);GO:0048306(calcium-dependent protein binding);GO:0070062(extracellular exosome)	ko04144(Endocytosis)
ssc-miR-135	XM_021083002.1	ESR1	ESR1	estrogen receptor [Sus scrofa]	82	-16.99	1	1	2	GO:0003700(DNA binding transcription factor activity);GO:0005496(steroid binding);GO:0005634(nucleus);GO:0005794(Golgi apparatus);GO:0005886(plasma membrane);GO:0006351(transcription, DNA-templated);GO:0007200(phospholipase C-activating G-protein coupled receptor signaling pathway);GO:0007204(positive regulation of cytosolic calcium ion concentration);GO:0008270(zinc ion binding);GO:0010863(posit…	ko04915(Estrogen signaling pathway);ko04917(Prolactin signaling pathway);ko04919(Thyroid hormone signaling pathway);ko04961(Endocrine and other factor-regulated calcium reabsorption);ko05200(Pathways in cancer);ko05205(Proteoglycans in cancer);ko05224(Breast cancer);ko01522(Endocrine resistance)
ssc-miR-135	XM_021083173.1	LOC100523114	LOC100523114	LOW QUALITY PROTEIN: suppressor of SWI4 1 homolog [Sus scrofa]	64	-26.4	1	1	2	GO:0000027(ribosomal large subunit assembly);GO:0004930(G-protein coupled receptor activity);GO:0007186(G-protein coupled receptor signaling pathway);GO:0016021(integral component of membrane);GO:0019843(rRNA binding);GO:0030687(preribosome, large subunit precursor)
ssc-miR-135	XM_021083254.1	ZDHHC13	ZDHHC13	palmitoyltransferase ZDHHC13 [Sus scrofa]	89	-20.88	1	1	2	GO:0015095(magnesium ion transmembrane transporter activity);GO:0016021(integral component of membrane);GO:0016409(palmitoyltransferase activity);GO:1903830(magnesium ion transmembrane transport)
ssc-miR-135	XM_021083396.1	TRIM58	TRIM58	E3 ubiquitin-protein ligase TRIM58 isoform X2 [Sus scrofa]	57	-32.09	1	1	2	GO:0005622(intracellular);GO:0008270(zinc ion binding)
ssc-miR-135	XM_021083397.1	GCSAML	GCSAML	germinal center-associated signaling and motility-like protein [Sus scrofa]	97	-14.54	1	1	2	GO:0050855(regulation of B cell receptor signaling pathway);GO:2000401(regulation of lymphocyte migration)
ssc-miR-135	XM_021083506.1	PIK3R2	PIK3R2	phosphatidylinositol 3-kinase regulatory subunit beta [Sus scrofa]	90	-10.32	1	1	2	GO:0001678(cellular glucose homeostasis);GO:0005634(nucleus);GO:0005925(focal adhesion);GO:0005942(phosphatidylinositol 3-kinase complex);GO:0008134(transcription factor binding);GO:0008286(insulin receptor signaling pathway);GO:0016303(1-phosphatidylinositol-3-kinase activity);GO:0030833(regulation of actin filament polymerization);GO:0034976(response to endoplasmic reticulum stress);GO:0036092(…	ko04014(Ras signaling pathway);ko04015(Rap1 signaling pathway);ko04012(ErbB signaling pathway);ko04370(VEGF signaling pathway);ko04630(Jak-STAT signaling pathway);ko04668(TNF signaling pathway);ko04066(HIF-1 signaling pathway);ko04068(FoxO signaling pathway);ko04070(Phosphatidylinositol signaling system);ko04072(Phospholipase D signaling pathway);ko04071(Sphingolipid signaling pathway);ko04024(cA…
ssc-miR-135	XM_021083543.1	UNC13A	UNC13A	protein unc-13 homolog A [Ursus arctos horribilis]	93	-36.69	1	1	2	GO:0007268(chemical synaptic transmission);GO:0019992(diacylglycerol binding);GO:0005622(intracellular);GO:0035556(intracellular signal transduction);GO:0046872(metal ion binding);GO:0001956(positive regulation of neurotransmitter secretion);GO:0007528(neuromuscular junction development);GO:0016081(synaptic vesicle docking);GO:0016188(synaptic vesicle maturation);GO:0030424(axon);GO:0031594(neuro…	ko04721(Synaptic vesicle cycle)
ssc-miR-135	XM_021083577.1	NWD1	NWD1	NACHT domain- and WD repeat-containing protein 1 isoform X3 [Sus scrofa]	77	-16.31	1	1	2	GO:0005524(ATP binding);GO:0005829(cytosol)
ssc-miR-135	XM_021083630.1	QKI	QKI	QUAKING isoform 6 [Homo sapiens]	78	-42.82	1	1	2	GO:0001570(vasculogenesis);GO:0003729(mRNA binding);GO:0005634(nucleus);GO:0005737(cytoplasm);GO:0007286(spermatid development);GO:0010628(positive regulation of gene expression);GO:0042552(myelination);GO:0042692(muscle cell differentiation);GO:0042759(long-chain fatty acid biosynthetic process);GO:0061158(3'-UTR-mediated mRNA destabilization);GO:0003723(RNA binding);GO:0006397(mRNA processing);…
ssc-miR-135	XM_021083852.1	KANK2	KANK2	KN motif and ankyrin repeat domain-containing protein 2 isoform X4 [Sus scrofa]	95	-11.66	1	1	2	GO:0000122(negative regulation of transcription by RNA polymerase II);GO:0005737(cytoplasm);GO:0005739(mitochondrion);GO:0006351(transcription, DNA-templated);GO:0006915(apoptotic process);GO:0008285(negative regulation of cell proliferation);GO:0033147(negative regulation of intracellular estrogen receptor signaling pathway);GO:0043069(negative regulation of programmed cell death);GO:0070563(neg…	ko03015(mRNA surveillance pathway);ko04114(Oocyte meiosis);ko04218(Cellular senescence);ko04510(Focal adhesion);ko04810(Regulation of actin cytoskeleton);ko04910(Insulin signaling pathway);ko04261(Adrenergic signaling in cardiomyocytes);ko04270(Vascular smooth muscle contraction);ko05168(Herpes simplex infection)
ssc-miR-135	XM_021084178.1	GNG7	GNG7	PREDICTED: guanine nucleotide-binding protein G(I)/G(S)/G(O) subunit gamma-7 isoform X1 [Lepidothrix coronata]	92	-32.92	1	1	2	GO:0005834(heterotrimeric G-protein complex);GO:0007186(G-protein coupled receptor signaling pathway);GO:0070062(extracellular exosome)	ko04371(Apelin signaling pathway)
ssc-miR-135	XM_021084209.1	CSNK1G2	CSNK1G2	casein kinase I [Sus scrofa]	91	-12.57	1	1	2	GO:0004674(protein serine/threonine kinase activity);GO:0005524(ATP binding);GO:0005634(nucleus);GO:0005737(cytoplasm);GO:0006897(endocytosis);GO:0008360(regulation of cell shape);GO:0016020(membrane);GO:0016055(Wnt signaling pathway);GO:0018105(peptidyl-serine phosphorylation)	ko04340(Hedgehog signaling pathway)
ssc-miR-135	XM_021084305.1	HCN2	HCN2	LOW QUALITY PROTEIN: potassium/sodium hyperpolarization-activated cyclic nucleotide-gated channel 2 [Sus scrofa]	74	-27.33	1	1	2	GO:0005222(intracellular cAMP activated cation channel activity);GO:0005248(voltage-gated sodium channel activity);GO:0005249(voltage-gated potassium channel activity);GO:0005886(plasma membrane);GO:0005887(integral component of plasma membrane);GO:0007267(cell-cell signaling);GO:0008076(voltage-gated potassium channel complex);GO:0030552(cAMP binding);GO:0034765(regulation of ion transmembrane t…	ko04024(cAMP signaling pathway)
ssc-miR-135	XM_021084312.1	FLT4	FLT4	vascular endothelial growth factor receptor 3 [Sus scrofa]	92	-28.32	1	1	2	GO:0001938(positive regulation of endothelial cell proliferation);GO:0001946(lymphangiogenesis);GO:0002040(sprouting angiogenesis);GO:0005021(vascular endothelial growth factor-activated receptor activity);GO:0005524(ATP binding);GO:0005887(integral component of plasma membrane);GO:0010575(positive regulation of vascular endothelial growth factor production);GO:0010595(positive regulation of endo…	ko04014(Ras signaling pathway);ko04015(Rap1 signaling pathway);ko04010(MAPK signaling pathway);ko04151(PI3K-Akt signaling pathway);ko04510(Focal adhesion);ko05200(Pathways in cancer);ko05224(Breast cancer)
ssc-miR-135	XM_021084434.1	CPLX2	CPLX2	complexin-2 [Trichechus manatus latirostris]	54	-54.74	1	1	2	GO:0006836(neurotransmitter transport);GO:0019905(syntaxin binding);GO:0031915(positive regulation of synaptic plasticity)	ko04721(Synaptic vesicle cycle)
ssc-miR-135	XM_021084440.1	FHL5	FHL5	four and a half LIM domains protein 5 isoform X1 [Sus scrofa]	85	-16.51	1	1	2	GO:0003713(transcription coactivator activity);GO:0008270(zinc ion binding);GO:0045944(positive regulation of transcription by RNA polymerase II)	ko04380(Osteoclast differentiation)
ssc-miR-135	XM_021084504.1	LOC110259412	LOC110259412	skin secretory protein xP2-like [Sus scrofa]	61	-19.57	1	1	2
ssc-miR-135	XM_021084507.1	SSBP2	SSBP2	Single-stranded DNA-binding protein 2 [Lonchura striata domestica]	70	-34.56	1	1	2	GO:0003697(single-stranded DNA binding)
ssc-miR-135	XM_021084513.1	LOC102157778	LOC102157778	collagen alpha-1(I) chain-like [Sus scrofa]	92	-32.16	1	1	2
ssc-miR-135	XM_021084589.1	LOC102165335	LOC102165335	uncharacterized protein LOC102165335 [Sus scrofa]	76	-31.1	1	1	2	GO:0005886(plasma membrane);GO:0015879(carnitine transport);GO:0030165(PDZ domain binding);GO:0031526(brush border membrane);GO:0034767(positive regulation of ion transmembrane transport);GO:0044070(regulation of anion transport);GO:0070062(extracellular exosome);GO:0090314(positive regulation of protein targeting to membrane)
ssc-miR-135	XM_021084688.1	CSNK1G3	CSNK1G3	PREDICTED: casein kinase I isoform gamma-3 isoform X7 [Odobenus rosmarus divergens]	91	-10.32	1	1	2	GO:0004674(protein serine/threonine kinase activity);GO:0005634(nucleus);GO:0005737(cytoplasm);GO:0006897(endocytosis);GO:0008360(regulation of cell shape);GO:0016055(Wnt signaling pathway);GO:0018105(peptidyl-serine phosphorylation);GO:0000166(nucleotide binding);GO:0000287(magnesium ion binding);GO:0004672(protein kinase activity);GO:0005524(ATP binding);GO:0006468(protein phosphorylation);GO:0…	ko04340(Hedgehog signaling pathway)
ssc-miR-135	XM_021084710.1	LOC100516424	LOC100516424	uncharacterized protein LOC100516424 [Sus scrofa]	98	-15.79	1	1	2		ko04970(Salivary secretion);ko04972(Pancreatic secretion)
ssc-miR-135	XM_021084722.1	SLC27A6	SLC27A6	long-chain fatty acid transport protein 6 isoform X6 [Sus scrofa]	56	-31.27	1	1	2	GO:0001676(long-chain fatty acid metabolic process);GO:0004467(long-chain fatty acid-CoA ligase activity);GO:0015908(fatty acid transport);GO:0016021(integral component of membrane);GO:0031957(very long-chain fatty acid-CoA ligase activity)	ko03320(PPAR signaling pathway);ko04931(Insulin resistance)
ssc-miR-135	XM_021084915.1	LOC106504267	LOC106504267	LOW QUALITY PROTEIN: protocadherin beta-15-like [Sus scrofa]	86	-50.39	1	1	2	GO:0005509(calcium ion binding);GO:0005886(plasma membrane);GO:0007156(homophilic cell adhesion via plasma membrane adhesion molecules);GO:0016021(integral component of membrane);GO:0032391(photoreceptor connecting cilium)
ssc-miR-135	XM_021084938.1	LOC110259520	LOC110259520	uncharacterized protein LOC110259520 [Sus scrofa]	74	-18.94	1	1	2
ssc-miR-135	XM_021084966.1	SPINK5	SPINK5	LOW QUALITY PROTEIN: serine protease inhibitor Kazal-type 5 [Sus scrofa]	81	-15.1	1	1	2	GO:0002787(negative regulation of antibacterial peptide production);GO:0004867(serine-type endopeptidase inhibitor activity);GO:0005789(endoplasmic reticulum membrane);GO:0005829(cytosol);GO:0005938(cell cortex);GO:0009913(epidermal cell differentiation);GO:0030155(regulation of cell adhesion);GO:0048471(perinuclear region of cytoplasm);GO:0070062(extracellular exosome);GO:0097209(epidermal lamel…	ko04512(ECM-receptor interaction)
ssc-miR-135	XM_021085009.1	HMGXB3	HMGXB3	HMG domain-containing protein 3 isoform X2 [Sus scrofa]	79	-13.41	1	1	2	GO:0003677(DNA binding);GO:0005575(cellular_component);GO:0005634(nucleus);GO:0008150(biological_process);GO:0016301(kinase activity);GO:0016310(phosphorylation)
ssc-miR-135	XM_021085030.1	SYNPO	SYNPO	LOW QUALITY PROTEIN: synaptopodin [Sus scrofa]	85	-27.36	1	1	2	GO:0003779(actin binding);GO:0032233(positive regulation of actin filament bundle assembly)	ko04530(Tight junction)
ssc-miR-135	XM_021085122.1	CCDC180	CCDC180	coiled-coil domain-containing protein 180 [Sus scrofa]	56	-32.06	1	1	2	GO:0016021(integral component of membrane);GO:0070062(extracellular exosome)	ko00603(Glycosphingolipid biosynthesis - globo and isoglobo series)
ssc-miR-135	XM_021085136.1	LOC100518538	LOC100518538	vomeronasal type-2 receptor 116-like, partial [Sus scrofa]	59	-20.77	1	1	2	GO:0004930(G-protein coupled receptor activity);GO:0005886(plasma membrane);GO:0007186(G-protein coupled receptor signaling pathway);GO:0016021(integral component of membrane)	ko04621(NOD-like receptor signaling pathway);ko04928(Parathyroid hormone synthesis, secretion and action)
ssc-miR-135	XM_021085287.1	LOC100517025	LOC100517025	uncharacterized protein LOC100517025 isoform X8 [Sus scrofa]	65	-22.81	1	1	2	GO:0005622(intracellular);GO:0035556(intracellular signal transduction)
ssc-miR-135	XM_021085377.1	KIAA0825	KIAA0825	uncharacterized protein KIAA0825 homolog isoform X4 [Sus scrofa]	79	-21.52	1	1	2	GO:0003674(molecular_function);GO:0005575(cellular_component);GO:0008150(biological_process)
ssc-miR-135	XM_021085397.1	CHD1	CHD1	chromodomain-helicase-DNA-binding protein 1 isoform X3 [Sus scrofa]	92	-19.08	1	1	2	GO:0005524(ATP binding);GO:0005634(nucleus);GO:0005737(cytoplasm);GO:0006338(chromatin remodeling);GO:0035064(methylated histone binding);GO:0043923(positive regulation by host of viral transcription)
ssc-miR-135	XM_021085443.1	ARHGAP26	ARHGAP26	rho GTPase-activating protein 26 isoform X9 [Sus scrofa]	61	-48.02	1	1	2	GO:0005096(GTPase activator activity);GO:0005515(protein binding);GO:0005543(phospholipid binding);GO:0005575(cellular_component);GO:0005829(cytosol);GO:0005856(cytoskeleton);GO:0005925(focal adhesion);GO:0007165(signal transduction);GO:0007399(nervous system development);GO:0030036(actin cytoskeleton organization);GO:0043547(positive regulation of GTPase activity);GO:0051056(regulation of small …
ssc-miR-135	XM_021085507.1	FAM120B	FAM120B	constitutive coactivator of peroxisome proliferator-activated receptor gamma isoform X4 [Sus scrofa]	84	-11.6	1	1	2	GO:0005634(nucleus)
ssc-miR-135	XM_021085602.1	INPP4A	INPP4A	type I inositol 3,4-bisphosphate 4-phosphatase [Sus scrofa]	90	-45.84	1	1	2	GO:0005737(cytoplasm);GO:0007165(signal transduction);GO:0016316(phosphatidylinositol-3,4-bisphosphate 4-phosphatase activity);GO:0036092(phosphatidylinositol-3-phosphate biosynthetic process)	ko00562(Inositol phosphate metabolism);ko04070(Phosphatidylinositol signaling system)
ssc-miR-135	XM_021085765.1	NUBP1	NUBP1	cytosolic Fe-S cluster assembly factor NUBP1 [Sus scrofa]	73	-16.76	1	1	2	GO:0005524(ATP binding);GO:0005737(cytoplasm);GO:0016226(iron-sulfur cluster assembly);GO:0046872(metal ion binding);GO:0051539(4 iron, 4 sulfur cluster binding);GO:0005634(nucleus);GO:0005814(centriole);GO:0005829(cytosol);GO:0005929(cilium);GO:0030030(cell projection organization);GO:0051536(iron-sulfur cluster binding)
ssc-miR-135	XM_021085800.1	PNPT1	PNPT1	polyribonucleotide nucleotidyltransferase 1, mitochondrial [Sus scrofa]	79	-14.78	1	1	2	GO:0000175(3'-5'-exoribonuclease activity);GO:0000958(mitochondrial mRNA catabolic process);GO:0000962(positive regulation of mitochondrial RNA catabolic process);GO:0000964(mitochondrial RNA 5'-end processing);GO:0004654(polyribonucleotide nucleotidyltransferase activity);GO:0005758(mitochondrial intermembrane space);GO:0008266(poly(U) RNA binding);GO:0034046(poly(G) binding);GO:0034599(cellular…	ko00230(Purine metabolism);ko00240(Pyrimidine metabolism);ko03018(RNA degradation)
ssc-miR-135	XM_021085862.1	EIF2AK2	EIF2AK2	interferon-induced, double-stranded RNA-activated protein kinase isoform X1 [Sus scrofa]	58	-13.84	1	1	2	GO:0000186(activation of MAPKK activity);GO:0003725(double-stranded RNA binding);GO:0003743(translation initiation factor activity);GO:0004694(eukaryotic translation initiation factor 2alpha kinase activity);GO:0005524(ATP binding);GO:0006413(translational initiation);GO:0009615(response to virus);GO:0009636(response to toxic substance);GO:0010998(regulation of translational initiation by eIF2 al…	ko04141(Protein processing in endoplasmic reticulum);ko04217(Necroptosis);ko05203(Viral carcinogenesis);ko05162(Measles);ko05164(Influenza A);ko05160(Hepatitis C);ko05168(Herpes simplex infection);ko05167(Kaposi sarcoma-associated herpesvirus infection);ko05169(Epstein-Barr virus infection);ko05165(Human papillomavirus infection)
ssc-miR-135	XM_021085897.1	NCOA1	NCOA1	nuclear receptor coactivator 1 isoform X2 [Sus scrofa]	71	-36.95	1	1	2	GO:0000435(positive regulation of transcription from RNA polymerase II promoter by galactose);GO:0000790(nuclear chromatin);GO:0002155(regulation of thyroid hormone mediated signaling pathway);GO:0003677(DNA binding);GO:0003682(chromatin binding);GO:0004402(histone acetyltransferase activity);GO:0006351(transcription, DNA-templated);GO:0008134(transcription factor binding);GO:0016922(ligand-depen…	ko04915(Estrogen signaling pathway);ko04919(Thyroid hormone signaling pathway);ko05200(Pathways in cancer);ko05224(Breast cancer)
ssc-miR-135	XM_021086042.1	FBXL18	FBXL18	F-box/LRR-repeat protein 18 isoform X5 [Sus scrofa]	79	-19.28	1	1	2	GO:0000209(protein polyubiquitination);GO:0004842(ubiquitin-protein transferase activity);GO:0005829(cytosol);GO:0031146(SCF-dependent proteasomal ubiquitin-dependent protein catabolic process);GO:0043687(post-translational protein modification)
ssc-miR-135	XM_021086088.1	LOC100516852	LOC100516852	radial spoke head 10 homolog B [Sus scrofa]	72	-20.4	1	1	2	GO:0003674(molecular_function);GO:0005575(cellular_component);GO:0008150(biological_process)
ssc-miR-135	XM_021086181.1	LOC110259862	LOC110259862	transmembrane protein 238-like isoform X2 [Sus scrofa]	99	-14.38	1	1	2	GO:0016020(membrane);GO:0016021(integral component of membrane)
ssc-miR-135	XM_021086228.1	LRCH4	LRCH4	leucine-rich repeat and calponin homology domain-containing protein 4 isoform X4 [Sus scrofa]	54	-28.84	1	1	2	GO:0016605(PML body);GO:0016021(integral component of membrane)
ssc-miR-135	XM_021086365.1	SEPT14	SEPT14	septin-14 isoform X2 [Sus scrofa]	99	-17.82	1	1	2	GO:0005525(GTP binding)
ssc-miR-135	XM_021086459.1	PRKCB	PRKCB	protein kinase C beta type isoform X2 [Sus scrofa]	61	-30.23	1	1	2	GO:0004674(protein serine/threonine kinase activity);GO:0005622(intracellular);GO:0018105(peptidyl-serine phosphorylation);GO:0035556(intracellular signal transduction);GO:0001666(response to hypoxia);GO:0002250(adaptive immune response);GO:0003682(chromatin binding);GO:0004697(protein kinase C activity);GO:0005080(protein kinase C binding);GO:0005246(calcium channel regulator activity);GO:000552…	ko04014(Ras signaling pathway);ko04015(Rap1 signaling pathway);ko04010(MAPK signaling pathway);ko04012(ErbB signaling pathway);ko04310(Wnt signaling pathway);ko04370(VEGF signaling pathway);ko04064(NF-kappa B signaling pathway);ko04066(HIF-1 signaling pathway);ko04020(Calcium signaling pathway);ko04070(Phosphatidylinositol signaling system);ko04071(Sphingolipid signaling pathway);ko04150(mTOR sig…
ssc-miR-135	XM_021086476.1	USP31	USP31	ubiquitin carboxyl-terminal hydrolase 31 [Sus scrofa]	59	-18.94	1	1	2	GO:0006511(ubiquitin-dependent protein catabolic process);GO:0016579(protein deubiquitination);GO:0036459(thiol-dependent ubiquitinyl hydrolase activity)
ssc-miR-135	XM_021086492.1	C3H16orf52	C3H16orf52	modulator of smoothened protein [Cynoglossus semilaevis]	77	-13.38	1	1	2	GO:0016021(integral component of membrane)
ssc-miR-135	XM_021086522.1	ZDHHC14	ZDHHC14	zinc finger, DHHC domain containing 14, isoform CRA_b, partial [Mus musculus]	54	-63.46	1	1	2	GO:0005783(endoplasmic reticulum);GO:0008270(zinc ion binding);GO:0016021(integral component of membrane);GO:0018345(protein palmitoylation);GO:0019706(protein-cysteine S-palmitoyltransferase activity)
ssc-miR-135	XM_021086561.1	PARN	PARN	poly(A)-specific ribonuclease PARN isoform X2 [Sus scrofa]	68	-19	1	1	2	GO:0000166(nucleotide binding);GO:0000184(nuclear-transcribed mRNA catabolic process, nonsense-mediated decay);GO:0004535(poly(A)-specific ribonuclease activity);GO:0005634(nucleus);GO:0005737(cytoplasm);GO:0019901(protein kinase binding);GO:0046872(metal ion binding);GO:0090503(RNA phosphodiester bond hydrolysis, exonucleolytic)	ko03018(RNA degradation)
ssc-miR-135	XM_021086732.1	KREMEN2	KREMEN2	kremen protein 2 isoform X3 [Sus scrofa]	85	-14.66	1	1	2	GO:0007154(cell communication);GO:0016020(membrane);GO:0016021(integral component of membrane);GO:0016055(Wnt signaling pathway)
ssc-miR-135	XM_021086797.1	PLEKHG1	PLEKHG1	LOW QUALITY PROTEIN: pleckstrin homology domain-containing family G member 1 [Sus scrofa]	87	-23.65	1	1	2	GO:0005089(Rho guanyl-nucleotide exchange factor activity);GO:0035023(regulation of Rho protein signal transduction);GO:0043547(positive regulation of GTPase activity)
ssc-miR-135	XM_021086821.1	CRAMP1	CRAMP1	protein cramped-like isoform X3 [Sus scrofa]	98	-28.15	1	1	2	GO:0005634(nucleus)
ssc-miR-135	XM_021087243.1	CNGA3	CNGA3	LOW QUALITY PROTEIN: cyclic nucleotide-gated cation channel alpha-3 [Sus scrofa]	69	-13.55	1	1	2	GO:0005222(intracellular cAMP activated cation channel activity);GO:0005223(intracellular cGMP activated cation channel activity);GO:0005249(voltage-gated potassium channel activity);GO:0005887(integral component of plasma membrane);GO:0030553(cGMP binding);GO:0042391(regulation of membrane potential);GO:0071805(potassium ion transmembrane transport);GO:1902495(transmembrane transporter complex)	ko04024(cAMP signaling pathway);ko04740(Olfactory transduction)
ssc-miR-135	XM_021087271.1	CNNM4	CNNM4	metal transporter CNNM4 isoform X2 [Sus scrofa]	59	-18.23	1	1	2	GO:0010960(magnesium ion homeostasis);GO:0015081(sodium ion transmembrane transporter activity);GO:0015095(magnesium ion transmembrane transporter activity);GO:0015693(magnesium ion transport);GO:0016323(basolateral plasma membrane);GO:0035725(sodium ion transmembrane transport);GO:0070166(enamel mineralization);GO:1903830(magnesium ion transmembrane transport)
ssc-miR-135	XM_021087311.1	GCFC2	GCFC2	GC-rich sequence DNA-binding factor 2 isoform X3 [Sus scrofa]	74	-14.24	1	1	2	GO:0000122(negative regulation of transcription by RNA polymerase II);GO:0000978(RNA polymerase II proximal promoter sequence-specific DNA binding);GO:0005634(nucleus);GO:0000245(spliceosomal complex assembly);GO:0005730(nucleolus);GO:0071008(U2-type post-mRNA release spliceosomal complex)
ssc-miR-135	XM_021087362.1	MTHFD2	MTHFD2	bifunctional methylenetetrahydrofolate dehydrogenase/cyclohydrolase, mitochondrial [Sus scrofa]	61	-36.17	1	1	2	GO:0004329(formate-tetrahydrofolate ligase activity);GO:0004477(methenyltetrahydrofolate cyclohydrolase activity);GO:0004487(methylenetetrahydrofolate dehydrogenase (NAD+) activity);GO:0004488(methylenetetrahydrofolate dehydrogenase (NADP+) activity);GO:0005739(mitochondrion);GO:0005829(cytosol);GO:0006730(one-carbon metabolic process);GO:0009396(folic acid-containing compound biosynthetic proces…	ko00670(One carbon pool by folate)
ssc-miR-135	XM_021087426.1	PPP3R1	PPP3R1	hypothetical protein parPi_0010269 [Paroedura picta]	61	-16.03	1	1	2	GO:0005509(calcium ion binding)	ko04010(MAPK signaling pathway);ko04310(Wnt signaling pathway);ko04370(VEGF signaling pathway);ko04020(Calcium signaling pathway);ko04022(cGMP - PKG signaling pathway);ko04114(Oocyte meiosis);ko04218(Cellular senescence);ko04625(C-type lectin receptor signaling pathway);ko04650(Natural killer cell mediated cytotoxicity);ko04660(T cell receptor signaling pathway);ko04658(Th1 and Th2 cell different…
ssc-miR-135	XM_021087436.1	ARFGEF3	ARFGEF3	brefeldin A-inhibited guanine nucleotide-exchange protein 3 isoform X2 [Sus scrofa]	70	-69.01	1	1	2	GO:0005086(ARF guanyl-nucleotide exchange factor activity);GO:0010923(negative regulation of phosphatase activity);GO:0032012(regulation of ARF protein signal transduction);GO:0043547(positive regulation of GTPase activity)
ssc-miR-135	XM_021087466.1	WDPCP	WDPCP	WD repeat-containing and planar cell polarity effector protein fritz homolog isoform X4 [Sus scrofa]	94	-17.12	1	1	2	GO:0001822(kidney development);GO:0002093(auditory receptor cell morphogenesis);GO:0005856(cytoskeleton);GO:0005886(plasma membrane);GO:0005930(axoneme);GO:0005938(cell cortex);GO:0007224(smoothened signaling pathway);GO:0010762(regulation of fibroblast migration);GO:0016324(apical plasma membrane);GO:0016476(regulation of embryonic cell shape);GO:0032185(septin cytoskeleton organization);GO:0032…
ssc-miR-135	XM_021087672.1	WDR43	WDR43	WD repeat-containing protein 43 [Sus scrofa]	62	-11.6	1	1	2	GO:0000003(reproduction);GO:0000132(establishment of mitotic spindle orientation);GO:0000776(kinetochore);GO:0005813(centrosome);GO:0005874(microtubule);GO:0005875(microtubule associated complex);GO:0005938(cell cortex);GO:0007097(nuclear migration);GO:0008017(microtubule binding);GO:0031023(microtubule organizing center organization);GO:0047496(vesicle transport along microtubule);GO:2000574(reg…	ko03008(Ribosome biogenesis in eukaryotes)
ssc-miR-135	XM_021087673.1	PLB1	PLB1	phospholipase B1, membrane-associated isoform X2 [Sus scrofa]	89	-17.42	1	1	2	GO:0006629(lipid metabolic process);GO:0016298(lipase activity);GO:2000344(positive regulation of acrosome reaction)	ko00564(Glycerophospholipid metabolism);ko00565(Ether lipid metabolism);ko00590(Arachidonic acid metabolism);ko00591(Linoleic acid metabolism);ko00592(alpha-Linolenic acid metabolism);ko04977(Vitamin digestion and absorption)
ssc-miR-135	XM_021087909.1	MYT1L	MYT1L	myelin transcription factor 1-like protein isoform X9 [Sus scrofa]	64	-10.59	1	1	2	GO:0003700(DNA binding transcription factor activity);GO:0005634(nucleus);GO:0006355(regulation of transcription, DNA-templated);GO:0008270(zinc ion binding)
ssc-miR-135	XM_021087961.1	LOC110255304	LOC110255304	uncharacterized protein LOC110255304, partial [Sus scrofa]	81	-14.06	1	1	2	GO:0005739(mitochondrion)
ssc-miR-135	XM_021087970.1	MED23	MED23	mediator of RNA polymerase II transcription subunit 23 isoform X2 [Sus scrofa]	82	-15.74	1	1	2	GO:0005667(transcription factor complex);GO:0006355(regulation of transcription, DNA-templated)
ssc-miR-135	XM_021087984.1	LOC110260079	LOC110260079	uncharacterized protein LOC110260079 [Sus scrofa]	63	-11.02	1	1	2	GO:0005615(extracellular space)
ssc-miR-135	XM_021088063.1	RBFOX1	RBFOX1	RNA binding protein fox-1 homolog 1 isoform X9 [Sus scrofa]	74	-34.03	1	1	2	GO:0000166(nucleotide binding);GO:0003723(RNA binding);GO:0043484(regulation of RNA splicing);GO:0000381(regulation of alternative mRNA splicing, via spliceosome);GO:0003729(mRNA binding);GO:0005634(nucleus);GO:0005737(cytoplasm);GO:0007399(nervous system development);GO:0006397(mRNA processing);GO:0008380(RNA splicing);GO:0005515(protein binding);GO:0005802(trans-Golgi network);GO:0008022(protei…
ssc-miR-135	XM_021088208.1	FANCL	FANCL	E3 ubiquitin-protein ligase FANCL isoform X1 [Sus scrofa]	74	-16.27	1	1	2	GO:0002230(positive regulation of defense response to virus by host);GO:0004842(ubiquitin-protein transferase activity);GO:0005515(protein binding);GO:0005635(nuclear envelope);GO:0005654(nucleoplasm);GO:0005737(cytoplasm);GO:0006281(DNA repair);GO:0006513(protein monoubiquitination);GO:0006974(cellular response to DNA damage stimulus);GO:0007276(gamete generation);GO:0016874(ligase activity);GO:…	ko04120(Ubiquitin mediated proteolysis);ko03460(Fanconi anemia pathway)
ssc-miR-135	XM_021088305.1	SLC8A1	SLC8A1	sodium/calcium exchanger 1 isoform X9 [Sus scrofa]	98	-93.21	1	1	2	GO:0005432(calcium:sodium antiporter activity);GO:0005509(calcium ion binding);GO:0005516(calmodulin binding);GO:0005887(integral component of plasma membrane);GO:0006883(cellular sodium ion homeostasis);GO:0007154(cell communication);GO:0030501(positive regulation of bone mineralization);GO:0030506(ankyrin binding);GO:0031226(intrinsic component of plasma membrane);GO:0034614(cellular response t…	ko04371(Apelin signaling pathway);ko04020(Calcium signaling pathway);ko04022(cGMP - PKG signaling pathway);ko04974(Protein digestion and absorption);ko04740(Olfactory transduction)
ssc-miR-135	XM_021088366.1	LOC100738909	LOC100738909	protein FAM228B isoform X3 [Sus scrofa]	58	-11.87	1	1	2	GO:0048741(skeletal muscle fiber development)
ssc-miR-135	XM_021088391.1	LOC102166005	LOC102166005	uncharacterized protein LOC102166005 [Sus scrofa]	58	-66.68	1	1	2	GO:0003777(microtubule motor activity);GO:0005654(nucleoplasm);GO:0005794(Golgi apparatus);GO:0005814(centriole);GO:0008017(microtubule binding);GO:0008152(metabolic process);GO:0008289(lipid binding);GO:0051225(spindle assembly)
ssc-miR-135	XM_021088425.1	TMEM244	TMEM244	transmembrane protein 244 isoform X2 [Sus scrofa]	57	-19.16	1	1	2	GO:0016021(integral component of membrane)
ssc-miR-135	XM_021088464.1	THEMIS	THEMIS	LOW QUALITY PROTEIN: protein THEMIS [Sus scrofa]	50	-31.81	1	1	2	GO:0005737(cytoplasm);GO:0005911(cell-cell junction);GO:0008180(COP9 signalosome);GO:0043368(positive T cell selection);GO:0043383(negative T cell selection);GO:0050852(T cell receptor signaling pathway)
[truncated: 3,674 more rows]
