# Supplementary material for: LncRNA MEG3 Regulates Glaesserella parasuis-Induced Apoptosis of Porcine Alveolar Macrophages via Regulating ssc-miR-135/CASP8 Axis
Source: Microorganisms. 2025 Oct 1;13(10):2287. doi: 10.3390/microorganisms13102287 (PMC12565912; doi:10.3390/microorganisms13102287)
Supplement: Supplementary file 1 [file microorganisms-13-02287-s001.zip › Table S2.xlsx]

## Sheet: GO_significant
Table S2. GO enrichment analysis of the target genes of ssc-miR-135.
GO Id	Function	GO_term	S gene number	TS gene number	B gene number	TB gene number	Pvalue of Fisher's Exact Test
GO:0005622	cellular_component	intracellular	244	4579	780	21327	4.92998e-11
GO:0006355	biological_process	regulation of transcription, DNA-templated	263	4579	856	21327	6.83977e-11
GO:0005515	molecular_function	protein binding	338	4579	1175	21327	8.26736e-10
GO:0003700	molecular_function	DNA-binding transcription factor activity	193	4579	606	21327	1.09129e-09
GO:0003676	molecular_function	nucleic acid binding	188	4579	594	21327	3.08964e-09
GO:0045211	cellular_component	postsynaptic membrane	50	4579	109	21327	1.12983e-08
GO:0008270	molecular_function	zinc ion binding	297	4579	1041	21327	2.2181e-08
GO:0035556	biological_process	intracellular signal transduction	105	4579	297	21327	2.24321e-08
GO:0030054	cellular_component	cell junction	77	4579	203	21327	6.04865e-08
GO:0046872	molecular_function	metal ion binding	342	4579	1244	21327	1.28424e-07
GO:0005634	cellular_component	nucleus	744	4579	2984	21327	5.53158e-07
GO:0018105	biological_process	peptidyl-serine phosphorylation	44	4579	106	21327	2.52711e-06
GO:0043547	biological_process	positive regulation of GTPase activity	114	4579	363	21327	5.62603e-06
GO:0005737	cellular_component	cytoplasm	766	4579	3127	21327	5.87828e-06
GO:0005829	cellular_component	cytosol	338	4579	1283	21327	1.03972e-05
GO:0004674	molecular_function	protein serine/threonine kinase activity	81	4579	244	21327	1.35697e-05
GO:1903830	biological_process	magnesium ion transmembrane transport	9	4579	11	21327	3.4539e-05
GO:0001964	biological_process	startle response	9	4579	11	21327	3.4539e-05
GO:0015095	molecular_function	magnesium ion transmembrane transporter activity	9	4579	11	21327	3.4539e-05
GO:0051965	biological_process	positive regulation of synapse assembly	22	4579	45	21327	4.22701e-05
GO:0000978	molecular_function	RNA polymerase II proximal promoter sequence-specific DNA binding	86	4579	271	21327	4.94728e-05
GO:0005096	molecular_function	GTPase activator activity	66	4579	196	21327	4.98209e-05
GO:0006468	biological_process	protein phosphorylation	101	4579	329	21327	5.15956e-05
GO:0017022	molecular_function	myosin binding	10	4579	14	21327	8.71498e-05
GO:0051056	biological_process	regulation of small GTPase mediated signal transduction	15	4579	27	21327	0.000112057
GO:0030425	cellular_component	dendrite	48	4579	135	21327	0.000115971
GO:0046777	biological_process	protein autophosphorylation	42	4579	114	21327	0.000122434
GO:0001660	biological_process	fever generation	8	4579	10	21327	0.000132584
GO:0006351	biological_process	transcription, DNA-templated	157	4579	562	21327	0.000144202
GO:0006493	biological_process	protein O-linked glycosylation	11	4579	17	21327	0.000148459
GO:0035329	biological_process	hippo signaling	12	4579	20	21327	0.000207168
GO:0005234	molecular_function	extracellularly glutamate-gated ion channel activity	10	4579	15	21327	0.000210929
GO:0034765	biological_process	regulation of ion transmembrane transport	35	4579	92	21327	0.000212215
GO:0005654	cellular_component	nucleoplasm	401	4579	1602	21327	0.000214317
GO:0071805	biological_process	potassium ion transmembrane transport	36	4579	96	21327	0.000242066
GO:0031624	molecular_function	ubiquitin conjugating enzyme binding	14	4579	26	21327	0.000295105
GO:0015629	cellular_component	actin cytoskeleton	46	4579	133	21327	0.000327947
GO:0010508	biological_process	positive regulation of autophagy	12	4579	21	21327	0.000389002
GO:0008076	cellular_component	voltage-gated potassium channel complex	25	4579	61	21327	0.000447597
GO:0055012	biological_process	ventricular cardiac muscle cell differentiation	5	4579	5	21327	0.000455469
GO:0030424	cellular_component	axon	43	4579	124	21327	0.000473043
GO:0010976	biological_process	positive regulation of neuron projection development	24	4579	59	21327	0.000657587
GO:0004842	molecular_function	ubiquitin-protein transferase activity	69	4579	224	21327	0.000661579
GO:0000139	cellular_component	Golgi membrane	57	4579	179	21327	0.00077281
GO:0000188	biological_process	inactivation of MAPK activity	10	4579	17	21327	0.000890573
GO:0030335	biological_process	positive regulation of cell migration	42	4579	124	21327	0.000941452
GO:0006893	biological_process	Golgi to plasma membrane transport	8	4579	12	21327	0.00095885
GO:0000122	biological_process	negative regulation of transcription by RNA polymerase II	149	4579	551	21327	0.000973613
GO:0006357	biological_process	regulation of transcription by RNA polymerase II	90	4579	310	21327	0.000981824
GO:0007156	biological_process	homophilic cell adhesion via plasma membrane adhesion molecules	43	4579	128	21327	0.000996135
GO:0045944	biological_process	positive regulation of transcription by RNA polymerase II	191	4579	728	21327	0.00105014
GO:0006487	biological_process	protein N-linked glycosylation	11	4579	20	21327	0.00105531
GO:0009790	biological_process	embryo development	12	4579	23	21327	0.00116038
GO:0006366	biological_process	transcription by RNA polymerase II	93	4579	324	21327	0.00121259
GO:0006376	biological_process	mRNA splice site selection	9	4579	15	21327	0.00134464
GO:0050768	biological_process	negative regulation of neurogenesis	7	4579	10	21327	0.00135161
GO:0043197	cellular_component	dendritic spine	22	4579	55	21327	0.00141324
GO:0005856	cellular_component	cytoskeleton	58	4579	187	21327	0.0014163
GO:0007160	biological_process	cell-matrix adhesion	24	4579	62	21327	0.00150268
GO:0000166	molecular_function	nucleotide binding	90	4579	314	21327	0.00150776
GO:0014069	cellular_component	postsynaptic density	30	4579	83	21327	0.00152901
GO:0005667	cellular_component	transcription factor complex	48	4579	150	21327	0.00171248
GO:0000981	molecular_function	DNA-binding transcription factor activity, RNA polymerase II-specific	54	4579	173	21327	0.00172939
GO:0008385	cellular_component	IkappaB kinase complex	6	4579	8	21327	0.00182427
GO:0046934	molecular_function	phosphatidylinositol-4,5-bisphosphate 3-kinase activity	6	4579	8	21327	0.00182427
GO:0038128	biological_process	ERBB2 signaling pathway	6	4579	8	21327	0.00182427
GO:0006790	biological_process	sulfur compound metabolic process	6	4579	8	21327	0.00182427
GO:2000772	biological_process	regulation of cellular senescence	6	4579	8	21327	0.00182427
GO:0031532	biological_process	actin cytoskeleton reorganization	19	4579	46	21327	0.00188015
GO:0005149	molecular_function	interleukin-1 receptor binding	8	4579	13	21327	0.0020237
GO:0048070	biological_process	regulation of developmental pigmentation	4	4579	4	21327	0.00212284
GO:0048170	biological_process	positive regulation of long-term neuronal synaptic plasticity	4	4579	4	21327	0.00212284
GO:0045793	biological_process	positive regulation of cell size	4	4579	4	21327	0.00212284
GO:0005250	molecular_function	A-type (transient outward) potassium channel activity	4	4579	4	21327	0.00212284
GO:0016020	cellular_component	membrane	252	4579	1000	21327	0.00214351
GO:0043296	cellular_component	apical junction complex	5	4579	6	21327	0.00224428
GO:0016462	molecular_function	pyrophosphatase activity	5	4579	6	21327	0.00224428
GO:0036302	biological_process	atrioventricular canal development	5	4579	6	21327	0.00224428
GO:0006915	biological_process	apoptotic process	44	4579	137	21327	0.00240178
GO:0043025	cellular_component	neuronal cell body	46	4579	145	21327	0.00255265
GO:0005251	molecular_function	delayed rectifier potassium channel activity	15	4579	34	21327	0.00256895
GO:0050919	biological_process	negative chemotaxis	14	4579	31	21327	0.00271768
GO:0060079	biological_process	excitatory postsynaptic potential	10	4579	19	21327	0.00276431
GO:0004890	molecular_function	GABA-A receptor activity	10	4579	19	21327	0.00276431
GO:0045893	biological_process	positive regulation of transcription, DNA-templated	75	4579	260	21327	0.00294942
GO:0045892	biological_process	negative regulation of transcription, DNA-templated	72	4579	248	21327	0.00295599
GO:0051145	biological_process	smooth muscle cell differentiation	7	4579	11	21327	0.00302736
GO:0035497	molecular_function	cAMP response element binding	7	4579	11	21327	0.00302736
GO:0043274	molecular_function	phospholipase binding	7	4579	11	21327	0.00302736
GO:0001816	biological_process	cytokine production	7	4579	11	21327	0.00302736
GO:0036092	biological_process	phosphatidylinositol-3-phosphate biosynthetic process	7	4579	11	21327	0.00302736
GO:0046579	biological_process	positive regulation of Ras protein signal transduction	7	4579	11	21327	0.00302736
GO:0019904	molecular_function	protein domain specific binding	42	4579	131	21327	0.00307849
GO:0008285	biological_process	negative regulation of cell population proliferation	59	4579	197	21327	0.00316949
GO:0007165	biological_process	signal transduction	154	4579	588	21327	0.00325903
GO:0005911	cellular_component	cell-cell junction	36	4579	109	21327	0.00339092
GO:0016055	biological_process	Wnt signaling pathway	28	4579	80	21327	0.00368057
GO:0043065	biological_process	positive regulation of apoptotic process	43	4579	136	21327	0.00369567
GO:0014065	biological_process	phosphatidylinositol 3-kinase signaling	8	4579	14	21327	0.00383609
GO:1901215	biological_process	negative regulation of neuron death	8	4579	14	21327	0.00383609
GO:0030574	biological_process	collagen catabolic process	8	4579	14	21327	0.00383609
GO:0001755	biological_process	neural crest cell migration	17	4579	42	21327	0.00411818
GO:1902711	cellular_component	GABA-A receptor complex	9	4579	17	21327	0.00428875
GO:0030552	molecular_function	cAMP binding	9	4579	17	21327	0.00428875
GO:0032436	biological_process	positive regulation of proteasomal ubiquitin-dependent protein catabolic process	19	4579	49	21327	0.00439296
GO:0005783	cellular_component	endoplasmic reticulum	124	4579	466	21327	0.00442551
GO:0035235	biological_process	ionotropic glutamate receptor signaling pathway	10	4579	20	21327	0.00447331
GO:0098794	cellular_component	postsynapse	10	4579	20	21327	0.00447331
GO:0046580	biological_process	negative regulation of Ras protein signal transduction	10	4579	20	21327	0.00447331
GO:0035729	biological_process	cellular response to hepatocyte growth factor stimulus	6	4579	9	21327	0.00447621
GO:0008143	molecular_function	poly(A) binding	6	4579	9	21327	0.00447621
GO:2001223	biological_process	negative regulation of neuron migration	6	4579	9	21327	0.00447621
GO:0004970	molecular_function	ionotropic glutamate receptor activity	6	4579	9	21327	0.00447621
GO:0015693	biological_process	magnesium ion transport	6	4579	9	21327	0.00447621
GO:0016567	biological_process	protein ubiquitination	69	4579	240	21327	0.00459095
GO:0023014	biological_process	signal transduction by protein phosphorylation	18	4579	46	21327	0.00490641
GO:0007623	biological_process	circadian rhythm	15	4579	36	21327	0.00498238
GO:0043401	biological_process	steroid hormone mediated signaling pathway	20	4579	53	21327	0.00505453
GO:0043123	biological_process	positive regulation of I-kappaB kinase/NF-kappaB signaling	38	4579	119	21327	0.00506951
GO:0007507	biological_process	heart development	36	4579	112	21327	0.0055673
GO:0030165	molecular_function	PDZ domain binding	21	4579	57	21327	0.00569846
GO:0010595	biological_process	positive regulation of endothelial cell migration	13	4579	30	21327	0.00588681
GO:0060999	biological_process	positive regulation of dendritic spine development	7	4579	12	21327	0.00592328
GO:0034220	biological_process	ion transmembrane transport	30	4579	90	21327	0.00609545
GO:0005938	cellular_component	cell cortex	27	4579	79	21327	0.00619114
GO:0048015	biological_process	phosphatidylinositol-mediated signaling	12	4579	27	21327	0.00631046
GO:0018107	biological_process	peptidyl-threonine phosphorylation	12	4579	27	21327	0.00631046
GO:0010494	cellular_component	cytoplasmic stress granule	12	4579	27	21327	0.00631046
GO:0070102	biological_process	interleukin-6-mediated signaling pathway	5	4579	7	21327	0.00645945
GO:0060996	biological_process	dendritic spine development	5	4579	7	21327	0.00645945
GO:0035254	molecular_function	glutamate receptor binding	5	4579	7	21327	0.00645945
GO:0004115	molecular_function	3',5'-cyclic-AMP phosphodiesterase activity	5	4579	7	21327	0.00645945
GO:0042711	biological_process	maternal behavior	5	4579	7	21327	0.00645945
GO:0080111	biological_process	DNA demethylation	5	4579	7	21327	0.00645945
GO:0051127	biological_process	positive regulation of actin nucleation	5	4579	7	21327	0.00645945
GO:0002437	biological_process	inflammatory response to antigenic stimulus	5	4579	7	21327	0.00645945
GO:0005524	molecular_function	ATP binding	327	4579	1350	21327	0.0065386
GO:0005089	molecular_function	Rho guanyl-nucleotide exchange factor activity	25	4579	72	21327	0.00657613
GO:2001240	biological_process	negative regulation of extrinsic apoptotic signaling pathway in absence of ligand	11	4579	24	21327	0.00667116
GO:0005637	cellular_component	nuclear inner membrane	11	4579	24	21327	0.00667116
GO:0030500	biological_process	regulation of bone mineralization	8	4579	15	21327	0.00668346
GO:0007205	biological_process	protein kinase C-activating G protein-coupled receptor signaling pathway	8	4579	15	21327	0.00668346
GO:0005249	molecular_function	voltage-gated potassium channel activity	15	4579	37	21327	0.00674156
GO:0061630	molecular_function	ubiquitin protein ligase activity	46	4579	152	21327	0.0068399
GO:0005246	molecular_function	calcium channel regulator activity	10	4579	21	21327	0.00691426
GO:0051781	biological_process	positive regulation of cell division	10	4579	21	21327	0.00691426
GO:0048278	biological_process	vesicle docking	10	4579	21	21327	0.00691426
GO:0006897	biological_process	endocytosis	29	4579	87	21327	0.00692739
GO:0004012	molecular_function	ATPase-coupled phospholipid transporter activity	9	4579	18	21327	0.00695817
GO:0000082	biological_process	G1/S transition of mitotic cell cycle	17	4579	44	21327	0.00715957
GO:0005768	cellular_component	endosome	41	4579	133	21327	0.00730167
GO:0007157	biological_process	heterophilic cell-cell adhesion via plasma membrane cell adhesion molecules	16	4579	41	21327	0.00801938
GO:0042734	cellular_component	presynaptic membrane	13	4579	31	21327	0.00817563
GO:0002062	biological_process	chondrocyte differentiation	13	4579	31	21327	0.00817563
GO:0048733	biological_process	sebaceous gland development	4	4579	5	21327	0.0087923
GO:0042308	biological_process	negative regulation of protein import into nucleus	4	4579	5	21327	0.0087923
GO:0010586	biological_process	miRNA metabolic process	4	4579	5	21327	0.0087923
GO:0051146	biological_process	striated muscle cell differentiation	4	4579	5	21327	0.0087923
GO:0034773	biological_process	histone H4-K20 trimethylation	4	4579	5	21327	0.0087923
GO:0032237	biological_process	activation of store-operated calcium channel activity	4	4579	5	21327	0.0087923
GO:0098839	cellular_component	postsynaptic density membrane	4	4579	5	21327	0.0087923
GO:0035020	biological_process	regulation of Rac protein signal transduction	4	4579	5	21327	0.0087923
GO:0048489	biological_process	synaptic vesicle transport	4	4579	5	21327	0.0087923
GO:0051770	biological_process	positive regulation of nitric-oxide synthase biosynthetic process	4	4579	5	21327	0.0087923
GO:0043583	biological_process	ear development	4	4579	5	21327	0.0087923
GO:0001537	molecular_function	N-acetylgalactosamine 4-O-sulfotransferase activity	4	4579	5	21327	0.0087923
GO:0045499	molecular_function	chemorepellent activity	12	4579	28	21327	0.00891753
GO:0016925	biological_process	protein sumoylation	12	4579	28	21327	0.00891753
GO:0046332	molecular_function	SMAD binding	12	4579	28	21327	0.00891753
GO:0050839	molecular_function	cell adhesion molecule binding	15	4579	38	21327	0.00896488
GO:0036065	biological_process	fucosylation	6	4579	10	21327	0.00916312
GO:0000030	molecular_function	mannosyltransferase activity	6	4579	10	21327	0.00916312
GO:0004143	molecular_function	diacylglycerol kinase activity	6	4579	10	21327	0.00916312
GO:0021799	biological_process	cerebral cortex radially oriented cell migration	6	4579	10	21327	0.00916312
GO:0016303	molecular_function	1-phosphatidylinositol-3-kinase activity	6	4579	10	21327	0.00916312
GO:0000290	biological_process	deadenylation-dependent decapping of nuclear-transcribed mRNA	6	4579	10	21327	0.00916312
GO:0048843	biological_process	negative regulation of axon extension involved in axon guidance	11	4579	25	21327	0.00963448
GO:0040018	biological_process	positive regulation of multicellular organism growth	11	4579	25	21327	0.00963448
GO:0006397	biological_process	mRNA processing	25	4579	74	21327	0.00966904
GO:0040001	biological_process	establishment of mitotic spindle localization	3	4579	3	21327	0.00989234
GO:0035630	biological_process	bone mineralization involved in bone maturation	3	4579	3	21327	0.00989234
GO:0043949	biological_process	regulation of cAMP-mediated signaling	3	4579	3	21327	0.00989234
GO:0015277	molecular_function	kainate selective glutamate receptor activity	3	4579	3	21327	0.00989234
GO:0008038	biological_process	neuron recognition	3	4579	3	21327	0.00989234
GO:1900245	biological_process	positive regulation of MDA-5 signaling pathway	3	4579	3	21327	0.00989234
GO:0050693	molecular_function	LBD domain binding	3	4579	3	21327	0.00989234
GO:0035032	cellular_component	phosphatidylinositol 3-kinase complex, class III	3	4579	3	21327	0.00989234
GO:0070579	molecular_function	methylcytosine dioxygenase activity	3	4579	3	21327	0.00989234
GO:0051666	biological_process	actin cortical patch localization	3	4579	3	21327	0.00989234
GO:0061470	biological_process	T follicular helper cell differentiation	3	4579	3	21327	0.00989234
GO:0048179	cellular_component	activin receptor complex	3	4579	3	21327	0.00989234
GO:0030431	biological_process	sleep	3	4579	3	21327	0.00989234
GO:0000147	biological_process	actin cortical patch assembly	3	4579	3	21327	0.00989234
GO:0032252	biological_process	secretory granule localization	3	4579	3	21327	0.00989234
GO:0072102	biological_process	glomerulus morphogenesis	3	4579	3	21327	0.00989234
GO:0014037	biological_process	Schwann cell differentiation	3	4579	3	21327	0.00989234
GO:2001016	biological_process	positive regulation of skeletal muscle cell differentiation	3	4579	3	21327	0.00989234
GO:0070644	molecular_function	vitamin D response element binding	3	4579	3	21327	0.00989234
GO:0070252	biological_process	actin-mediated cell contraction	3	4579	3	21327	0.00989234
GO:0005765	cellular_component	lysosomal membrane	45	4579	151	21327	0.00995044
GO:0003729	molecular_function	mRNA binding	30	4579	93	21327	0.0101502
GO:0007420	biological_process	brain development	30	4579	93	21327	0.0101502
GO:0000209	biological_process	protein polyubiquitination	30	4579	93	21327	0.0101502
GO:0006513	biological_process	protein monoubiquitination	10	4579	22	21327	0.0102699
GO:0042552	biological_process	myelination	10	4579	22	21327	0.0102699
GO:0016358	biological_process	dendrite development	10	4579	22	21327	0.0102699
GO:0043195	cellular_component	terminal bouton	10	4579	22	21327	0.0102699
GO:0043484	biological_process	regulation of RNA splicing	10	4579	22	21327	0.0102699
GO:0042147	biological_process	retrograde transport, endosome to Golgi	18	4579	49	21327	0.0104085
GO:0003707	molecular_function	steroid hormone receptor activity	18	4579	49	21327	0.0104085
GO:0002931	biological_process	response to ischemia	7	4579	13	21327	0.0104728
GO:0071837	molecular_function	HMG box domain binding	7	4579	13	21327	0.0104728
GO:0043679	cellular_component	axon terminus	7	4579	13	21327	0.0104728
GO:0034341	biological_process	response to interferon-gamma	7	4579	13	21327	0.0104728
GO:0051291	biological_process	protein heterooligomerization	9	4579	19	21327	0.0107326
GO:0001782	biological_process	B cell homeostasis	8	4579	16	21327	0.0108772
GO:0002040	biological_process	sprouting angiogenesis	8	4579	16	21327	0.0108772
GO:0007214	biological_process	gamma-aminobutyric acid signaling pathway	8	4579	16	21327	0.0108772
GO:0005230	molecular_function	extracellular ligand-gated ion channel activity	8	4579	16	21327	0.0108772
GO:0006509	biological_process	membrane protein ectodomain proteolysis	8	4579	16	21327	0.0108772
GO:0004709	molecular_function	MAP kinase kinase kinase activity	8	4579	16	21327	0.0108772
GO:0019901	molecular_function	protein kinase binding	73	4579	265	21327	0.0108982
GO:0010468	biological_process	regulation of gene expression	24	4579	71	21327	0.0110089
GO:0004222	molecular_function	metalloendopeptidase activity	37	4579	121	21327	0.0119302
GO:0016324	cellular_component	apical plasma membrane	44	4579	149	21327	0.0126632
GO:0005884	cellular_component	actin filament	16	4579	43	21327	0.013354
GO:0006400	biological_process	tRNA modification	5	4579	8	21327	0.0141848
GO:0034332	biological_process	adherens junction organization	5	4579	8	21327	0.0141848
GO:0032809	cellular_component	neuronal cell body membrane	5	4579	8	21327	0.0141848
GO:0010470	biological_process	regulation of gastrulation	5	4579	8	21327	0.0141848
GO:0043194	cellular_component	axon initial segment	5	4579	8	21327	0.0141848
GO:0042118	biological_process	endothelial cell activation	5	4579	8	21327	0.0141848
GO:0008154	biological_process	actin polymerization or depolymerization	5	4579	8	21327	0.0141848
GO:0060391	biological_process	positive regulation of SMAD protein signal transduction	5	4579	8	21327	0.0141848
GO:0010759	biological_process	positive regulation of macrophage chemotaxis	5	4579	8	21327	0.0141848
GO:0071782	cellular_component	endoplasmic reticulum tubular network	5	4579	8	21327	0.0141848
GO:0032469	biological_process	endoplasmic reticulum calcium ion homeostasis	5	4579	8	21327	0.0141848
GO:0071498	biological_process	cellular response to fluid shear stress	5	4579	8	21327	0.0141848
GO:0030660	cellular_component	Golgi-associated vesicle membrane	5	4579	8	21327	0.0141848
GO:0034501	biological_process	protein localization to kinetochore	5	4579	8	21327	0.0141848
GO:0050806	biological_process	positive regulation of synaptic transmission	5	4579	8	21327	0.0141848
GO:0000922	cellular_component	spindle pole	22	4579	65	21327	0.014296
GO:0006378	biological_process	mRNA polyadenylation	10	4579	23	21327	0.0147308
GO:0071560	biological_process	cellular response to transforming growth factor beta stimulus	10	4579	23	21327	0.0147308
GO:0008022	molecular_function	protein C-terminus binding	35	4579	115	21327	0.0152616
GO:0000785	cellular_component	chromatin	20	4579	58	21327	0.015324
GO:0045766	biological_process	positive regulation of angiogenesis	24	4579	73	21327	0.015784
GO:0016323	cellular_component	basolateral plasma membrane	29	4579	92	21327	0.0158101
GO:0000123	cellular_component	histone acetyltransferase complex	9	4579	20	21327	0.0158539
GO:0005540	molecular_function	hyaluronic acid binding	9	4579	20	21327	0.0158539
GO:0000281	biological_process	mitotic cytokinesis	9	4579	20	21327	0.0158539
GO:0022604	biological_process	regulation of cell morphogenesis	9	4579	20	21327	0.0158539
GO:0005516	molecular_function	calmodulin binding	30	4579	96	21327	0.0161801
GO:0005085	molecular_function	guanyl-nucleotide exchange factor activity	18	4579	51	21327	0.0162315
GO:0048488	biological_process	synaptic vesicle endocytosis	6	4579	11	21327	0.016526
GO:0010717	biological_process	regulation of epithelial to mesenchymal transition	6	4579	11	21327	0.016526
GO:0014066	biological_process	regulation of phosphatidylinositol 3-kinase signaling	6	4579	11	21327	0.016526
GO:0042327	biological_process	positive regulation of phosphorylation	6	4579	11	21327	0.016526
GO:0051968	biological_process	positive regulation of synaptic transmission, glutamatergic	6	4579	11	21327	0.016526
GO:1903861	biological_process	positive regulation of dendrite extension	8	4579	17	21327	0.0167336
GO:0006094	biological_process	gluconeogenesis	8	4579	17	21327	0.0167336
GO:0010467	biological_process	gene expression	8	4579	17	21327	0.0167336
GO:0030318	biological_process	melanocyte differentiation	8	4579	17	21327	0.0167336
GO:0008150	biological_process	biological_process	146	4579	580	21327	0.0170232
GO:0060045	biological_process	positive regulation of cardiac muscle cell proliferation	7	4579	14	21327	0.0171095
GO:0030877	cellular_component	beta-catenin destruction complex	7	4579	14	21327	0.0171095
GO:0031226	cellular_component	intrinsic component of plasma membrane	7	4579	14	21327	0.0171095
GO:0008198	molecular_function	ferrous iron binding	7	4579	14	21327	0.0171095
GO:0038191	molecular_function	neuropilin binding	7	4579	14	21327	0.0171095
GO:0000932	cellular_component	P-body	19	4579	55	21327	0.0174829
GO:0033138	biological_process	positive regulation of peptidyl-serine phosphorylation	19	4579	55	21327	0.0174829
GO:0007417	biological_process	central nervous system development	19	4579	55	21327	0.0174829
GO:0050728	biological_process	negative regulation of inflammatory response	19	4579	55	21327	0.0174829
GO:0005923	cellular_component	bicellular tight junction	27	4579	85	21327	0.0175127
GO:0031175	biological_process	neuron projection development	27	4579	85	21327	0.0175127
GO:0008134	molecular_function	transcription factor binding	50	4579	176	21327	0.0176504
GO:0005509	molecular_function	calcium ion binding	162	4579	650	21327	0.0178433
GO:0035091	molecular_function	phosphatidylinositol binding	23	4579	70	21327	0.0179996
GO:0043124	biological_process	negative regulation of I-kappaB kinase/NF-kappaB signaling	11	4579	27	21327	0.0184669
GO:0031201	cellular_component	SNARE complex	17	4579	48	21327	0.0185061
GO:0008360	biological_process	regulation of cell shape	30	4579	97	21327	0.0187301
GO:0030097	biological_process	hemopoiesis	13	4579	34	21327	0.0193489
GO:0007411	biological_process	axon guidance	34	4579	113	21327	0.0197259
GO:0000151	cellular_component	ubiquitin ligase complex	18	4579	52	21327	0.0199607
GO:0060325	biological_process	face morphogenesis	10	4579	24	21327	0.0204877
GO:0045332	biological_process	phospholipid translocation	10	4579	24	21327	0.0204877
GO:0004725	molecular_function	protein tyrosine phosphatase activity	28	4579	90	21327	0.0208747
GO:0008380	biological_process	RNA splicing	19	4579	56	21327	0.0212644
GO:0051091	biological_process	positive regulation of DNA-binding transcription factor activity	19	4579	56	21327	0.0212644
GO:0006417	biological_process	regulation of translation	12	4579	31	21327	0.0218556
GO:0010212	biological_process	response to ionizing radiation	14	4579	38	21327	0.0218622
GO:0038092	biological_process	nodal signaling pathway	4	4579	6	21327	0.0218883
GO:0045654	biological_process	positive regulation of megakaryocyte differentiation	4	4579	6	21327	0.0218883
GO:0014033	biological_process	neural crest cell differentiation	4	4579	6	21327	0.0218883
GO:0030854	biological_process	positive regulation of granulocyte differentiation	4	4579	6	21327	0.0218883
GO:2000480	biological_process	negative regulation of cAMP-dependent protein kinase activity	4	4579	6	21327	0.0218883
GO:0043983	biological_process	histone H4-K12 acetylation	4	4579	6	21327	0.0218883
GO:2000001	biological_process	regulation of DNA damage checkpoint	4	4579	6	21327	0.0218883
GO:0006047	biological_process	UDP-N-acetylglucosamine metabolic process	4	4579	6	21327	0.0218883
GO:0035970	biological_process	peptidyl-threonine dephosphorylation	4	4579	6	21327	0.0218883
GO:0035988	biological_process	chondrocyte proliferation	4	4579	6	21327	0.0218883
GO:0032182	molecular_function	ubiquitin-like protein binding	4	4579	6	21327	0.0218883
GO:0060059	biological_process	embryonic retina morphogenesis in camera-type eye	4	4579	6	21327	0.0218883
GO:0051963	biological_process	regulation of synapse assembly	4	4579	6	21327	0.0218883
GO:0042584	cellular_component	chromaffin granule membrane	4	4579	6	21327	0.0218883
GO:2000727	biological_process	positive regulation of cardiac muscle cell differentiation	4	4579	6	21327	0.0218883
GO:0002320	biological_process	lymphoid progenitor cell differentiation	4	4579	6	21327	0.0218883
GO:0097342	cellular_component	ripoptosome	4	4579	6	21327	0.0218883
GO:0071773	biological_process	cellular response to BMP stimulus	4	4579	6	21327	0.0218883
GO:0030953	biological_process	astral microtubule organization	4	4579	6	21327	0.0218883
GO:0010224	biological_process	response to UV-B	4	4579	6	21327	0.0218883
GO:0045794	biological_process	negative regulation of cell volume	4	4579	6	21327	0.0218883
GO:0006928	biological_process	movement of cell or subcellular component	4	4579	6	21327	0.0218883
GO:0043596	cellular_component	nuclear replication fork	4	4579	6	21327	0.0218883
GO:1900273	biological_process	positive regulation of long-term synaptic potentiation	4	4579	6	21327	0.0218883
GO:0016310	biological_process	phosphorylation	33	4579	110	21327	0.0223005
GO:0032993	cellular_component	protein-DNA complex	9	4579	21	21327	0.0225587
GO:0016573	biological_process	histone acetylation	9	4579	21	21327	0.0225587
GO:0001958	biological_process	endochondral ossification	9	4579	21	21327	0.0225587
GO:0051973	biological_process	positive regulation of telomerase activity	9	4579	21	21327	0.0225587
GO:0010506	biological_process	regulation of autophagy	9	4579	21	21327	0.0225587
GO:0002053	biological_process	positive regulation of mesenchymal cell proliferation	9	4579	21	21327	0.0225587
GO:0031410	cellular_component	cytoplasmic vesicle	25	4579	79	21327	0.0226953
GO:0044212	molecular_function	transcription regulatory region DNA binding	37	4579	126	21327	0.0227278
GO:0001764	biological_process	neuron migration	27	4579	87	21327	0.0237239
GO:0016605	cellular_component	PML body	18	4579	53	21327	0.0243134
GO:0071356	biological_process	cellular response to tumor necrosis factor	18	4579	53	21327	0.0243134
GO:0035335	biological_process	peptidyl-tyrosine dephosphorylation	29	4579	95	21327	0.0244843
GO:0030904	cellular_component	retromer complex	8	4579	18	21327	0.024554
GO:0001574	biological_process	ganglioside biosynthetic process	8	4579	18	21327	0.024554
GO:0045648	biological_process	positive regulation of erythrocyte differentiation	8	4579	18	21327	0.024554
GO:0006607	biological_process	NLS-bearing protein import into nucleus	8	4579	18	21327	0.024554
GO:0048146	biological_process	positive regulation of fibroblast proliferation	11	4579	28	21327	0.0246459
GO:0031146	biological_process	SCF-dependent proteasomal ubiquitin-dependent protein catabolic process	11	4579	28	21327	0.0246459
GO:0045202	cellular_component	synapse	46	4579	163	21327	0.0247427
GO:0030968	biological_process	endoplasmic reticulum unfolded protein response	13	4579	35	21327	0.0248754
GO:0031966	cellular_component	mitochondrial membrane	13	4579	35	21327	0.0248754
GO:0006974	biological_process	cellular response to DNA damage stimulus	31	4579	103	21327	0.0250193
GO:0017137	molecular_function	Rab GTPase binding	33	4579	111	21327	0.0253654
GO:0008283	biological_process	cell population proliferation	41	4579	143	21327	0.0254101
GO:0005769	cellular_component	early endosome	41	4579	143	21327	0.0254101
GO:0043982	biological_process	histone H4-K8 acetylation	7	4579	15	21327	0.0262323
GO:0070530	molecular_function	K63-linked polyubiquitin modification-dependent protein binding	7	4579	15	21327	0.0262323
GO:0006821	biological_process	chloride transport	7	4579	15	21327	0.0262323
GO:0043981	biological_process	histone H4-K5 acetylation	7	4579	15	21327	0.0262323
GO:2000114	biological_process	regulation of establishment of cell polarity	7	4579	15	21327	0.0262323
GO:0007289	biological_process	spermatid nucleus differentiation	5	4579	9	21327	0.0263204
GO:0035265	biological_process	organ growth	5	4579	9	21327	0.0263204
GO:0016051	biological_process	carbohydrate biosynthetic process	5	4579	9	21327	0.0263204
GO:0045948	biological_process	positive regulation of translational initiation	5	4579	9	21327	0.0263204
GO:0031573	biological_process	intra-S DNA damage checkpoint	5	4579	9	21327	0.0263204
GO:0000083	biological_process	regulation of transcription involved in G1/S transition of mitotic cell cycle	5	4579	9	21327	0.0263204
GO:0045651	biological_process	positive regulation of macrophage differentiation	5	4579	9	21327	0.0263204
GO:0042310	biological_process	vasoconstriction	5	4579	9	21327	0.0263204
GO:2000010	biological_process	positive regulation of protein localization to cell surface	5	4579	9	21327	0.0263204
GO:0006665	biological_process	sphingolipid metabolic process	5	4579	9	21327	0.0263204
GO:0032502	biological_process	developmental process	6	4579	12	21327	0.0271288
GO:0005868	cellular_component	cytoplasmic dynein complex	6	4579	12	21327	0.0271288
GO:0031235	cellular_component	intrinsic component of the cytoplasmic side of the plasma membrane	6	4579	12	21327	0.0271288
GO:0045295	molecular_function	gamma-catenin binding	6	4579	12	21327	0.0271288
GO:0007264	biological_process	small GTPase mediated signal transduction	56	4579	205	21327	0.027217
GO:0021987	biological_process	cerebral cortex development	14	4579	39	21327	0.027536
GO:0007032	biological_process	endosome organization	10	4579	25	21327	0.0277231
GO:2001237	biological_process	negative regulation of extrinsic apoptotic signaling pathway	10	4579	25	21327	0.0277231
GO:0007173	biological_process	epidermal growth factor receptor signaling pathway	12	4579	32	21327	0.0283033
GO:0044325	molecular_function	ion channel binding	24	4579	77	21327	0.0301288
GO:0043235	cellular_component	receptor complex	25	4579	81	21327	0.0306807
GO:0035023	biological_process	regulation of Rho protein signal transduction	25	4579	81	21327	0.0306807
GO:0070491	molecular_function	repressing transcription factor binding	9	4579	22	21327	0.0310663
GO:0035914	biological_process	skeletal muscle cell differentiation	13	4579	36	21327	0.0314818
GO:0003713	molecular_function	transcription coactivator activity	40	4579	141	21327	0.0317462
GO:0005546	molecular_function	phosphatidylinositol-4,5-bisphosphate binding	16	4579	47	21327	0.0318803
GO:0016049	biological_process	cell growth	11	4579	29	21327	0.0321962
GO:0009967	biological_process	positive regulation of signal transduction	11	4579	29	21327	0.0321962
GO:0004672	molecular_function	protein kinase activity	37	4579	129	21327	0.0322243
GO:0045121	cellular_component	membrane raft	32	4579	109	21327	0.0324414
GO:0061371	biological_process	determination of heart left/right asymmetry	3	4579	4	21327	0.0332009
GO:2000144	biological_process	positive regulation of DNA-templated transcription, initiation	3	4579	4	21327	0.0332009
GO:0033192	molecular_function	calmodulin-dependent protein phosphatase activity	3	4579	4	21327	0.0332009
GO:1990226	molecular_function	histone methyltransferase binding	3	4579	4	21327	0.0332009
GO:0035520	biological_process	monoubiquitinated protein deubiquitination	3	4579	4	21327	0.0332009
GO:0043456	biological_process	regulation of pentose-phosphate shunt	3	4579	4	21327	0.0332009
GO:0060379	biological_process	cardiac muscle cell myoblast differentiation	3	4579	4	21327	0.0332009
GO:0006658	biological_process	phosphatidylserine metabolic process	3	4579	4	21327	0.0332009
GO:1903361	biological_process	protein localization to basolateral plasma membrane	3	4579	4	21327	0.0332009
GO:0035338	biological_process	long-chain fatty-acyl-CoA biosynthetic process	3	4579	4	21327	0.0332009
GO:0045920	biological_process	negative regulation of exocytosis	3	4579	4	21327	0.0332009
GO:0042975	molecular_function	peroxisome proliferator activated receptor binding	3	4579	4	21327	0.0332009
GO:1990380	molecular_function	Lys48-specific deubiquitinase activity	3	4579	4	21327	0.0332009
GO:0060676	biological_process	ureteric bud formation	3	4579	4	21327	0.0332009
GO:0007494	biological_process	midgut development	3	4579	4	21327	0.0332009
GO:0008611	biological_process	ether lipid biosynthetic process	3	4579	4	21327	0.0332009
GO:0051612	biological_process	negative regulation of serotonin uptake	3	4579	4	21327	0.0332009
GO:0031293	biological_process	membrane protein intracellular domain proteolysis	3	4579	4	21327	0.0332009
GO:0003828	molecular_function	alpha-N-acetylneuraminate alpha-2,8-sialyltransferase activity	3	4579	4	21327	0.0332009
GO:0043031	biological_process	negative regulation of macrophage activation	3	4579	4	21327	0.0332009
GO:0030479	cellular_component	actin cortical patch	3	4579	4	21327	0.0332009
GO:0061590	biological_process	calcium activated phosphatidylcholine scrambling	3	4579	4	21327	0.0332009
GO:0051900	biological_process	regulation of mitochondrial depolarization	3	4579	4	21327	0.0332009
GO:0009922	molecular_function	fatty acid elongase activity	3	4579	4	21327	0.0332009
GO:0046887	biological_process	positive regulation of hormone secretion	3	4579	4	21327	0.0332009
GO:0060509	biological_process	type I pneumocyte differentiation	3	4579	4	21327	0.0332009
GO:0010666	biological_process	positive regulation of cardiac muscle cell apoptotic process	3	4579	4	21327	0.0332009
GO:0061591	biological_process	calcium activated galactosylceramide scrambling	3	4579	4	21327	0.0332009
GO:0004971	molecular_function	AMPA glutamate receptor activity	3	4579	4	21327	0.0332009
GO:2000535	biological_process	regulation of entry of bacterium into host cell	3	4579	4	21327	0.0332009
GO:0043568	biological_process	positive regulation of insulin-like growth factor receptor signaling pathway	3	4579	4	21327	0.0332009
GO:0034454	biological_process	microtubule anchoring at centrosome	3	4579	4	21327	0.0332009
GO:0016811	molecular_function	hydrolase activity, acting on carbon-nitrogen (but not peptide) bonds, in linear amides	3	4579	4	21327	0.0332009
GO:1900625	biological_process	positive regulation of monocyte aggregation	3	4579	4	21327	0.0332009
GO:0042759	biological_process	long-chain fatty acid biosynthetic process	3	4579	4	21327	0.0332009
GO:0010838	biological_process	positive regulation of keratinocyte proliferation	3	4579	4	21327	0.0332009
GO:0097322	molecular_function	7SK snRNA binding	3	4579	4	21327	0.0332009
GO:0007292	biological_process	female gamete generation	3	4579	4	21327	0.0332009
GO:0005672	cellular_component	transcription factor TFIIA complex	3	4579	4	21327	0.0332009
GO:0009404	biological_process	toxin metabolic process	3	4579	4	21327	0.0332009
GO:0051964	biological_process	negative regulation of synapse assembly	3	4579	4	21327	0.0332009
GO:0040036	biological_process	regulation of fibroblast growth factor receptor signaling pathway	3	4579	4	21327	0.0332009
GO:0034755	biological_process	iron ion transmembrane transport	3	4579	4	21327	0.0332009
GO:0036289	biological_process	peptidyl-serine autophosphorylation	3	4579	4	21327	0.0332009
GO:0038127	biological_process	ERBB signaling pathway	3	4579	4	21327	0.0332009
GO:0010863	biological_process	positive regulation of phospholipase C activity	3	4579	4	21327	0.0332009
GO:0072602	biological_process	interleukin-4 secretion	3	4579	4	21327	0.0332009
GO:0002467	biological_process	germinal center formation	3	4579	4	21327	0.0332009
GO:0044323	molecular_function	retinoic acid-responsive element binding	3	4579	4	21327	0.0332009
GO:0071922	biological_process	regulation of cohesin loading	3	4579	4	21327	0.0332009
GO:0050855	biological_process	regulation of B cell receptor signaling pathway	3	4579	4	21327	0.0332009
GO:0032717	biological_process	negative regulation of interleukin-8 production	3	4579	4	21327	0.0332009
GO:0007256	biological_process	activation of JNKK activity	3	4579	4	21327	0.0332009
GO:0018406	biological_process	protein C-linked glycosylation via 2'-alpha-mannosyl-L-tryptophan	3	4579	4	21327	0.0332009
GO:0010694	biological_process	positive regulation of alkaline phosphatase activity	3	4579	4	21327	0.0332009
GO:0005078	molecular_function	MAP-kinase scaffold activity	3	4579	4	21327	0.0332009
GO:0016361	molecular_function	activin receptor activity, type I	3	4579	4	21327	0.0332009
GO:0008021	cellular_component	synaptic vesicle	17	4579	51	21327	0.0336234
GO:0009887	biological_process	animal organ morphogenesis	17	4579	51	21327	0.0336234
GO:0034605	biological_process	cellular response to heat	8	4579	19	21327	0.0346058
GO:0045739	biological_process	positive regulation of DNA repair	8	4579	19	21327	0.0346058
GO:0009880	biological_process	embryonic pattern specification	8	4579	19	21327	0.0346058
GO:0097503	biological_process	sialylation	8	4579	19	21327	0.0346058
GO:0010575	biological_process	positive regulation of vascular endothelial growth factor production	8	4579	19	21327	0.0346058
GO:0071310	biological_process	cellular response to organic substance	8	4579	19	21327	0.0346058
GO:0051092	biological_process	positive regulation of NF-kappaB transcription factor activity	24	4579	78	21327	0.0349144
GO:0007015	biological_process	actin filament organization	18	4579	55	21327	0.0351197
GO:0045296	molecular_function	cadherin binding	12	4579	33	21327	0.0360213
GO:0001085	molecular_function	RNA polymerase II transcription factor binding	12	4579	33	21327	0.0360213
GO:0005913	cellular_component	cell-cell adherens junction	12	4579	33	21327	0.0360213
GO:0005158	molecular_function	insulin receptor binding	10	4579	26	21327	0.0366037
GO:0048286	biological_process	lung alveolus development	10	4579	26	21327	0.0366037
GO:0007399	biological_process	nervous system development	31	4579	106	21327	0.0366086
GO:0017124	molecular_function	SH3 domain binding	20	4579	63	21327	0.0374767
GO:0034614	biological_process	cellular response to reactive oxygen species	7	4579	16	21327	0.0381751
GO:0043984	biological_process	histone H4-K16 acetylation	7	4579	16	21327	0.0381751
GO:0016922	molecular_function	nuclear receptor binding	7	4579	16	21327	0.0381751
GO:0033613	molecular_function	activating transcription factor binding	7	4579	16	21327	0.0381751
GO:0034399	cellular_component	nuclear periphery	7	4579	16	21327	0.0381751
GO:0008023	cellular_component	transcription elongation factor complex	7	4579	16	21327	0.0381751
GO:0008013	molecular_function	beta-catenin binding	21	4579	67	21327	0.0383838
GO:0001701	biological_process	in utero embryonic development	42	4579	151	21327	0.0383985
GO:0042802	molecular_function	identical protein binding	96	4579	379	21327	0.0391851
GO:0035690	biological_process	cellular response to drug	13	4579	37	21327	0.0392662
GO:0031234	cellular_component	extrinsic component of cytoplasmic side of plasma membrane	17	4579	52	21327	0.0402596
GO:0005575	cellular_component	cellular_component	136	4579	553	21327	0.0408231
GO:0042752	biological_process	regulation of circadian rhythm	11	4579	30	21327	0.0412487
GO:0035861	cellular_component	site of double-strand break	11	4579	30	21327	0.0412487
GO:0008542	biological_process	visual learning	11	4579	30	21327	0.0412487
GO:0034644	biological_process	cellular response to UV	11	4579	30	21327	0.0412487
GO:0008045	biological_process	motor neuron axon guidance	6	4579	13	21327	0.0414053
GO:0030017	cellular_component	sarcomere	6	4579	13	21327	0.0414053
GO:0051893	biological_process	regulation of focal adhesion assembly	6	4579	13	21327	0.0414053
GO:0016180	biological_process	snRNA processing	6	4579	13	21327	0.0414053
GO:0090026	biological_process	positive regulation of monocyte chemotaxis	6	4579	13	21327	0.0414053
GO:1902236	biological_process	negative regulation of endoplasmic reticulum stress-induced intrinsic apoptotic signaling pathway	6	4579	13	21327	0.0414053
GO:0001569	biological_process	branching involved in blood vessel morphogenesis	9	4579	23	21327	0.0415677
GO:0007611	biological_process	learning or memory	9	4579	23	21327	0.0415677
GO:0003690	molecular_function	double-stranded DNA binding	14	4579	41	21327	0.0420022
GO:0048280	biological_process	vesicle fusion with Golgi apparatus	4	4579	7	21327	0.0424602
GO:0033135	biological_process	regulation of peptidyl-serine phosphorylation	4	4579	7	21327	0.0424602
GO:1900113	biological_process	negative regulation of histone H3-K9 trimethylation	4	4579	7	21327	0.0424602
GO:0031666	biological_process	positive regulation of lipopolysaccharide-mediated signaling pathway	4	4579	7	21327	0.0424602
GO:0010642	biological_process	negative regulation of platelet-derived growth factor receptor signaling pathway	4	4579	7	21327	0.0424602
GO:0006610	biological_process	ribosomal protein import into nucleus	4	4579	7	21327	0.0424602
GO:0009165	biological_process	nucleotide biosynthetic process	4	4579	7	21327	0.0424602
GO:0097539	cellular_component	ciliary transition fiber	4	4579	7	21327	0.0424602
GO:0004862	molecular_function	cAMP-dependent protein kinase inhibitor activity	4	4579	7	21327	0.0424602
GO:0033147	biological_process	negative regulation of intracellular estrogen receptor signaling pathway	4	4579	7	21327	0.0424602
GO:0030296	molecular_function	protein tyrosine kinase activator activity	4	4579	7	21327	0.0424602
GO:0045743	biological_process	positive regulation of fibroblast growth factor receptor signaling pathway	4	4579	7	21327	0.0424602
GO:0000164	cellular_component	protein phosphatase type 1 complex	4	4579	7	21327	0.0424602
GO:2000145	biological_process	regulation of cell motility	4	4579	7	21327	0.0424602
GO:0033555	biological_process	multicellular organismal response to stress	4	4579	7	21327	0.0424602
GO:0046847	biological_process	filopodium assembly	4	4579	7	21327	0.0424602
GO:0050861	biological_process	positive regulation of B cell receptor signaling pathway	4	4579	7	21327	0.0424602
GO:2000177	biological_process	regulation of neural precursor cell proliferation	4	4579	7	21327	0.0424602
GO:0042809	molecular_function	vitamin D receptor binding	4	4579	7	21327	0.0424602
GO:0003836	molecular_function	beta-galactoside (CMP) alpha-2,3-sialyltransferase activity	4	4579	7	21327	0.0424602
GO:0031301	cellular_component	integral component of organelle membrane	4	4579	7	21327	0.0424602
GO:0060340	biological_process	positive regulation of type I interferon-mediated signaling pathway	4	4579	7	21327	0.0424602
GO:0003688	molecular_function	DNA replication origin binding	4	4579	7	21327	0.0424602
GO:0040019	biological_process	positive regulation of embryonic development	4	4579	7	21327	0.0424602
GO:0002042	biological_process	cell migration involved in sprouting angiogenesis	4	4579	7	21327	0.0424602
GO:0030889	biological_process	negative regulation of B cell proliferation	4	4579	7	21327	0.0424602
GO:0090150	biological_process	establishment of protein localization to membrane	4	4579	7	21327	0.0424602
GO:0009931	molecular_function	calcium-dependent protein serine/threonine kinase activity	4	4579	7	21327	0.0424602
GO:0005916	cellular_component	fascia adherens	4	4579	7	21327	0.0424602
GO:0042953	biological_process	lipoprotein transport	4	4579	7	21327	0.0424602
GO:1904145	biological_process	negative regulation of meiotic cell cycle process involved in oocyte maturation	4	4579	7	21327	0.0424602
GO:0035871	biological_process	protein K11-linked deubiquitination	5	4579	10	21327	0.0434777
GO:0005942	cellular_component	phosphatidylinositol 3-kinase complex	5	4579	10	21327	0.0434777
GO:0017146	cellular_component	NMDA selective glutamate receptor complex	5	4579	10	21327	0.0434777
GO:0016597	molecular_function	amino acid binding	5	4579	10	21327	0.0434777
GO:0050707	biological_process	regulation of cytokine secretion	5	4579	10	21327	0.0434777
GO:0033270	cellular_component	paranode region of axon	5	4579	10	21327	0.0434777
GO:0036312	molecular_function	phosphatidylinositol 3-kinase regulatory subunit binding	5	4579	10	21327	0.0434777
GO:0010765	biological_process	positive regulation of sodium ion transport	5	4579	10	21327	0.0434777
GO:0001946	biological_process	lymphangiogenesis	5	4579	10	21327	0.0434777
GO:0040037	biological_process	negative regulation of fibroblast growth factor receptor signaling pathway	5	4579	10	21327	0.0434777
GO:0051000	biological_process	positive regulation of nitric-oxide synthase activity	5	4579	10	21327	0.0434777
GO:0032454	molecular_function	histone demethylase activity (H3-K9 specific)	5	4579	10	21327	0.0434777
GO:0007010	biological_process	cytoskeleton organization	20	4579	64	21327	0.0438493
GO:0045165	biological_process	cell fate commitment	15	4579	45	21327	0.0442963
GO:0071347	biological_process	cellular response to interleukin-1	15	4579	45	21327	0.0442963
GO:0046983	molecular_function	protein dimerization activity	37	4579	132	21327	0.0445137
GO:0000977	molecular_function	RNA polymerase II regulatory region sequence-specific DNA binding	45	4579	165	21327	0.0449118
GO:0001889	biological_process	liver development	12	4579	34	21327	0.0451153
GO:0032869	biological_process	cellular response to insulin stimulus	12	4579	34	21327	0.0451153
GO:0044327	cellular_component	dendritic spine head	2	4579	2	21327	0.0460901
GO:0048382	biological_process	mesendoderm development	2	4579	2	21327	0.0460901
GO:2001038	biological_process	regulation of cellular response to drug	2	4579	2	21327	0.0460901
GO:2000791	biological_process	negative regulation of mesenchymal cell proliferation involved in lung development	2	4579	2	21327	0.0460901
GO:0048403	molecular_function	brain-derived neurotrophic factor binding	2	4579	2	21327	0.0460901
GO:0097003	molecular_function	adipokinetic hormone receptor activity	2	4579	2	21327	0.0460901
GO:0003383	biological_process	apical constriction	2	4579	2	21327	0.0460901
GO:0005953	cellular_component	CAAX-protein geranylgeranyltransferase complex	2	4579	2	21327	0.0460901
GO:1901492	biological_process	positive regulation of lymphangiogenesis	2	4579	2	21327	0.0460901
GO:0004357	molecular_function	glutamate-cysteine ligase activity	2	4579	2	21327	0.0460901
GO:0045569	molecular_function	TRAIL binding	2	4579	2	21327	0.0460901
GO:0075522	biological_process	IRES-dependent viral translational initiation	2	4579	2	21327	0.0460901
GO:0048731	biological_process	system development	2	4579	2	21327	0.0460901
GO:0032388	biological_process	positive regulation of intracellular transport	2	4579	2	21327	0.0460901
GO:0000080	biological_process	mitotic G1 phase	2	4579	2	21327	0.0460901
GO:0070256	biological_process	negative regulation of mucus secretion	2	4579	2	21327	0.0460901
GO:0050265	molecular_function	RNA uridylyltransferase activity	2	4579	2	21327	0.0460901
GO:0004577	molecular_function	N-acetylglucosaminyldiphosphodolichol N-acetylglucosaminyltransferase activity	2	4579	2	21327	0.0460901
GO:0051598	biological_process	meiotic recombination checkpoint	2	4579	2	21327	0.0460901
GO:1990452	cellular_component	Parkin-FBXW7-Cul1 ubiquitin ligase complex	2	4579	2	21327	0.0460901
GO:0010609	biological_process	mRNA localization resulting in posttranscriptional regulation of gene expression	2	4579	2	21327	0.0460901
GO:0002121	biological_process	inter-male aggressive behavior	2	4579	2	21327	0.0460901
GO:0000915	biological_process	actomyosin contractile ring assembly	2	4579	2	21327	0.0460901
GO:0061462	biological_process	protein localization to lysosome	2	4579	2	21327	0.0460901
GO:0061153	biological_process	trachea gland development	2	4579	2	21327	0.0460901
GO:0060492	biological_process	lung induction	2	4579	2	21327	0.0460901
GO:0000303	biological_process	response to superoxide	2	4579	2	21327	0.0460901
GO:0010822	biological_process	positive regulation of mitochondrion organization	2	4579	2	21327	0.0460901
GO:0051148	biological_process	negative regulation of muscle cell differentiation	2	4579	2	21327	0.0460901
GO:2001205	biological_process	negative regulation of osteoclast development	2	4579	2	21327	0.0460901
GO:0009143	biological_process	nucleoside triphosphate catabolic process	2	4579	2	21327	0.0460901
GO:0045626	biological_process	negative regulation of T-helper 1 cell differentiation	2	4579	2	21327	0.0460901
GO:0042496	biological_process	detection of diacyl bacterial lipopeptide	2	4579	2	21327	0.0460901
GO:0072752	biological_process	cellular response to rapamycin	2	4579	2	21327	0.0460901
GO:0097368	biological_process	establishment of Sertoli cell barrier	2	4579	2	21327	0.0460901
GO:0010523	biological_process	negative regulation of calcium ion transport into cytosol	2	4579	2	21327	0.0460901
GO:1901660	biological_process	calcium ion export	2	4579	2	21327	0.0460901
GO:0045844	biological_process	positive regulation of striated muscle tissue development	2	4579	2	21327	0.0460901
GO:1904424	biological_process	regulation of GTP binding	2	4579	2	21327	0.0460901
GO:0060745	biological_process	mammary gland branching involved in pregnancy	2	4579	2	21327	0.0460901
GO:0070294	biological_process	renal sodium ion absorption	2	4579	2	21327	0.0460901
GO:0021533	biological_process	cell differentiation in hindbrain	2	4579	2	21327	0.0460901
GO:0006082	biological_process	organic acid metabolic process	2	4579	2	21327	0.0460901
GO:0032427	molecular_function	GBD domain binding	2	4579	2	21327	0.0460901
GO:0055069	biological_process	zinc ion homeostasis	2	4579	2	21327	0.0460901
GO:0032100	biological_process	positive regulation of appetite	2	4579	2	21327	0.0460901
GO:0046654	biological_process	tetrahydrofolate biosynthetic process	2	4579	2	21327	0.0460901
GO:0001842	biological_process	neural fold formation	2	4579	2	21327	0.0460901
GO:0004995	molecular_function	tachykinin receptor activity	2	4579	2	21327	0.0460901
GO:0070369	cellular_component	beta-catenin-TCF7L2 complex	2	4579	2	21327	0.0460901
GO:0071847	biological_process	TNFSF11-mediated signaling pathway	2	4579	2	21327	0.0460901
GO:0001640	molecular_function	adenylate cyclase inhibiting G protein-coupled glutamate receptor activity	2	4579	2	21327	0.0460901
GO:0097195	biological_process	pilomotor reflex	2	4579	2	21327	0.0460901
GO:0060809	biological_process	mesodermal to mesenchymal transition involved in gastrulation	2	4579	2	21327	0.0460901
GO:0006534	biological_process	cysteine metabolic process	2	4579	2	21327	0.0460901
GO:0016071	biological_process	mRNA metabolic process	2	4579	2	21327	0.0460901
GO:0034243	biological_process	regulation of transcription elongation from RNA polymerase II promoter	2	4579	2	21327	0.0460901
GO:0052731	molecular_function	phosphocholine phosphatase activity	2	4579	2	21327	0.0460901
GO:0043262	molecular_function	adenosine-diphosphatase activity	2	4579	2	21327	0.0460901
GO:2000798	biological_process	negative regulation of amniotic stem cell differentiation	2	4579	2	21327	0.0460901
GO:0007638	biological_process	mechanosensory behavior	2	4579	2	21327	0.0460901
GO:0071109	biological_process	superior temporal gyrus development	2	4579	2	21327	0.0460901
GO:0008486	molecular_function	diphosphoinositol-polyphosphate diphosphatase activity	2	4579	2	21327	0.0460901
GO:0005131	molecular_function	growth hormone receptor binding	2	4579	2	21327	0.0460901
GO:0006688	biological_process	glycosphingolipid biosynthetic process	2	4579	2	21327	0.0460901
GO:0004360	molecular_function	glutamine-fructose-6-phosphate transaminase (isomerizing) activity	2	4579	2	21327	0.0460901
GO:0046511	biological_process	sphinganine biosynthetic process	2	4579	2	21327	0.0460901
GO:2000721	biological_process	positive regulation of transcription from RNA polymerase II promoter involved in smooth muscle cell differentiation	2	4579	2	21327	0.0460901
GO:1901509	biological_process	regulation of endothelial tube morphogenesis	2	4579	2	21327	0.0460901
GO:0070852	cellular_component	cell body fiber	2	4579	2	21327	0.0460901
GO:0042587	cellular_component	glycogen granule	2	4579	2	21327	0.0460901
GO:0044338	biological_process	canonical Wnt signaling pathway involved in mesenchymal stem cell differentiation	2	4579	2	21327	0.0460901
GO:0038063	biological_process	collagen-activated tyrosine kinase receptor signaling pathway	2	4579	2	21327	0.0460901
GO:0007599	biological_process	hemostasis	2	4579	2	21327	0.0460901
GO:2001180	biological_process	negative regulation of interleukin-10 secretion	2	4579	2	21327	0.0460901
GO:0000964	biological_process	mitochondrial RNA 5'-end processing	2	4579	2	21327	0.0460901
GO:0030505	biological_process	inorganic diphosphate transport	2	4579	2	21327	0.0460901
GO:1902110	biological_process	positive regulation of mitochondrial membrane permeability involved in apoptotic process	2	4579	2	21327	0.0460901
GO:0090310	biological_process	negative regulation of methylation-dependent chromatin silencing	2	4579	2	21327	0.0460901
GO:1901142	biological_process	insulin metabolic process	2	4579	2	21327	0.0460901
GO:0033512	biological_process	L-lysine catabolic process to acetyl-CoA via saccharopine	2	4579	2	21327	0.0460901
GO:0046922	molecular_function	peptide-O-fucosyltransferase activity	2	4579	2	21327	0.0460901
GO:0043190	cellular_component	ATP-binding cassette (ABC) transporter complex	2	4579	2	21327	0.0460901
GO:0055100	molecular_function	adiponectin binding	2	4579	2	21327	0.0460901
GO:2000706	biological_process	negative regulation of dense core granule biogenesis	2	4579	2	21327	0.0460901
GO:2000850	biological_process	negative regulation of glucocorticoid secretion	2	4579	2	21327	0.0460901
GO:1903984	biological_process	positive regulation of TRAIL-activated apoptotic signaling pathway	2	4579	2	21327	0.0460901
GO:0038179	biological_process	neurotrophin signaling pathway	2	4579	2	21327	0.0460901
GO:0072092	biological_process	ureteric bud invasion	2	4579	2	21327	0.0460901
GO:0032422	molecular_function	purine-rich negative regulatory element binding	2	4579	2	21327	0.0460901
GO:0016316	molecular_function	phosphatidylinositol-3,4-bisphosphate 4-phosphatase activity	2	4579	2	21327	0.0460901
GO:1901137	biological_process	carbohydrate derivative biosynthetic process	2	4579	2	21327	0.0460901
GO:0010949	biological_process	negative regulation of intestinal phytosterol absorption	2	4579	2	21327	0.0460901
GO:0044334	biological_process	canonical Wnt signaling pathway involved in positive regulation of epithelial to mesenchymal transition	2	4579	2	21327	0.0460901
GO:1902108	biological_process	regulation of mitochondrial membrane permeability involved in apoptotic process	2	4579	2	21327	0.0460901
GO:0032958	biological_process	inositol phosphate biosynthetic process	2	4579	2	21327	0.0460901
GO:0060072	molecular_function	large conductance calcium-activated potassium channel activity	2	4579	2	21327	0.0460901
GO:0004083	molecular_function	bisphosphoglycerate 2-phosphatase activity	2	4579	2	21327	0.0460901
GO:0008652	biological_process	cellular amino acid biosynthetic process	2	4579	2	21327	0.0460901
GO:0039529	biological_process	RIG-I signaling pathway	2	4579	2	21327	0.0460901
GO:0032288	biological_process	myelin assembly	2	4579	2	21327	0.0460901
GO:0031585	biological_process	regulation of inositol 1,4,5-trisphosphate-sensitive calcium-release channel activity	2	4579	2	21327	0.0460901
GO:0001696	biological_process	gastric acid secretion	2	4579	2	21327	0.0460901
GO:0004662	molecular_function	CAAX-protein geranylgeranyltransferase activity	2	4579	2	21327	0.0460901
GO:0006490	biological_process	oligosaccharide-lipid intermediate biosynthetic process	2	4579	2	21327	0.0460901
GO:0050659	molecular_function	N-acetylgalactosamine 4-sulfate 6-O-sulfotransferase activity	2	4579	2	21327	0.0460901
GO:0072181	biological_process	mesonephric duct formation	2	4579	2	21327	0.0460901
GO:1901185	biological_process	negative regulation of ERBB signaling pathway	2	4579	2	21327	0.0460901
GO:0072156	biological_process	distal tubule morphogenesis	2	4579	2	21327	0.0460901
GO:0002930	biological_process	trabecular meshwork development	2	4579	2	21327	0.0460901
GO:0004117	molecular_function	calmodulin-dependent cyclic-nucleotide phosphodiesterase activity	2	4579	2	21327	0.0460901
GO:0072182	biological_process	regulation of nephron tubule epithelial cell differentiation	2	4579	2	21327	0.0460901
GO:0031997	molecular_function	N-terminal myristoylation domain binding	2	4579	2	21327	0.0460901
GO:0003272	biological_process	endocardial cushion formation	2	4579	2	21327	0.0460901
GO:0070574	biological_process	cadmium ion transmembrane transport	2	4579	2	21327	0.0460901
GO:1903204	biological_process	negative regulation of oxidative stress-induced neuron death	2	4579	2	21327	0.0460901
GO:0000375	biological_process	RNA splicing, via transesterification reactions	2	4579	2	21327	0.0460901
GO:0086006	molecular_function	voltage-gated sodium channel activity involved in cardiac muscle cell action potential	2	4579	2	21327	0.0460901
GO:0031406	molecular_function	carboxylic acid binding	2	4579	2	21327	0.0460901
GO:0004331	molecular_function	fructose-2,6-bisphosphate 2-phosphatase activity	2	4579	2	21327	0.0460901
GO:0038060	biological_process	nitric oxide-cGMP-mediated signaling pathway	2	4579	2	21327	0.0460901
GO:0090481	biological_process	pyrimidine nucleotide-sugar transmembrane transport	2	4579	2	21327	0.0460901
GO:0017171	molecular_function	serine hydrolase activity	2	4579	2	21327	0.0460901
GO:0019858	biological_process	cytosine metabolic process	2	4579	2	21327	0.0460901
GO:1901525	biological_process	negative regulation of mitophagy	2	4579	2	21327	0.0460901
GO:0048713	biological_process	regulation of oligodendrocyte differentiation	2	4579	2	21327	0.0460901
GO:0060599	biological_process	lateral sprouting involved in mammary gland duct morphogenesis	2	4579	2	21327	0.0460901
GO:0090571	cellular_component	RNA polymerase II transcription repressor complex	2	4579	2	21327	0.0460901
GO:0021897	biological_process	forebrain astrocyte development	2	4579	2	21327	0.0460901
GO:0050692	molecular_function	DBD domain binding	2	4579	2	21327	0.0460901
GO:0003365	biological_process	establishment of cell polarity involved in ameboidal cell migration	2	4579	2	21327	0.0460901
GO:1901383	biological_process	negative regulation of chorionic trophoblast cell proliferation	2	4579	2	21327	0.0460901
GO:0045796	biological_process	negative regulation of intestinal cholesterol absorption	2	4579	2	21327	0.0460901
GO:0014075	biological_process	response to amine	2	4579	2	21327	0.0460901
GO:0008623	cellular_component	CHRAC	2	4579	2	21327	0.0460901
GO:0061621	biological_process	canonical glycolysis	2	4579	2	21327	0.0460901
GO:0098592	cellular_component	cytoplasmic side of apical plasma membrane	2	4579	2	21327	0.0460901
GO:0051707	biological_process	response to other organism	2	4579	2	21327	0.0460901
GO:1990829	molecular_function	C-rich single-stranded DNA binding	2	4579	2	21327	0.0460901
GO:0035403	molecular_function	histone kinase activity (H3-T6 specific)	2	4579	2	21327	0.0460901
GO:0030626	molecular_function	U12 snRNA binding	2	4579	2	21327	0.0460901
GO:0021842	biological_process	chemorepulsion involved in interneuron migration from the subpallium to the cortex	2	4579	2	21327	0.0460901
GO:0004677	molecular_function	DNA-dependent protein kinase activity	2	4579	2	21327	0.0460901
GO:0060374	biological_process	mast cell differentiation	2	4579	2	21327	0.0460901
GO:0047484	biological_process	regulation of response to osmotic stress	2	4579	2	21327	0.0460901
GO:0052732	molecular_function	phosphoethanolamine phosphatase activity	2	4579	2	21327	0.0460901
GO:1900454	biological_process	positive regulation of long-term synaptic depression	2	4579	2	21327	0.0460901
GO:0072160	biological_process	nephron tubule epithelial cell differentiation	2	4579	2	21327	0.0460901
GO:0021740	biological_process	principal sensory nucleus of trigeminal nerve development	2	4579	2	21327	0.0460901
GO:0048807	biological_process	female genitalia morphogenesis	2	4579	2	21327	0.0460901
GO:0031704	molecular_function	apelin receptor binding	2	4579	2	21327	0.0460901
GO:0032485	biological_process	regulation of Ral protein signal transduction	2	4579	2	21327	0.0460901
GO:0005862	cellular_component	muscle thin filament tropomyosin	2	4579	2	21327	0.0460901
GO:0051012	biological_process	microtubule sliding	2	4579	2	21327	0.0460901
GO:0031440	biological_process	regulation of mRNA 3'-end processing	2	4579	2	21327	0.0460901
GO:1900102	biological_process	negative regulation of endoplasmic reticulum unfolded protein response	2	4579	2	21327	0.0460901
GO:0032528	biological_process	microvillus organization	2	4579	2	21327	0.0460901
GO:0035408	biological_process	histone H3-T6 phosphorylation	2	4579	2	21327	0.0460901
GO:2000570	biological_process	positive regulation of T-helper 2 cell activation	2	4579	2	21327	0.0460901
GO:0090500	biological_process	endocardial cushion to mesenchymal transition	2	4579	2	21327	0.0460901
GO:0002138	biological_process	retinoic acid biosynthetic process	2	4579	2	21327	0.0460901
GO:0060973	biological_process	cell migration involved in heart development	2	4579	2	21327	0.0460901
GO:0050801	biological_process	ion homeostasis	2	4579	2	21327	0.0460901
GO:0034686	cellular_component	integrin alphav-beta8 complex	2	4579	2	21327	0.0460901
GO:0051412	biological_process	response to corticosterone	2	4579	2	21327	0.0460901
GO:0071864	biological_process	positive regulation of cell proliferation in bone marrow	2	4579	2	21327	0.0460901
GO:0065009	biological_process	regulation of molecular function	2	4579	2	21327	0.0460901
GO:2001236	biological_process	regulation of extrinsic apoptotic signaling pathway	2	4579	2	21327	0.0460901
GO:0031264	cellular_component	death-inducing signaling complex	2	4579	2	21327	0.0460901
GO:2000327	biological_process	positive regulation of nuclear receptor transcription coactivator activity	2	4579	2	21327	0.0460901
GO:0042264	biological_process	peptidyl-aspartic acid hydroxylation	2	4579	2	21327	0.0460901
GO:0042281	molecular_function	dolichyl pyrophosphate Man9GlcNAc2 alpha-1,3-glucosyltransferase activity	2	4579	2	21327	0.0460901
GO:0015165	molecular_function	pyrimidine nucleotide-sugar transmembrane transporter activity	2	4579	2	21327	0.0460901
GO:0033762	biological_process	response to glucagon	2	4579	2	21327	0.0460901
GO:0097149	cellular_component	centralspindlin complex	2	4579	2	21327	0.0460901
GO:1900452	biological_process	regulation of long-term synaptic depression	2	4579	2	21327	0.0460901
GO:0060298	biological_process	positive regulation of sarcomere organization	2	4579	2	21327	0.0460901
GO:0046929	biological_process	negative regulation of neurotransmitter secretion	2	4579	2	21327	0.0460901
GO:0004613	molecular_function	phosphoenolpyruvate carboxykinase (GTP) activity	2	4579	2	21327	0.0460901
GO:0017109	cellular_component	glutamate-cysteine ligase complex	2	4579	2	21327	0.0460901
GO:0030426	cellular_component	growth cone	16	4579	49	21327	0.0462082
GO:0005813	cellular_component	centrosome	83	4579	326	21327	0.0466231
GO:0007062	biological_process	sister chromatid cohesion	8	4579	20	21327	0.0471071
GO:0019228	biological_process	neuronal action potential	8	4579	20	21327	0.0471071
GO:0032212	biological_process	positive regulation of telomere maintenance via telomerase	8	4579	20	21327	0.0471071
GO:0032266	molecular_function	phosphatidylinositol-3-phosphate binding	10	4579	27	21327	0.0472724
GO:0043407	biological_process	negative regulation of MAP kinase activity	10	4579	27	21327	0.0472724
GO:0030173	cellular_component	integral component of Golgi membrane	13	4579	38	21327	0.0483162
GO:0030512	biological_process	negative regulation of transforming growth factor beta receptor signaling pathway	13	4579	38	21327	0.0483162
GO:0045599	biological_process	negative regulation of fat cell differentiation	13	4579	38	21327	0.0483162
GO:0005484	molecular_function	SNAP receptor activity	13	4579	38	21327	0.0483162
GO:0015031	biological_process	protein transport	36	4579	129	21327	0.049793
GO:0003682	molecular_function	chromatin binding	72	4579	280	21327	0.0498877
GO:0031965	cellular_component	nuclear membrane	35	4579	125	21327	0.0502618
GO:0035064	molecular_function	methylated histone binding	14	4579	42	21327	0.0509519
GO:0000381	biological_process	regulation of alternative mRNA splicing, via spliceosome	11	4579	31	21327	0.0519149
GO:0060548	biological_process	negative regulation of cell death	11	4579	31	21327	0.0519149
GO:0030036	biological_process	actin cytoskeleton organization	24	4579	81	21327	0.0526716
GO:0003725	molecular_function	double-stranded RNA binding	15	4579	46	21327	0.0531085
GO:0007613	biological_process	memory	15	4579	46	21327	0.0531085
GO:0000132	biological_process	establishment of mitotic spindle orientation	7	4579	17	21327	0.0531841
GO:0005496	molecular_function	steroid binding	7	4579	17	21327	0.0531841
GO:0060612	biological_process	adipose tissue development	7	4579	17	21327	0.0531841
GO:0007257	biological_process	activation of JUN kinase activity	7	4579	17	21327	0.0531841
GO:0097193	biological_process	intrinsic apoptotic signaling pathway	7	4579	17	21327	0.0531841
GO:0021549	biological_process	cerebellum development	7	4579	17	21327	0.0531841
GO:0051059	molecular_function	NF-kappaB binding	7	4579	17	21327	0.0531841
GO:0046676	biological_process	negative regulation of insulin secretion	7	4579	17	21327	0.0531841
GO:0030215	molecular_function	semaphorin receptor binding	9	4579	24	21327	0.0542157
GO:0031623	biological_process	receptor internalization	9	4579	24	21327	0.0542157
GO:0009615	biological_process	response to virus	12	4579	35	21327	0.0556753
GO:0071230	biological_process	cellular response to amino acid stimulus	12	4579	35	21327	0.0556753
GO:0071222	biological_process	cellular response to lipopolysaccharide	19	4579	62	21327	0.058231
GO:0031225	cellular_component	anchored component of membrane	13	4579	39	21327	0.0587063
GO:0001819	biological_process	positive regulation of cytokine production	6	4579	14	21327	0.0596272
GO:0032012	biological_process	regulation of ARF protein signal transduction	6	4579	14	21327	0.0596272
GO:0018345	biological_process	protein palmitoylation	6	4579	14	21327	0.0596272
GO:0005721	cellular_component	pericentric heterochromatin	6	4579	14	21327	0.0596272
GO:0035257	molecular_function	nuclear hormone receptor binding	6	4579	14	21327	0.0596272
GO:0032924	biological_process	activin receptor signaling pathway	6	4579	14	21327	0.0596272
GO:0035198	molecular_function	miRNA binding	6	4579	14	21327	0.0596272
GO:0032968	biological_process	positive regulation of transcription elongation from RNA polymerase II promoter	6	4579	14	21327	0.0596272
GO:0004683	molecular_function	calmodulin-dependent protein kinase activity	6	4579	14	21327	0.0596272
GO:0034704	cellular_component	calcium channel complex	6	4579	14	21327	0.0596272
GO:0006024	biological_process	glycosaminoglycan biosynthetic process	6	4579	14	21327	0.0596272
GO:0048365	molecular_function	Rac GTPase binding	10	4579	28	21327	0.0598427
GO:0035019	biological_process	somatic stem cell population maintenance	10	4579	28	21327	0.0598427
GO:0003677	molecular_function	DNA binding	177	4579	742	21327	0.0601702
GO:0010628	biological_process	positive regulation of gene expression	35	4579	127	21327	0.061509
GO:0032467	biological_process	positive regulation of cytokinesis	8	4579	21	21327	0.0622138
GO:0004714	molecular_function	transmembrane receptor protein tyrosine kinase activity	8	4579	21	21327	0.0622138
GO:0030331	molecular_function	estrogen receptor binding	8	4579	21	21327	0.0622138
GO:0070374	biological_process	positive regulation of ERK1 and ERK2 cascade	34	4579	123	21327	0.0622392
GO:0046330	biological_process	positive regulation of JNK cascade	15	4579	47	21327	0.0630592
GO:0030971	molecular_function	receptor tyrosine kinase binding	11	4579	32	21327	0.0642828
GO:0098793	cellular_component	presynapse	17	4579	55	21327	0.0657221
GO:0022011	biological_process	myelination in peripheral nervous system	5	4579	11	21327	0.0659375
GO:0022408	biological_process	negative regulation of cell-cell adhesion	5	4579	11	21327	0.0659375
GO:0051642	biological_process	centrosome localization	5	4579	11	21327	0.0659375
GO:0006349	biological_process	regulation of gene expression by genetic imprinting	5	4579	11	21327	0.0659375
GO:0098609	biological_process	cell-cell adhesion	5	4579	11	21327	0.0659375
GO:0006402	biological_process	mRNA catabolic process	5	4579	11	21327	0.0659375
GO:2001241	biological_process	positive regulation of extrinsic apoptotic signaling pathway in absence of ligand	5	4579	11	21327	0.0659375
GO:0043536	biological_process	positive regulation of blood vessel endothelial cell migration	5	4579	11	21327	0.0659375
GO:0060441	biological_process	epithelial tube branching involved in lung morphogenesis	5	4579	11	21327	0.0659375
GO:0060065	biological_process	uterus development	5	4579	11	21327	0.0659375
GO:0043616	biological_process	keratinocyte proliferation	5	4579	11	21327	0.0659375
GO:0033674	biological_process	positive regulation of kinase activity	5	4579	11	21327	0.0659375
GO:0031435	molecular_function	mitogen-activated protein kinase kinase kinase binding	5	4579	11	21327	0.0659375
GO:0060389	biological_process	pathway-restricted SMAD protein phosphorylation	5	4579	11	21327	0.0659375
GO:1902043	biological_process	positive regulation of extrinsic apoptotic signaling pathway via death domain receptors	5	4579	11	21327	0.0659375
GO:0000792	cellular_component	heterochromatin	5	4579	11	21327	0.0659375
GO:0006906	biological_process	vesicle fusion	18	4579	59	21327	0.0665825
GO:0006810	biological_process	transport	35	4579	128	21327	0.0677634
GO:0030514	biological_process	negative regulation of BMP signaling pathway	12	4579	36	21327	0.067772
GO:0030136	cellular_component	clathrin-coated vesicle	12	4579	36	21327	0.067772
GO:0051865	biological_process	protein autoubiquitination	12	4579	36	21327	0.067772
GO:0051260	biological_process	protein homooligomerization	34	4579	124	21327	0.0686604
GO:0008047	molecular_function	enzyme activator activity	9	4579	25	21327	0.0691178
GO:0097192	biological_process	extrinsic apoptotic signaling pathway in absence of ligand	9	4579	25	21327	0.0691178
GO:0005154	molecular_function	epidermal growth factor receptor binding	9	4579	25	21327	0.0691178
GO:0048873	biological_process	homeostasis of number of cells within a tissue	9	4579	25	21327	0.0691178
GO:0031526	cellular_component	brush border membrane	9	4579	25	21327	0.0691178
GO:0032591	cellular_component	dendritic spine membrane	3	4579	5	21327	0.0698137
GO:0061042	biological_process	vascular wound healing	3	4579	5	21327	0.0698137
GO:0008603	molecular_function	cAMP-dependent protein kinase regulator activity	3	4579	5	21327	0.0698137
GO:0051438	biological_process	regulation of ubiquitin-protein transferase activity	3	4579	5	21327	0.0698137
GO:0032593	cellular_component	insulin-responsive compartment	3	4579	5	21327	0.0698137
GO:0014070	biological_process	response to organic cyclic compound	3	4579	5	21327	0.0698137
GO:0002318	biological_process	myeloid progenitor cell differentiation	3	4579	5	21327	0.0698137
GO:0031507	biological_process	heterochromatin assembly	3	4579	5	21327	0.0698137
GO:0005849	cellular_component	mRNA cleavage factor complex	3	4579	5	21327	0.0698137
GO:0051984	biological_process	positive regulation of chromosome segregation	3	4579	5	21327	0.0698137
GO:0070863	biological_process	positive regulation of protein exit from endoplasmic reticulum	3	4579	5	21327	0.0698137
GO:0043434	biological_process	response to peptide hormone	3	4579	5	21327	0.0698137
GO:0061158	biological_process	3'-UTR-mediated mRNA destabilization	3	4579	5	21327	0.0698137
GO:0090336	biological_process	positive regulation of brown fat cell differentiation	3	4579	5	21327	0.0698137
GO:0016081	biological_process	synaptic vesicle docking	3	4579	5	21327	0.0698137
GO:0004758	molecular_function	serine C-palmitoyltransferase activity	3	4579	5	21327	0.0698137
GO:0010039	biological_process	response to iron ion	3	4579	5	21327	0.0698137
GO:0001952	biological_process	regulation of cell-matrix adhesion	3	4579	5	21327	0.0698137
GO:0031313	cellular_component	extrinsic component of endosome membrane	3	4579	5	21327	0.0698137
GO:0033211	biological_process	adiponectin-activated signaling pathway	3	4579	5	21327	0.0698137
GO:0006110	biological_process	regulation of glycolytic process	3	4579	5	21327	0.0698137
GO:0017151	molecular_function	DEAD/H-box RNA helicase binding	3	4579	5	21327	0.0698137
GO:0022038	biological_process	corpus callosum development	3	4579	5	21327	0.0698137
GO:0072643	biological_process	interferon-gamma secretion	3	4579	5	21327	0.0698137
GO:0045410	biological_process	positive regulation of interleukin-6 biosynthetic process	3	4579	5	21327	0.0698137
GO:0045741	biological_process	positive regulation of epidermal growth factor-activated receptor activity	3	4579	5	21327	0.0698137
GO:0045630	biological_process	positive regulation of T-helper 2 cell differentiation	3	4579	5	21327	0.0698137
GO:0035005	molecular_function	1-phosphatidylinositol-4-phosphate 3-kinase activity	3	4579	5	21327	0.0698137
GO:2000323	biological_process	negative regulation of glucocorticoid receptor signaling pathway	3	4579	5	21327	0.0698137
GO:0018023	biological_process	peptidyl-lysine trimethylation	3	4579	5	21327	0.0698137
GO:0050662	molecular_function	coenzyme binding	3	4579	5	21327	0.0698137
GO:0008366	biological_process	axon ensheathment	3	4579	5	21327	0.0698137
GO:0015271	molecular_function	outward rectifier potassium channel activity	3	4579	5	21327	0.0698137
GO:0015299	molecular_function	solute:proton antiporter activity	3	4579	5	21327	0.0698137
GO:0071679	biological_process	commissural neuron axon guidance	3	4579	5	21327	0.0698137
GO:0010606	biological_process	positive regulation of cytoplasmic mRNA processing body assembly	3	4579	5	21327	0.0698137
GO:0006361	biological_process	transcription initiation from RNA polymerase I promoter	3	4579	5	21327	0.0698137
GO:0046598	biological_process	positive regulation of viral entry into host cell	3	4579	5	21327	0.0698137
GO:0048341	biological_process	paraxial mesoderm formation	3	4579	5	21327	0.0698137
GO:0097094	biological_process	craniofacial suture morphogenesis	3	4579	5	21327	0.0698137
GO:0048762	biological_process	mesenchymal cell differentiation	3	4579	5	21327	0.0698137
GO:1904261	biological_process	positive regulation of basement membrane assembly involved in embryonic body morphogenesis	3	4579	5	21327	0.0698137
GO:0071681	biological_process	cellular response to indole-3-methanol	3	4579	5	21327	0.0698137
GO:0006359	biological_process	regulation of transcription by RNA polymerase III	3	4579	5	21327	0.0698137
GO:0061002	biological_process	negative regulation of dendritic spine morphogenesis	3	4579	5	21327	0.0698137
GO:0000727	biological_process	double-strand break repair via break-induced replication	3	4579	5	21327	0.0698137
GO:0006003	biological_process	fructose 2,6-bisphosphate metabolic process	3	4579	5	21327	0.0698137
GO:0016817	molecular_function	hydrolase activity, acting on acid anhydrides	3	4579	5	21327	0.0698137
GO:0004689	molecular_function	phosphorylase kinase activity	3	4579	5	21327	0.0698137
GO:0008273	molecular_function	calcium, potassium:sodium antiporter activity	3	4579	5	21327	0.0698137
GO:0007215	biological_process	glutamate receptor signaling pathway	3	4579	5	21327	0.0698137
GO:0006048	biological_process	UDP-N-acetylglucosamine biosynthetic process	3	4579	5	21327	0.0698137
GO:0005952	cellular_component	cAMP-dependent protein kinase complex	3	4579	5	21327	0.0698137
GO:0008046	molecular_function	axon guidance receptor activity	3	4579	5	21327	0.0698137
GO:0032876	biological_process	negative regulation of DNA endoreduplication	3	4579	5	21327	0.0698137
GO:0071907	biological_process	determination of digestive tract left/right asymmetry	3	4579	5	21327	0.0698137
GO:0003417	biological_process	growth plate cartilage development	3	4579	5	21327	0.0698137
GO:0008417	molecular_function	fucosyltransferase activity	3	4579	5	21327	0.0698137
GO:0016595	molecular_function	glutamate binding	3	4579	5	21327	0.0698137
GO:0035357	biological_process	peroxisome proliferator activated receptor signaling pathway	3	4579	5	21327	0.0698137
GO:0002639	biological_process	positive regulation of immunoglobulin production	3	4579	5	21327	0.0698137
GO:0021517	biological_process	ventral spinal cord development	3	4579	5	21327	0.0698137
GO:0017156	biological_process	calcium-ion regulated exocytosis	3	4579	5	21327	0.0698137
GO:0007223	biological_process	Wnt signaling pathway, calcium modulating pathway	3	4579	5	21327	0.0698137
GO:0005964	cellular_component	phosphorylase kinase complex	3	4579	5	21327	0.0698137
GO:0042531	biological_process	positive regulation of tyrosine phosphorylation of STAT protein	3	4579	5	21327	0.0698137
GO:0003406	biological_process	retinal pigment epithelium development	3	4579	5	21327	0.0698137
GO:0038084	biological_process	vascular endothelial growth factor signaling pathway	3	4579	5	21327	0.0698137
GO:0003416	biological_process	endochondral bone growth	3	4579	5	21327	0.0698137
GO:0036124	biological_process	histone H3-K9 trimethylation	3	4579	5	21327	0.0698137
GO:0031123	biological_process	RNA 3'-end processing	3	4579	5	21327	0.0698137
GO:0071732	biological_process	cellular response to nitric oxide	3	4579	5	21327	0.0698137
GO:0015015	biological_process	heparan sulfate proteoglycan biosynthetic process, enzymatic modification	3	4579	5	21327	0.0698137
GO:0001955	biological_process	blood vessel maturation	3	4579	5	21327	0.0698137
GO:0048193	biological_process	Golgi vesicle transport	4	4579	8	21327	0.0707357
GO:0033148	biological_process	positive regulation of intracellular estrogen receptor signaling pathway	4	4579	8	21327	0.0707357
GO:0010738	biological_process	regulation of protein kinase A signaling	4	4579	8	21327	0.0707357
GO:0033120	biological_process	positive regulation of RNA splicing	4	4579	8	21327	0.0707357
GO:0050868	biological_process	negative regulation of T cell activation	4	4579	8	21327	0.0707357
GO:0008514	molecular_function	organic anion transmembrane transporter activity	4	4579	8	21327	0.0707357
GO:0032516	biological_process	positive regulation of phosphoprotein phosphatase activity	4	4579	8	21327	0.0707357
GO:0008643	biological_process	carbohydrate transport	4	4579	8	21327	0.0707357
GO:0060087	biological_process	relaxation of vascular smooth muscle	4	4579	8	21327	0.0707357
GO:0006623	biological_process	protein targeting to vacuole	4	4579	8	21327	0.0707357
GO:0042754	biological_process	negative regulation of circadian rhythm	4	4579	8	21327	0.0707357
GO:0048745	biological_process	smooth muscle tissue development	4	4579	8	21327	0.0707357
GO:0001706	biological_process	endoderm formation	4	4579	8	21327	0.0707357
GO:0045744	biological_process	negative regulation of G protein-coupled receptor signaling pathway	4	4579	8	21327	0.0707357
GO:0060766	biological_process	negative regulation of androgen receptor signaling pathway	4	4579	8	21327	0.0707357
GO:0044224	cellular_component	juxtaparanode region of axon	4	4579	8	21327	0.0707357
GO:0001675	biological_process	acrosome assembly	4	4579	8	21327	0.0707357
GO:0002087	biological_process	regulation of respiratory gaseous exchange by neurological system process	4	4579	8	21327	0.0707357
GO:1900181	biological_process	negative regulation of protein localization to nucleus	4	4579	8	21327	0.0707357
GO:1900745	biological_process	positive regulation of p38MAPK cascade	4	4579	8	21327	0.0707357
GO:0002064	biological_process	epithelial cell development	4	4579	8	21327	0.0707357
GO:0007095	biological_process	mitotic G2 DNA damage checkpoint	4	4579	8	21327	0.0707357
GO:0048617	biological_process	embryonic foregut morphogenesis	4	4579	8	21327	0.0707357
GO:0022409	biological_process	positive regulation of cell-cell adhesion	4	4579	8	21327	0.0707357
GO:0033327	biological_process	Leydig cell differentiation	4	4579	8	21327	0.0707357
GO:0031985	cellular_component	Golgi cisterna	4	4579	8	21327	0.0707357
GO:0060080	biological_process	inhibitory postsynaptic potential	4	4579	8	21327	0.0707357
GO:0006198	biological_process	cAMP catabolic process	4	4579	8	21327	0.0707357
GO:0070933	biological_process	histone H4 deacetylation	4	4579	8	21327	0.0707357
GO:0050884	biological_process	neuromuscular process controlling posture	4	4579	8	21327	0.0707357
GO:0006390	biological_process	mitochondrial transcription	4	4579	8	21327	0.0707357
GO:0010332	biological_process	response to gamma radiation	7	4579	18	21327	0.0714033
GO:0043488	biological_process	regulation of mRNA stability	7	4579	18	21327	0.0714033
GO:0071363	biological_process	cellular response to growth factor stimulus	7	4579	18	21327	0.0714033
GO:0007595	biological_process	lactation	7	4579	18	21327	0.0714033
GO:0032715	biological_process	negative regulation of interleukin-6 production	7	4579	18	21327	0.0714033
GO:0001227	molecular_function	DNA-binding transcription repressor activity, RNA polymerase II-specific	14	4579	44	21327	0.0725973
GO:0005262	molecular_function	calcium channel activity	14	4579	44	21327	0.0725973
GO:0005604	cellular_component	basement membrane	14	4579	44	21327	0.0725973
GO:0014068	biological_process	positive regulation of phosphatidylinositol 3-kinase signaling	14	4579	44	21327	0.0725973
GO:0030154	biological_process	cell differentiation	51	4579	196	21327	0.0729242
GO:0005730	cellular_component	nucleolus	154	4579	645	21327	0.073122
GO:0007268	biological_process	chemical synaptic transmission	28	4579	100	21327	0.0736248
GO:0003674	molecular_function	molecular_function	146	4579	610	21327	0.0743132
GO:0007416	biological_process	synapse assembly	10	4579	29	21327	0.0743935
GO:0008625	biological_process	extrinsic apoptotic signaling pathway via death domain receptors	10	4579	29	21327	0.0743935
GO:0051259	biological_process	protein complex oligomerization	10	4579	29	21327	0.0743935
GO:0007275	biological_process	multicellular organism development	64	4579	252	21327	0.0755448
GO:0036064	cellular_component	ciliary basal body	22	4579	76	21327	0.0768742
GO:0097110	molecular_function	scaffold protein binding	11	4579	33	21327	0.0784136
GO:0050727	biological_process	regulation of inflammatory response	11	4579	33	21327	0.0784136
GO:0045860	biological_process	positive regulation of protein kinase activity	11	4579	33	21327	0.0784136
GO:0001541	biological_process	ovarian follicle development	8	4579	22	21327	0.0800123
GO:0007568	biological_process	aging	8	4579	22	21327	0.0800123
GO:0006270	biological_process	DNA replication initiation	8	4579	22	21327	0.0800123
GO:0051219	molecular_function	phosphoprotein binding	8	4579	22	21327	0.0800123
GO:0043198	cellular_component	dendritic shaft	8	4579	22	21327	0.0800123
GO:0031663	biological_process	lipopolysaccharide-mediated signaling pathway	8	4579	22	21327	0.0800123
GO:0050731	biological_process	positive regulation of peptidyl-tyrosine phosphorylation	12	4579	37	21327	0.0814549
GO:0001503	biological_process	ossification	12	4579	37	21327	0.0814549
GO:0043087	biological_process	regulation of GTPase activity	12	4579	37	21327	0.0814549
GO:0008104	biological_process	protein localization	12	4579	37	21327	0.0814549
GO:0006281	biological_process	DNA repair	28	4579	101	21327	0.0817624
GO:0000407	cellular_component	phagophore assembly site	6	4579	15	21327	0.0818905
GO:0034451	cellular_component	centriolar satellite	6	4579	15	21327	0.0818905
GO:0002092	biological_process	positive regulation of receptor internalization	6	4579	15	21327	0.0818905
GO:0032039	cellular_component	integrator complex	6	4579	15	21327	0.0818905
GO:0045638	biological_process	negative regulation of myeloid cell differentiation	6	4579	15	21327	0.0818905
GO:0032689	biological_process	negative regulation of interferon-gamma production	6	4579	15	21327	0.0818905
GO:0007492	biological_process	endoderm development	6	4579	15	21327	0.0818905
GO:0045022	biological_process	early endosome to late endosome transport	6	4579	15	21327	0.0818905
GO:0008037	biological_process	cell recognition	6	4579	15	21327	0.0818905
GO:0031016	biological_process	pancreas development	6	4579	15	21327	0.0818905
GO:0030316	biological_process	osteoclast differentiation	6	4579	15	21327	0.0818905
GO:0035855	biological_process	megakaryocyte development	6	4579	15	21327	0.0818905
GO:0005720	cellular_component	nuclear heterochromatin	6	4579	15	21327	0.0818905
GO:0000149	molecular_function	SNARE binding	13	4579	41	21327	0.0837242
GO:0030216	biological_process	keratinocyte differentiation	13	4579	41	21327	0.0837242
GO:0007612	biological_process	learning	14	4579	45	21327	0.0853784
GO:0000287	molecular_function	magnesium ion binding	42	4579	160	21327	0.0858147
GO:0043565	molecular_function	sequence-specific DNA binding	93	4579	380	21327	0.0859403
GO:0003824	molecular_function	catalytic activity	23	4579	81	21327	0.0860084
GO:0048565	biological_process	digestive tract development	9	4579	26	21327	0.0863311
GO:0009749	biological_process	response to glucose	9	4579	26	21327	0.0863311
GO:0046627	biological_process	negative regulation of insulin receptor signaling pathway	9	4579	26	21327	0.0863311
GO:0001772	cellular_component	immunological synapse	9	4579	26	21327	0.0863311
GO:0010008	cellular_component	endosome membrane	15	4579	49	21327	0.0865376
GO:0070588	biological_process	calcium ion transmembrane transport	31	4579	114	21327	0.0867137
GO:0042995	cellular_component	cell projection	19	4579	65	21327	0.0878216
GO:0030182	biological_process	neuron differentiation	19	4579	65	21327	0.0878216
GO:0047485	molecular_function	protein N-terminus binding	18	4579	61	21327	0.0878845
GO:0030890	biological_process	positive regulation of B cell proliferation	10	4579	30	21327	0.0909659
GO:0032580	cellular_component	Golgi cisterna membrane	10	4579	30	21327	0.0909659
GO:0001658	biological_process	branching involved in ureteric bud morphogenesis	10	4579	30	21327	0.0909659
GO:0071526	biological_process	semaphorin-plexin signaling pathway	10	4579	30	21327	0.0909659
GO:0030199	biological_process	collagen fibril organization	10	4579	30	21327	0.0909659
GO:0046835	biological_process	carbohydrate phosphorylation	7	4579	19	21327	0.0928684
GO:0004114	molecular_function	3',5'-cyclic-nucleotide phosphodiesterase activity	7	4579	19	21327	0.0928684
GO:0051028	biological_process	mRNA transport	7	4579	19	21327	0.0928684
GO:0005977	biological_process	glycogen metabolic process	7	4579	19	21327	0.0928684
GO:0001656	biological_process	metanephros development	7	4579	19	21327	0.0928684
GO:0033169	biological_process	histone H3-K9 demethylation	5	4579	12	21327	0.093658
GO:0070742	molecular_function	C2H2 zinc finger domain binding	5	4579	12	21327	0.093658
GO:0005875	cellular_component	microtubule associated complex	5	4579	12	21327	0.093658
GO:0016236	biological_process	macroautophagy	5	4579	12	21327	0.093658
GO:0051497	biological_process	negative regulation of stress fiber assembly	5	4579	12	21327	0.093658
GO:0031369	molecular_function	translation initiation factor binding	5	4579	12	21327	0.093658
GO:0010608	biological_process	posttranscriptional regulation of gene expression	5	4579	12	21327	0.093658
GO:0017017	molecular_function	MAP kinase tyrosine/serine/threonine phosphatase activity	5	4579	12	21327	0.093658
GO:0022857	molecular_function	transmembrane transporter activity	5	4579	12	21327	0.093658
GO:0051321	biological_process	meiotic cell cycle	5	4579	12	21327	0.093658
GO:0043011	biological_process	myeloid dendritic cell differentiation	5	4579	12	21327	0.093658
GO:0016070	biological_process	RNA metabolic process	5	4579	12	21327	0.093658
GO:0044344	biological_process	cellular response to fibroblast growth factor stimulus	5	4579	12	21327	0.093658
GO:0015129	molecular_function	lactate transmembrane transporter activity	5	4579	12	21327	0.093658
GO:0045111	cellular_component	intermediate filament cytoskeleton	11	4579	34	21327	0.0943389
GO:0008092	molecular_function	cytoskeletal protein binding	11	4579	34	21327	0.0943389
GO:0034446	biological_process	substrate adhesion-dependent cell spreading	11	4579	34	21327	0.0943389
GO:0005925	cellular_component	focal adhesion	68	4579	273	21327	0.0952522
GO:0005518	molecular_function	collagen binding	12	4579	38	21327	0.0967496
GO:0005543	molecular_function	phospholipid binding	12	4579	38	21327	0.0967496
GO:0060291	biological_process	long-term synaptic potentiation	12	4579	38	21327	0.0967496
GO:0045669	biological_process	positive regulation of osteoblast differentiation	13	4579	42	21327	0.0984152
GO:0030674	molecular_function	protein binding, bridging	13	4579	42	21327	0.0984152
GO:0019905	molecular_function	syntaxin binding	20	4579	70	21327	0.0988721
GO:0007179	biological_process	transforming growth factor beta receptor signaling pathway	14	4579	46	21327	0.0994965
GO:0048468	biological_process	cell development	14	4579	46	21327	0.0994965
GO:0005819	cellular_component	spindle	14	4579	46	21327	0.0994965
GO:0045444	biological_process	fat cell differentiation	14	4579	46	21327	0.0994965
GO:0042803	molecular_function	protein homodimerization activity	120	4579	502	21327	0.0997592
GO:0060021	biological_process	roof of mouth development	18	4579	62	21327	0.100015
GO:0090630	biological_process	activation of GTPase activity	18	4579	62	21327	0.100015
GO:0001726	cellular_component	ruffle	15	4579	50	21327	0.100114
GO:0019900	molecular_function	kinase binding	15	4579	50	21327	0.100114
GO:0051117	molecular_function	ATPase binding	16	4579	54	21327	0.100361
GO:0005547	molecular_function	phosphatidylinositol-3,4,5-trisphosphate binding	8	4579	23	21327	0.100516
GO:0042149	biological_process	cellular response to glucose starvation	8	4579	23	21327	0.100516
GO:0019706	molecular_function	protein-cysteine S-palmitoyltransferase activity	8	4579	23	21327	0.100516
GO:0005385	molecular_function	zinc ion transmembrane transporter activity	8	4579	23	21327	0.100516
GO:0060078	biological_process	regulation of postsynaptic membrane potential	8	4579	23	21327	0.100516
GO:0048511	biological_process	rhythmic process	8	4579	23	21327	0.100516
GO:0006730	biological_process	one-carbon metabolic process	8	4579	23	21327	0.100516
GO:0016874	molecular_function	ligase activity	24	4579	87	21327	0.105764
GO:0006464	biological_process	cellular protein modification process	9	4579	27	21327	0.10586
GO:0019894	molecular_function	kinesin binding	9	4579	27	21327	0.10586
GO:0048666	biological_process	neuron development	9	4579	27	21327	0.10586
GO:0051123	biological_process	RNA polymerase II preinitiation complex assembly	4	4579	9	21327	0.106268
GO:0019532	biological_process	oxalate transport	4	4579	9	21327	0.106268
GO:0032228	biological_process	regulation of synaptic transmission, GABAergic	4	4579	9	21327	0.106268
GO:0008271	molecular_function	secondary active sulfate transmembrane transporter activity	4	4579	9	21327	0.106268
GO:2000060	biological_process	positive regulation of ubiquitin-dependent protein catabolic process	4	4579	9	21327	0.106268
GO:0032060	biological_process	bleb assembly	4	4579	9	21327	0.106268
GO:0005388	molecular_function	ATPase-coupled calcium transmembrane transporter activity	4	4579	9	21327	0.106268
GO:0015385	molecular_function	sodium:proton antiporter activity	4	4579	9	21327	0.106268
GO:0042761	biological_process	very long-chain fatty acid biosynthetic process	4	4579	9	21327	0.106268
GO:0048168	biological_process	regulation of neuronal synaptic plasticity	4	4579	9	21327	0.106268
GO:0007178	biological_process	transmembrane receptor protein serine/threonine kinase signaling pathway	4	4579	9	21327	0.106268
GO:0019789	molecular_function	SUMO transferase activity	4	4579	9	21327	0.106268
GO:0097194	biological_process	execution phase of apoptosis	4	4579	9	21327	0.106268
GO:0000288	biological_process	nuclear-transcribed mRNA catabolic process, deadenylation-dependent decay	4	4579	9	21327	0.106268
GO:0061001	biological_process	regulation of dendritic spine morphogenesis	4	4579	9	21327	0.106268
GO:0070679	molecular_function	inositol 1,4,5 trisphosphate binding	4	4579	9	21327	0.106268
GO:0035770	cellular_component	ribonucleoprotein granule	4	4579	9	21327	0.106268
GO:0008190	molecular_function	eukaryotic initiation factor 4E binding	4	4579	9	21327	0.106268
GO:0097502	biological_process	mannosylation	4	4579	9	21327	0.106268
GO:0032897	biological_process	negative regulation of viral transcription	4	4579	9	21327	0.106268
GO:0050998	molecular_function	nitric-oxide synthase binding	4	4579	9	21327	0.106268
GO:0061036	biological_process	positive regulation of cartilage development	4	4579	9	21327	0.106268
GO:0031571	biological_process	mitotic G1 DNA damage checkpoint	4	4579	9	21327	0.106268
GO:0035162	biological_process	embryonic hemopoiesis	4	4579	9	21327	0.106268
GO:0031932	cellular_component	TORC2 complex	4	4579	9	21327	0.106268
GO:0033619	biological_process	membrane protein proteolysis	4	4579	9	21327	0.106268
GO:0001935	biological_process	endothelial cell proliferation	4	4579	9	21327	0.106268
GO:0006978	biological_process	DNA damage response, signal transduction by p53 class mediator resulting in transcription of p21 class mediator	4	4579	9	21327	0.106268
GO:0021954	biological_process	central nervous system neuron development	4	4579	9	21327	0.106268
GO:0002028	biological_process	regulation of sodium ion transport	4	4579	9	21327	0.106268
GO:0006656	biological_process	phosphatidylcholine biosynthetic process	4	4579	9	21327	0.106268
GO:0045445	biological_process	myoblast differentiation	4	4579	9	21327	0.106268
GO:0002376	biological_process	immune system process	4	4579	9	21327	0.106268
GO:0007413	biological_process	axonal fasciculation	4	4579	9	21327	0.106268
GO:0050930	biological_process	induction of positive chemotaxis	4	4579	9	21327	0.106268
GO:0017080	molecular_function	sodium channel regulator activity	6	4579	16	21327	0.10812
GO:1902017	biological_process	regulation of cilium assembly	6	4579	16	21327	0.10812
GO:0045787	biological_process	positive regulation of cell cycle	6	4579	16	21327	0.10812
GO:0046621	biological_process	negative regulation of organ growth	6	4579	16	21327	0.10812
GO:0005789	cellular_component	endoplasmic reticulum membrane	70	4579	284	21327	0.108667
GO:0045184	biological_process	establishment of protein localization	10	4579	31	21327	0.109562
GO:0001933	biological_process	negative regulation of protein phosphorylation	10	4579	31	21327	0.109562
GO:0043524	biological_process	negative regulation of neuron apoptotic process	21	4579	75	21327	0.109838
GO:0031902	cellular_component	late endosome membrane	11	4579	35	21327	0.11206
GO:0006936	biological_process	muscle contraction	11	4579	35	21327	0.11206
GO:0034599	biological_process	cellular response to oxidative stress	11	4579	35	21327	0.11206
GO:0005109	molecular_function	frizzled binding	11	4579	35	21327	0.11206
GO:0031463	cellular_component	Cul3-RING ubiquitin ligase complex	18	4579	63	21327	0.113144
GO:0005201	molecular_function	extracellular matrix structural constituent	12	4579	39	21327	0.113658
GO:0046854	biological_process	phosphatidylinositol phosphorylation	12	4579	39	21327	0.113658
GO:0001047	molecular_function	core promoter binding	14	4579	47	21327	0.114955
GO:0030324	biological_process	lung development	14	4579	47	21327	0.114955
GO:0005719	cellular_component	nuclear euchromatin	7	4579	20	21327	0.117509
GO:0001662	biological_process	behavioral fear response	7	4579	20	21327	0.117509
GO:0043627	biological_process	response to estrogen	7	4579	20	21327	0.117509
GO:0005086	molecular_function	ARF guanyl-nucleotide exchange factor activity	7	4579	20	21327	0.117509
GO:0008305	cellular_component	integrin complex	7	4579	20	21327	0.117509
GO:0005031	molecular_function	tumor necrosis factor-activated receptor activity	7	4579	20	21327	0.117509
GO:0045162	biological_process	clustering of voltage-gated sodium channels	3	4579	6	21327	0.117739
GO:0090330	biological_process	regulation of platelet aggregation	3	4579	6	21327	0.117739
GO:0033263	cellular_component	CORVET complex	3	4579	6	21327	0.117739
GO:0060430	biological_process	lung saccule development	3	4579	6	21327	0.117739
GO:0048096	biological_process	chromatin-mediated maintenance of transcription	3	4579	6	21327	0.117739
GO:0016409	molecular_function	palmitoyltransferase activity	3	4579	6	21327	0.117739
GO:0046939	biological_process	nucleotide phosphorylation	3	4579	6	21327	0.117739
GO:0071420	biological_process	cellular response to histamine	3	4579	6	21327	0.117739
GO:0048806	biological_process	genitalia development	3	4579	6	21327	0.117739
GO:0060346	biological_process	bone trabecula formation	3	4579	6	21327	0.117739
GO:0048194	biological_process	Golgi vesicle budding	3	4579	6	21327	0.117739
GO:0016486	biological_process	peptide hormone processing	3	4579	6	21327	0.117739
GO:0019208	molecular_function	phosphatase regulator activity	3	4579	6	21327	0.117739
GO:0005004	molecular_function	GPI-linked ephrin receptor activity	3	4579	6	21327	0.117739
GO:0033089	biological_process	positive regulation of T cell differentiation in thymus	3	4579	6	21327	0.117739
GO:0060449	biological_process	bud elongation involved in lung branching	3	4579	6	21327	0.117739
GO:0046620	biological_process	regulation of organ growth	3	4579	6	21327	0.117739
GO:0042088	biological_process	T-helper 1 type immune response	3	4579	6	21327	0.117739
GO:0005828	cellular_component	kinetochore microtubule	3	4579	6	21327	0.117739
GO:0010564	biological_process	regulation of cell cycle process	3	4579	6	21327	0.117739
GO:0008081	molecular_function	phosphoric diester hydrolase activity	3	4579	6	21327	0.117739
GO:0010955	biological_process	negative regulation of protein processing	3	4579	6	21327	0.117739
GO:0001913	biological_process	T cell mediated cytotoxicity	3	4579	6	21327	0.117739
GO:0002162	molecular_function	dystroglycan binding	3	4579	6	21327	0.117739
GO:0051045	biological_process	negative regulation of membrane protein ectodomain proteolysis	3	4579	6	21327	0.117739
GO:0001921	biological_process	positive regulation of receptor recycling	3	4579	6	21327	0.117739
GO:0051988	biological_process	regulation of attachment of spindle microtubules to kinetochore	3	4579	6	21327	0.117739
GO:0035562	biological_process	negative regulation of chromatin binding	3	4579	6	21327	0.117739
GO:0006729	biological_process	tetrahydrobiopterin biosynthetic process	3	4579	6	21327	0.117739
GO:0007171	biological_process	activation of transmembrane receptor protein tyrosine kinase activity	3	4579	6	21327	0.117739
GO:0045199	biological_process	maintenance of epithelial cell apical/basal polarity	3	4579	6	21327	0.117739
GO:0010614	biological_process	negative regulation of cardiac muscle hypertrophy	3	4579	6	21327	0.117739
GO:0042326	biological_process	negative regulation of phosphorylation	3	4579	6	21327	0.117739
GO:0046033	biological_process	AMP metabolic process	3	4579	6	21327	0.117739
GO:0019395	biological_process	fatty acid oxidation	3	4579	6	21327	0.117739
GO:0043304	biological_process	regulation of mast cell degranulation	3	4579	6	21327	0.117739
GO:0034109	biological_process	homotypic cell-cell adhesion	3	4579	6	21327	0.117739
GO:0005677	cellular_component	chromatin silencing complex	3	4579	6	21327	0.117739
GO:0051378	molecular_function	serotonin binding	3	4579	6	21327	0.117739
GO:0045778	biological_process	positive regulation of ossification	3	4579	6	21327	0.117739
GO:0045053	biological_process	protein retention in Golgi apparatus	3	4579	6	21327	0.117739
GO:0033173	biological_process	calcineurin-NFAT signaling cascade	3	4579	6	21327	0.117739
GO:0002726	biological_process	positive regulation of T cell cytokine production	3	4579	6	21327	0.117739
GO:0006384	biological_process	transcription initiation from RNA polymerase III promoter	3	4579	6	21327	0.117739
GO:0007398	biological_process	ectoderm development	3	4579	6	21327	0.117739
GO:0061549	biological_process	sympathetic ganglion development	3	4579	6	21327	0.117739
GO:0010954	biological_process	positive regulation of protein processing	3	4579	6	21327	0.117739
GO:0071383	biological_process	cellular response to steroid hormone stimulus	3	4579	6	21327	0.117739
GO:2001256	biological_process	regulation of store-operated calcium entry	3	4579	6	21327	0.117739
GO:0034058	biological_process	endosomal vesicle fusion	3	4579	6	21327	0.117739
GO:0005092	molecular_function	GDP-dissociation inhibitor activity	3	4579	6	21327	0.117739
GO:0030948	biological_process	negative regulation of vascular endothelial growth factor receptor signaling pathway	3	4579	6	21327	0.117739
GO:0005587	cellular_component	collagen type IV trimer	3	4579	6	21327	0.117739
GO:0006002	biological_process	fructose 6-phosphate metabolic process	3	4579	6	21327	0.117739
GO:0070166	biological_process	enamel mineralization	3	4579	6	21327	0.117739
GO:0005664	cellular_component	nuclear origin of replication recognition complex	3	4579	6	21327	0.117739
GO:0005883	cellular_component	neurofilament	3	4579	6	21327	0.117739
GO:0018344	biological_process	protein geranylgeranylation	3	4579	6	21327	0.117739
GO:0043303	biological_process	mast cell degranulation	3	4579	6	21327	0.117739
GO:0035136	biological_process	forelimb morphogenesis	3	4579	6	21327	0.117739
GO:1901985	biological_process	positive regulation of protein acetylation	3	4579	6	21327	0.117739
GO:0033601	biological_process	positive regulation of mammary gland epithelial cell proliferation	3	4579	6	21327	0.117739
GO:0060157	biological_process	urinary bladder development	2	4579	3	21327	0.118485
GO:0061092	biological_process	positive regulation of phospholipid translocation	2	4579	3	21327	0.118485
GO:1902896	biological_process	terminal web assembly	2	4579	3	21327	0.118485
GO:0051525	molecular_function	NFAT protein binding	2	4579	3	21327	0.118485
GO:0014043	biological_process	negative regulation of neuron maturation	2	4579	3	21327	0.118485
GO:0038171	biological_process	cannabinoid signaling pathway	2	4579	3	21327	0.118485
GO:0003093	biological_process	regulation of glomerular filtration	2	4579	3	21327	0.118485
GO:0001667	biological_process	ameboidal-type cell migration	2	4579	3	21327	0.118485
GO:0021869	biological_process	forebrain ventricular zone progenitor cell division	2	4579	3	21327	0.118485
GO:0014826	biological_process	vein smooth muscle contraction	2	4579	3	21327	0.118485
GO:0006686	biological_process	sphingomyelin biosynthetic process	2	4579	3	21327	0.118485
GO:0007614	biological_process	short-term memory	2	4579	3	21327	0.118485
GO:0071422	biological_process	succinate transmembrane transport	2	4579	3	21327	0.118485
GO:0014012	biological_process	peripheral nervous system axon regeneration	2	4579	3	21327	0.118485
GO:0051047	biological_process	positive regulation of secretion	2	4579	3	21327	0.118485
GO:1901166	biological_process	neural crest cell migration involved in autonomic nervous system development	2	4579	3	21327	0.118485
GO:0004032	molecular_function	alditol:NADP+ 1-oxidoreductase activity	2	4579	3	21327	0.118485
GO:0016018	molecular_function	cyclosporin A binding	2	4579	3	21327	0.118485
GO:0004949	molecular_function	cannabinoid receptor activity	2	4579	3	21327	0.118485
GO:0045646	biological_process	regulation of erythrocyte differentiation	2	4579	3	21327	0.118485
GO:0016308	molecular_function	1-phosphatidylinositol-4-phosphate 5-kinase activity	2	4579	3	21327	0.118485
GO:0002634	biological_process	regulation of germinal center formation	2	4579	3	21327	0.118485
GO:0060713	biological_process	labyrinthine layer morphogenesis	2	4579	3	21327	0.118485
GO:1904294	biological_process	positive regulation of ERAD pathway	2	4579	3	21327	0.118485
GO:0033152	biological_process	immunoglobulin V(D)J recombination	2	4579	3	21327	0.118485
GO:0051645	biological_process	Golgi localization	2	4579	3	21327	0.118485
GO:0051033	molecular_function	RNA transmembrane transporter activity	2	4579	3	21327	0.118485
GO:0050805	biological_process	negative regulation of synaptic transmission	2	4579	3	21327	0.118485
GO:0030061	cellular_component	mitochondrial crista	2	4579	3	21327	0.118485
GO:0005375	molecular_function	copper ion transmembrane transporter activity	2	4579	3	21327	0.118485
GO:0007175	biological_process	negative regulation of epidermal growth factor-activated receptor activity	2	4579	3	21327	0.118485
GO:0006362	biological_process	transcription elongation from RNA polymerase I promoter	2	4579	3	21327	0.118485
GO:0070085	biological_process	glycosylation	2	4579	3	21327	0.118485
GO:0018076	biological_process	N-terminal peptidyl-lysine acetylation	2	4579	3	21327	0.118485
GO:0097470	cellular_component	ribbon synapse	2	4579	3	21327	0.118485
GO:0048014	biological_process	Tie signaling pathway	2	4579	3	21327	0.118485
GO:0002093	biological_process	auditory receptor cell morphogenesis	2	4579	3	21327	0.118485
GO:1903298	biological_process	negative regulation of hypoxia-induced intrinsic apoptotic signaling pathway	2	4579	3	21327	0.118485
GO:0032225	biological_process	regulation of synaptic transmission, dopaminergic	2	4579	3	21327	0.118485
GO:0015292	molecular_function	uniporter activity	2	4579	3	21327	0.118485
GO:0070966	biological_process	nuclear-transcribed mRNA catabolic process, no-go decay	2	4579	3	21327	0.118485
GO:0086012	biological_process	membrane depolarization during cardiac muscle cell action potential	2	4579	3	21327	0.118485
GO:1990430	molecular_function	extracellular matrix protein binding	2	4579	3	21327	0.118485
GO:0039536	biological_process	negative regulation of RIG-I signaling pathway	2	4579	3	21327	0.118485
GO:0003338	biological_process	metanephros morphogenesis	2	4579	3	21327	0.118485
GO:0035434	biological_process	copper ion transmembrane transport	2	4579	3	21327	0.118485
GO:0033093	cellular_component	Weibel-Palade body	2	4579	3	21327	0.118485
GO:0032983	cellular_component	kainate selective glutamate receptor complex	2	4579	3	21327	0.118485
GO:0075733	biological_process	intracellular transport of virus	2	4579	3	21327	0.118485
GO:1902966	biological_process	positive regulation of protein localization to early endosome	2	4579	3	21327	0.118485
GO:0032026	biological_process	response to magnesium ion	2	4579	3	21327	0.118485
GO:0051343	biological_process	positive regulation of cyclic-nucleotide phosphodiesterase activity	2	4579	3	21327	0.118485
GO:2001034	biological_process	positive regulation of double-strand break repair via nonhomologous end joining	2	4579	3	21327	0.118485
GO:0006154	biological_process	adenosine catabolic process	2	4579	3	21327	0.118485
GO:0032258	biological_process	protein localization by the Cvt pathway	2	4579	3	21327	0.118485
GO:0035256	molecular_function	G protein-coupled glutamate receptor binding	2	4579	3	21327	0.118485
GO:1903898	biological_process	negative regulation of PERK-mediated unfolded protein response	2	4579	3	21327	0.118485
GO:0060742	biological_process	epithelial cell differentiation involved in prostate gland development	2	4579	3	21327	0.118485
GO:0015295	molecular_function	solute:proton symporter activity	2	4579	3	21327	0.118485
GO:0060385	biological_process	axonogenesis involved in innervation	2	4579	3	21327	0.118485
GO:0032444	cellular_component	activin responsive factor complex	2	4579	3	21327	0.118485
GO:0015616	molecular_function	DNA translocase activity	2	4579	3	21327	0.118485
GO:0051001	biological_process	negative regulation of nitric-oxide synthase activity	2	4579	3	21327	0.118485
GO:0071294	biological_process	cellular response to zinc ion	2	4579	3	21327	0.118485
GO:0035947	biological_process	regulation of gluconeogenesis by regulation of transcription from RNA polymerase II promoter	2	4579	3	21327	0.118485
GO:0017095	molecular_function	heparan sulfate 6-O-sulfotransferase activity	2	4579	3	21327	0.118485
GO:0051967	biological_process	negative regulation of synaptic transmission, glutamatergic	2	4579	3	21327	0.118485
GO:0042392	molecular_function	sphingosine-1-phosphate phosphatase activity	2	4579	3	21327	0.118485
GO:0019262	biological_process	N-acetylneuraminate catabolic process	2	4579	3	21327	0.118485
GO:2000121	biological_process	regulation of removal of superoxide radicals	2	4579	3	21327	0.118485
GO:0043368	biological_process	positive T cell selection	2	4579	3	21327	0.118485
GO:0065010	cellular_component	extracellular membrane-bounded organelle	2	4579	3	21327	0.118485
GO:0071930	biological_process	negative regulation of transcription involved in G1/S transition of mitotic cell cycle	2	4579	3	21327	0.118485
GO:0030375	molecular_function	thyroid hormone receptor coactivator activity	2	4579	3	21327	0.118485
GO:0043047	molecular_function	single-stranded telomeric DNA binding	2	4579	3	21327	0.118485
GO:0007172	biological_process	signal complex assembly	2	4579	3	21327	0.118485
GO:0033596	cellular_component	TSC1-TSC2 complex	2	4579	3	21327	0.118485
GO:0032460	biological_process	negative regulation of protein oligomerization	2	4579	3	21327	0.118485
GO:2001069	molecular_function	glycogen binding	2	4579	3	21327	0.118485
GO:0090279	biological_process	regulation of calcium ion import	2	4579	3	21327	0.118485
GO:0097421	biological_process	liver regeneration	2	4579	3	21327	0.118485
GO:0010085	biological_process	polarity specification of proximal/distal axis	2	4579	3	21327	0.118485
GO:0080154	biological_process	regulation of fertilization	2	4579	3	21327	0.118485
GO:0016888	molecular_function	endodeoxyribonuclease activity, producing 5'-phosphomonoesters	2	4579	3	21327	0.118485
GO:0071141	cellular_component	SMAD protein complex	2	4579	3	21327	0.118485
GO:0060992	biological_process	response to fungicide	2	4579	3	21327	0.118485
GO:0055059	biological_process	asymmetric neuroblast division	2	4579	3	21327	0.118485
GO:1902083	biological_process	negative regulation of peptidyl-cysteine S-nitrosylation	2	4579	3	21327	0.118485
GO:0004505	molecular_function	phenylalanine 4-monooxygenase activity	2	4579	3	21327	0.118485
GO:0002438	biological_process	acute inflammatory response to antigenic stimulus	2	4579	3	21327	0.118485
GO:0046404	molecular_function	ATP-dependent polydeoxyribonucleotide 5'-hydroxyl-kinase activity	2	4579	3	21327	0.118485
GO:0060750	biological_process	epithelial cell proliferation involved in mammary gland duct elongation	2	4579	3	21327	0.118485
GO:0043620	biological_process	regulation of DNA-templated transcription in response to stress	2	4579	3	21327	0.118485
GO:0010360	biological_process	negative regulation of anion channel activity	2	4579	3	21327	0.118485
GO:0002407	biological_process	dendritic cell chemotaxis	2	4579	3	21327	0.118485
GO:0050658	biological_process	RNA transport	2	4579	3	21327	0.118485
GO:0060513	biological_process	prostatic bud formation	2	4579	3	21327	0.118485
GO:0002329	biological_process	pre-B cell differentiation	2	4579	3	21327	0.118485
GO:0044770	biological_process	cell cycle phase transition	2	4579	3	21327	0.118485
GO:0005173	molecular_function	stem cell factor receptor binding	2	4579	3	21327	0.118485
GO:0061157	biological_process	mRNA destabilization	2	4579	3	21327	0.118485
GO:0035580	cellular_component	specific granule lumen	2	4579	3	21327	0.118485
GO:0045762	biological_process	positive regulation of adenylate cyclase activity	2	4579	3	21327	0.118485
GO:0019065	biological_process	receptor-mediated endocytosis of virus by host cell	2	4579	3	21327	0.118485
GO:0048808	biological_process	male genitalia morphogenesis	2	4579	3	21327	0.118485
GO:0032541	cellular_component	cortical endoplasmic reticulum	2	4579	3	21327	0.118485
GO:0015871	biological_process	choline transport	2	4579	3	21327	0.118485
GO:0051835	biological_process	positive regulation of synapse structural plasticity	2	4579	3	21327	0.118485
GO:0021587	biological_process	cerebellum morphogenesis	2	4579	3	21327	0.118485
GO:0050878	biological_process	regulation of body fluid levels	2	4579	3	21327	0.118485
GO:0097016	molecular_function	L27 domain binding	2	4579	3	21327	0.118485
GO:0045163	biological_process	clustering of voltage-gated potassium channels	2	4579	3	21327	0.118485
GO:0001951	biological_process	intestinal D-glucose absorption	2	4579	3	21327	0.118485
GO:0010265	biological_process	SCF complex assembly	2	4579	3	21327	0.118485
GO:0032480	biological_process	negative regulation of type I interferon production	2	4579	3	21327	0.118485
GO:0015137	molecular_function	citrate transmembrane transporter activity	2	4579	3	21327	0.118485
GO:2000098	biological_process	negative regulation of smooth muscle cell-matrix adhesion	2	4579	3	21327	0.118485
GO:0015141	molecular_function	succinate transmembrane transporter activity	2	4579	3	21327	0.118485
GO:0061146	biological_process	Peyer's patch morphogenesis	2	4579	3	21327	0.118485
GO:0032532	biological_process	regulation of microvillus length	2	4579	3	21327	0.118485
GO:0016262	molecular_function	protein N-acetylglucosaminyltransferase activity	2	4579	3	21327	0.118485
GO:0016901	molecular_function	oxidoreductase activity, acting on the CH-OH group of donors, quinone or similar compound as acceptor	2	4579	3	21327	0.118485
GO:0008242	molecular_function	omega peptidase activity	2	4579	3	21327	0.118485
GO:0071726	biological_process	cellular response to diacyl bacterial lipopeptide	2	4579	3	21327	0.118485
GO:2000052	biological_process	positive regulation of non-canonical Wnt signaling pathway	2	4579	3	21327	0.118485
GO:0007033	biological_process	vacuole organization	2	4579	3	21327	0.118485
GO:0043353	biological_process	enucleate erythrocyte differentiation	2	4579	3	21327	0.118485
GO:1903061	biological_process	positive regulation of protein lipidation	2	4579	3	21327	0.118485
GO:0032813	molecular_function	tumor necrosis factor receptor superfamily binding	2	4579	3	21327	0.118485
GO:1900271	biological_process	regulation of long-term synaptic potentiation	2	4579	3	21327	0.118485
GO:0003289	biological_process	atrial septum primum morphogenesis	2	4579	3	21327	0.118485
GO:0002193	cellular_component	MAML1-RBP-Jkappa- ICN1 complex	2	4579	3	21327	0.118485
GO:0000183	biological_process	chromatin silencing at rDNA	2	4579	3	21327	0.118485
GO:0015746	biological_process	citrate transport	2	4579	3	21327	0.118485
GO:0016554	biological_process	cytidine to uridine editing	2	4579	3	21327	0.118485
GO:1901029	biological_process	negative regulation of mitochondrial outer membrane permeabilization involved in apoptotic signaling pathway	2	4579	3	21327	0.118485
GO:0055119	biological_process	relaxation of cardiac muscle	2	4579	3	21327	0.118485
GO:0031670	biological_process	cellular response to nutrient	2	4579	3	21327	0.118485
GO:0098542	biological_process	defense response to other organism	2	4579	3	21327	0.118485
GO:1900020	biological_process	positive regulation of protein kinase C activity	2	4579	3	21327	0.118485
GO:0031618	cellular_component	nuclear pericentric heterochromatin	2	4579	3	21327	0.118485
GO:0000811	cellular_component	GINS complex	2	4579	3	21327	0.118485
GO:0005381	molecular_function	iron ion transmembrane transporter activity	2	4579	3	21327	0.118485
GO:0034626	biological_process	fatty acid elongation, polyunsaturated fatty acid	2	4579	3	21327	0.118485
GO:0006004	biological_process	fucose metabolic process	2	4579	3	21327	0.118485
GO:0097051	biological_process	establishment of protein localization to endoplasmic reticulum membrane	2	4579	3	21327	0.118485
GO:0042634	biological_process	regulation of hair cycle	2	4579	3	21327	0.118485
GO:0001714	biological_process	endodermal cell fate specification	2	4579	3	21327	0.118485
GO:0007258	biological_process	JUN phosphorylation	2	4579	3	21327	0.118485
GO:0051098	biological_process	regulation of binding	2	4579	3	21327	0.118485
GO:1990423	cellular_component	RZZ complex	2	4579	3	21327	0.118485
GO:0070939	cellular_component	Dsl1/NZR complex	2	4579	3	21327	0.118485
GO:0021960	biological_process	anterior commissure morphogenesis	2	4579	3	21327	0.118485
GO:1904929	molecular_function	coreceptor activity involved in Wnt signaling pathway, planar cell polarity pathway	2	4579	3	21327	0.118485
GO:0019212	molecular_function	phosphatase inhibitor activity	2	4579	3	21327	0.118485
GO:0031087	biological_process	deadenylation-independent decapping of nuclear-transcribed mRNA	2	4579	3	21327	0.118485
GO:0048478	biological_process	replication fork protection	2	4579	3	21327	0.118485
GO:0072542	molecular_function	protein phosphatase activator activity	2	4579	3	21327	0.118485
GO:0050803	biological_process	regulation of synapse structure or activity	2	4579	3	21327	0.118485
GO:2000017	biological_process	positive regulation of determination of dorsal identity	2	4579	3	21327	0.118485
GO:1903690	biological_process	negative regulation of wound healing, spreading of epidermal cells	2	4579	3	21327	0.118485
GO:0097428	biological_process	protein maturation by iron-sulfur cluster transfer	2	4579	3	21327	0.118485
GO:0097200	molecular_function	cysteine-type endopeptidase activity involved in execution phase of apoptosis	2	4579	3	21327	0.118485
GO:0071322	biological_process	cellular response to carbohydrate stimulus	2	4579	3	21327	0.118485
GO:0002068	biological_process	glandular epithelial cell development	2	4579	3	21327	0.118485
GO:0002326	biological_process	B cell lineage commitment	2	4579	3	21327	0.118485
GO:0005025	molecular_function	transforming growth factor beta receptor activity, type I	2	4579	3	21327	0.118485
GO:0048598	biological_process	embryonic morphogenesis	2	4579	3	21327	0.118485
GO:0022027	biological_process	interkinetic nuclear migration	2	4579	3	21327	0.118485
GO:0060485	biological_process	mesenchyme development	2	4579	3	21327	0.118485
GO:2001135	biological_process	regulation of endocytic recycling	2	4579	3	21327	0.118485
GO:0050816	molecular_function	phosphothreonine residue binding	2	4579	3	21327	0.118485
GO:0048386	biological_process	positive regulation of retinoic acid receptor signaling pathway	2	4579	3	21327	0.118485
GO:0003157	biological_process	endocardium development	2	4579	3	21327	0.118485
GO:0044339	biological_process	canonical Wnt signaling pathway involved in osteoblast differentiation	2	4579	3	21327	0.118485
GO:0070318	biological_process	positive regulation of G0 to G1 transition	2	4579	3	21327	0.118485
GO:0035022	biological_process	positive regulation of Rac protein signal transduction	2	4579	3	21327	0.118485
GO:0000320	biological_process	re-entry into mitotic cell cycle	2	4579	3	21327	0.118485
GO:0016576	biological_process	histone dephosphorylation	2	4579	3	21327	0.118485
GO:0046538	molecular_function	2,3-bisphosphoglycerate-dependent phosphoglycerate mutase activity	2	4579	3	21327	0.118485
GO:0061000	biological_process	negative regulation of dendritic spine development	2	4579	3	21327	0.118485
GO:0002686	biological_process	negative regulation of leukocyte migration	2	4579	3	21327	0.118485
GO:0060638	biological_process	mesenchymal-epithelial cell signaling	2	4579	3	21327	0.118485
GO:0010594	biological_process	regulation of endothelial cell migration	2	4579	3	21327	0.118485
GO:0042663	biological_process	regulation of endodermal cell fate specification	2	4579	3	21327	0.118485
GO:0005588	cellular_component	collagen type V trimer	2	4579	3	21327	0.118485
GO:0060789	biological_process	hair follicle placode formation	2	4579	3	21327	0.118485
GO:0061333	biological_process	renal tubule morphogenesis	2	4579	3	21327	0.118485
GO:0060137	biological_process	maternal process involved in parturition	2	4579	3	21327	0.118485
GO:0008329	molecular_function	signaling pattern recognition receptor activity	2	4579	3	21327	0.118485
GO:2000297	biological_process	negative regulation of synapse maturation	2	4579	3	21327	0.118485
GO:0030950	biological_process	establishment or maintenance of actin cytoskeleton polarity	2	4579	3	21327	0.118485
GO:0048729	biological_process	tissue morphogenesis	2	4579	3	21327	0.118485
GO:0010980	biological_process	positive regulation of vitamin D 24-hydroxylase activity	2	4579	3	21327	0.118485
GO:0003831	molecular_function	beta-N-acetylglucosaminylglycopeptide beta-1,4-galactosyltransferase activity	2	4579	3	21327	0.118485
GO:0008278	cellular_component	cohesin complex	2	4579	3	21327	0.118485
GO:0036066	biological_process	protein O-linked fucosylation	2	4579	3	21327	0.118485
GO:0031433	molecular_function	telethonin binding	2	4579	3	21327	0.118485
GO:0044547	molecular_function	DNA topoisomerase binding	2	4579	3	21327	0.118485
GO:0061589	biological_process	calcium activated phosphatidylserine scrambling	2	4579	3	21327	0.118485
GO:0046103	biological_process	inosine biosynthetic process	2	4579	3	21327	0.118485
GO:0004965	molecular_function	G protein-coupled GABA receptor activity	2	4579	3	21327	0.118485
GO:1900041	biological_process	negative regulation of interleukin-2 secretion	2	4579	3	21327	0.118485
GO:0090311	biological_process	regulation of protein deacetylation	2	4579	3	21327	0.118485
GO:0019048	biological_process	modulation by virus of host morphology or physiology	2	4579	3	21327	0.118485
GO:0052650	molecular_function	NADP-retinol dehydrogenase activity	2	4579	3	21327	0.118485
GO:1990460	molecular_function	leptin receptor binding	2	4579	3	21327	0.118485
GO:0031052	biological_process	chromosome breakage	2	4579	3	21327	0.118485
GO:0098639	molecular_function	collagen binding involved in cell-matrix adhesion	2	4579	3	21327	0.118485
GO:0090090	biological_process	negative regulation of canonical Wnt signaling pathway	23	4579	84	21327	0.118892
GO:0042593	biological_process	glucose homeostasis	21	4579	76	21327	0.122425
GO:0051453	biological_process	regulation of intracellular pH	8	4579	24	21327	0.123666
GO:0030073	biological_process	insulin secretion	8	4579	24	21327	0.123666
GO:0035116	biological_process	embryonic hindlimb morphogenesis	8	4579	24	21327	0.123666
GO:0007169	biological_process	transmembrane receptor protein tyrosine kinase signaling pathway	20	4579	72	21327	0.124118
GO:0042493	biological_process	response to drug	19	4579	68	21327	0.12574
GO:0009968	biological_process	negative regulation of signal transduction	5	4579	13	21327	0.126316
GO:0008375	molecular_function	acetylglucosaminyltransferase activity	5	4579	13	21327	0.126316
GO:0003148	biological_process	outflow tract septum morphogenesis	5	4579	13	21327	0.126316
GO:0032728	biological_process	positive regulation of interferon-beta production	5	4579	13	21327	0.126316
GO:0030111	biological_process	regulation of Wnt signaling pathway	5	4579	13	21327	0.126316
GO:0045840	biological_process	positive regulation of mitotic nuclear division	5	4579	13	21327	0.126316
GO:0030879	biological_process	mammary gland development	5	4579	13	21327	0.126316
GO:0032753	biological_process	positive regulation of interleukin-4 production	5	4579	13	21327	0.126316
GO:0048169	biological_process	regulation of long-term neuronal synaptic plasticity	5	4579	13	21327	0.126316
GO:0080182	biological_process	histone H3-K4 trimethylation	5	4579	13	21327	0.126316
GO:1904355	biological_process	positive regulation of telomere capping	5	4579	13	21327	0.126316
GO:0019229	biological_process	regulation of vasoconstriction	5	4579	13	21327	0.126316
GO:0044291	cellular_component	cell-cell contact zone	5	4579	13	21327	0.126316
GO:0043473	biological_process	pigmentation	5	4579	13	21327	0.126316
GO:0006885	biological_process	regulation of pH	5	4579	13	21327	0.126316
GO:0048662	biological_process	negative regulation of smooth muscle cell proliferation	5	4579	13	21327	0.126316
GO:1990126	biological_process	retrograde transport, endosome to plasma membrane	5	4579	13	21327	0.126316
GO:0046697	biological_process	decidualization	5	4579	13	21327	0.126316
GO:0032024	biological_process	positive regulation of insulin secretion	5	4579	13	21327	0.126316
GO:0005778	cellular_component	peroxisomal membrane	9	4579	28	21327	0.127658
GO:0005801	cellular_component	cis-Golgi network	9	4579	28	21327	0.127658
GO:0030032	biological_process	lamellipodium assembly	9	4579	28	21327	0.127658
GO:0042391	biological_process	regulation of membrane potential	17	4579	60	21327	0.128674
GO:0043005	cellular_component	neuron projection	33	4579	127	21327	0.129342
GO:0016604	cellular_component	nuclear body	10	4579	32	21327	0.130143
GO:0030326	biological_process	embryonic limb morphogenesis	10	4579	32	21327	0.130143
GO:0004713	molecular_function	protein tyrosine kinase activity	10	4579	32	21327	0.130143
GO:0071300	biological_process	cellular response to retinoic acid	11	4579	36	21327	0.131546
GO:0010923	biological_process	negative regulation of phosphatase activity	12	4579	40	21327	0.132156
GO:0032092	biological_process	positive regulation of protein binding	12	4579	40	21327	0.132156
GO:0001938	biological_process	positive regulation of endothelial cell proliferation	12	4579	40	21327	0.132156
GO:0050680	biological_process	negative regulation of epithelial cell proliferation	13	4579	44	21327	0.132172
GO:0009986	cellular_component	cell surface	78	4579	323	21327	0.133428
GO:0035725	biological_process	sodium ion transmembrane transport	22	4579	81	21327	0.133605
GO:0000165	biological_process	MAPK cascade	20	4579	73	21327	0.13806
GO:0048675	biological_process	axon extension	6	4579	17	21327	0.138085
GO:0009888	biological_process	tissue development	6	4579	17	21327	0.138085
GO:0070371	biological_process	ERK1 and ERK2 cascade	6	4579	17	21327	0.138085
GO:0046961	molecular_function	proton-transporting ATPase activity, rotational mechanism	6	4579	17	21327	0.138085
GO:0030833	biological_process	regulation of actin filament polymerization	6	4579	17	21327	0.138085
GO:0030030	biological_process	cell projection organization	6	4579	17	21327	0.138085
GO:0001702	biological_process	gastrulation with mouth forming second	6	4579	17	21327	0.138085
GO:0045907	biological_process	positive regulation of vasoconstriction	6	4579	17	21327	0.138085
GO:0051491	biological_process	positive regulation of filopodium assembly	6	4579	17	21327	0.138085
GO:0045786	biological_process	negative regulation of cell cycle	6	4579	17	21327	0.138085
GO:0031625	molecular_function	ubiquitin protein ligase binding	51	4579	206	21327	0.142874
GO:0007249	biological_process	I-kappaB kinase/NF-kappaB signaling	7	4579	21	21327	0.145157
GO:0006501	biological_process	C-terminal protein lipidation	7	4579	21	21327	0.145157
GO:0015701	biological_process	bicarbonate transport	7	4579	21	21327	0.145157
GO:0043525	biological_process	positive regulation of neuron apoptotic process	7	4579	21	21327	0.145157
GO:2000352	biological_process	negative regulation of endothelial cell apoptotic process	7	4579	21	21327	0.145157
GO:0048484	biological_process	enteric nervous system development	4	4579	10	21327	0.148128
GO:0097153	molecular_function	cysteine-type endopeptidase activity involved in apoptotic process	4	4579	10	21327	0.148128
GO:2000811	biological_process	negative regulation of anoikis	4	4579	10	21327	0.148128
GO:0046328	biological_process	regulation of JNK cascade	4	4579	10	21327	0.148128
GO:0036159	biological_process	inner dynein arm assembly	4	4579	10	21327	0.148128
GO:0005351	molecular_function	carbohydrate:proton symporter activity	4	4579	10	21327	0.148128
GO:1901224	biological_process	positive regulation of NIK/NF-kappaB signaling	4	4579	10	21327	0.148128
GO:0010839	biological_process	negative regulation of keratinocyte proliferation	4	4579	10	21327	0.148128
GO:1902358	biological_process	sulfate transmembrane transport	4	4579	10	21327	0.148128
GO:0004553	molecular_function	hydrolase activity, hydrolyzing O-glycosyl compounds	4	4579	10	21327	0.148128
GO:0003198	biological_process	epithelial to mesenchymal transition involved in endocardial cushion formation	4	4579	10	21327	0.148128
GO:0045333	biological_process	cellular respiration	4	4579	10	21327	0.148128
GO:0048593	biological_process	camera-type eye morphogenesis	4	4579	10	21327	0.148128
GO:0030234	molecular_function	enzyme regulator activity	4	4579	10	21327	0.148128
GO:0004535	molecular_function	poly(A)-specific ribonuclease activity	4	4579	10	21327	0.148128
GO:0033628	biological_process	regulation of cell adhesion mediated by integrin	4	4579	10	21327	0.148128
GO:0003222	biological_process	ventricular trabecula myocardium morphogenesis	4	4579	10	21327	0.148128
GO:0042594	biological_process	response to starvation	4	4579	10	21327	0.148128
GO:0097602	molecular_function	cullin family protein binding	4	4579	10	21327	0.148128
GO:0035591	molecular_function	signaling adaptor activity	4	4579	10	21327	0.148128
GO:0030705	biological_process	cytoskeleton-dependent intracellular transport	4	4579	10	21327	0.148128
GO:0061337	biological_process	cardiac conduction	4	4579	10	21327	0.148128
GO:0008266	molecular_function	poly(U) RNA binding	4	4579	10	21327	0.148128
GO:0044548	molecular_function	S100 protein binding	4	4579	10	21327	0.148128
GO:0001975	biological_process	response to amphetamine	4	4579	10	21327	0.148128
GO:0035385	biological_process	Roundabout signaling pathway	4	4579	10	21327	0.148128
GO:2000179	biological_process	positive regulation of neural precursor cell proliferation	4	4579	10	21327	0.148128
GO:0005865	cellular_component	striated muscle thin filament	4	4579	10	21327	0.148128
GO:0030955	molecular_function	potassium ion binding	4	4579	10	21327	0.148128
GO:0005522	molecular_function	profilin binding	4	4579	10	21327	0.148128
GO:0006887	biological_process	exocytosis	15	4579	53	21327	0.1482
GO:0019915	biological_process	lipid storage	8	4579	25	21327	0.149336
GO:0008180	cellular_component	COP9 signalosome	8	4579	25	21327	0.149336
GO:0010718	biological_process	positive regulation of epithelial to mesenchymal transition	8	4579	25	21327	0.149336
GO:0002088	biological_process	lens development in camera-type eye	8	4579	25	21327	0.149336
GO:0072332	biological_process	intrinsic apoptotic signaling pathway by p53 class mediator	8	4579	25	21327	0.149336
GO:0001937	biological_process	negative regulation of endothelial cell proliferation	8	4579	25	21327	0.149336
GO:0043231	cellular_component	intracellular membrane-bounded organelle	43	4579	172	21327	0.149666
GO:0019903	molecular_function	protein phosphatase binding	13	4579	45	21327	0.151182
GO:0000226	biological_process	microtubule cytoskeleton organization	13	4579	45	21327	0.151182
GO:0071277	biological_process	cellular response to calcium ion	9	4579	29	21327	0.151628
GO:0043086	biological_process	negative regulation of catalytic activity	12	4579	41	21327	0.152197
GO:0045600	biological_process	positive regulation of fat cell differentiation	10	4579	33	21327	0.152634
GO:0050729	biological_process	positive regulation of inflammatory response	10	4579	33	21327	0.152634
GO:0043312	biological_process	neutrophil degranulation	11	4579	37	21327	0.152739
GO:0043010	biological_process	camera-type eye development	11	4579	37	21327	0.152739
GO:0007409	biological_process	axonogenesis	20	4579	74	21327	0.152864
GO:1902476	biological_process	chloride transmembrane transport	19	4579	70	21327	0.155657
GO:0031489	molecular_function	myosin V binding	5	4579	14	21327	0.163365
GO:0004029	molecular_function	aldehyde dehydrogenase (NAD) activity	5	4579	14	21327	0.163365
GO:1903959	biological_process	regulation of anion transmembrane transport	5	4579	14	21327	0.163365
GO:0031434	molecular_function	mitogen-activated protein kinase kinase binding	5	4579	14	21327	0.163365
GO:1902187	biological_process	negative regulation of viral release from host cell	5	4579	14	21327	0.163365
GO:0004693	molecular_function	cyclin-dependent protein serine/threonine kinase activity	5	4579	14	21327	0.163365
GO:0060037	biological_process	pharyngeal system development	5	4579	14	21327	0.163365
GO:0031929	biological_process	TOR signaling	5	4579	14	21327	0.163365
GO:0097150	biological_process	neuronal stem cell population maintenance	5	4579	14	21327	0.163365
GO:0008353	molecular_function	RNA polymerase II CTD heptapeptide repeat kinase activity	5	4579	14	21327	0.163365
GO:0016779	molecular_function	nucleotidyltransferase activity	5	4579	14	21327	0.163365
GO:0034236	molecular_function	protein kinase A catalytic subunit binding	5	4579	14	21327	0.163365
GO:0071345	biological_process	cellular response to cytokine stimulus	5	4579	14	21327	0.163365
GO:0042542	biological_process	response to hydrogen peroxide	5	4579	14	21327	0.163365
GO:0090102	biological_process	cochlea development	5	4579	14	21327	0.163365
GO:0016226	biological_process	iron-sulfur cluster assembly	5	4579	14	21327	0.163365
GO:0009755	biological_process	hormone-mediated signaling pathway	5	4579	14	21327	0.163365
GO:0045921	biological_process	positive regulation of exocytosis	5	4579	14	21327	0.163365
GO:0001934	biological_process	positive regulation of protein phosphorylation	16	4579	58	21327	0.163941
GO:0006260	biological_process	DNA replication	16	4579	58	21327	0.163941
GO:0000776	cellular_component	kinetochore	15	4579	54	21327	0.166599
GO:0002039	molecular_function	p53 binding	15	4579	54	21327	0.166599
GO:0000902	biological_process	cell morphogenesis	14	4579	50	21327	0.16915
GO:0012505	cellular_component	endomembrane system	24	4579	92	21327	0.169455
GO:0010800	biological_process	positive regulation of peptidyl-threonine phosphorylation	6	4579	18	21327	0.171425
GO:0004435	molecular_function	phosphatidylinositol phospholipase C activity	6	4579	18	21327	0.171425
GO:0046513	biological_process	ceramide biosynthetic process	6	4579	18	21327	0.171425
GO:0017048	molecular_function	Rho GTPase binding	6	4579	18	21327	0.171425
GO:0003341	biological_process	cilium movement	6	4579	18	21327	0.171425
GO:0032435	biological_process	negative regulation of proteasomal ubiquitin-dependent protein catabolic process	6	4579	18	21327	0.171425
GO:0090503	biological_process	RNA phosphodiester bond hydrolysis, exonucleolytic	6	4579	18	21327	0.171425
GO:0070536	biological_process	protein K63-linked deubiquitination	6	4579	18	21327	0.171425
GO:0086091	biological_process	regulation of heart rate by cardiac conduction	6	4579	18	21327	0.171425
GO:0006631	biological_process	fatty acid metabolic process	6	4579	18	21327	0.171425
GO:0030863	cellular_component	cortical cytoskeleton	6	4579	18	21327	0.171425
GO:0048786	cellular_component	presynaptic active zone	6	4579	18	21327	0.171425
GO:0071108	biological_process	protein K48-linked deubiquitination	6	4579	18	21327	0.171425
GO:0008584	biological_process	male gonad development	13	4579	46	21327	0.171544
GO:0017053	cellular_component	transcriptional repressor complex	13	4579	46	21327	0.171544
GO:0005802	cellular_component	trans-Golgi network	27	4579	105	21327	0.172182
GO:0042475	biological_process	odontogenesis of dentin-containing tooth	12	4579	42	21327	0.173709
GO:0008286	biological_process	insulin receptor signaling pathway	12	4579	42	21327	0.173709
GO:0046597	biological_process	negative regulation of viral entry into host cell	3	4579	7	21327	0.174198
GO:0015825	biological_process	L-serine transport	3	4579	7	21327	0.174198
GO:0007288	biological_process	sperm axoneme assembly	3	4579	7	21327	0.174198
GO:0001841	biological_process	neural tube formation	3	4579	7	21327	0.174198
GO:0004000	molecular_function	adenosine deaminase activity	3	4579	7	21327	0.174198
GO:0032836	biological_process	glomerular basement membrane development	3	4579	7	21327	0.174198
GO:0048935	biological_process	peripheral nervous system neuron development	3	4579	7	21327	0.174198
GO:0046325	biological_process	negative regulation of glucose import	3	4579	7	21327	0.174198
GO:0008343	biological_process	adult feeding behavior	3	4579	7	21327	0.174198
GO:0048678	biological_process	response to axon injury	3	4579	7	21327	0.174198
GO:0043497	biological_process	regulation of protein heterodimerization activity	3	4579	7	21327	0.174198
GO:0014912	biological_process	negative regulation of smooth muscle cell migration	3	4579	7	21327	0.174198
GO:0045010	biological_process	actin nucleation	3	4579	7	21327	0.174198
GO:0006000	biological_process	fructose metabolic process	3	4579	7	21327	0.174198
GO:0050673	biological_process	epithelial cell proliferation	3	4579	7	21327	0.174198
GO:0051382	biological_process	kinetochore assembly	3	4579	7	21327	0.174198
GO:0043116	biological_process	negative regulation of vascular permeability	3	4579	7	21327	0.174198
GO:1901381	biological_process	positive regulation of potassium ion transmembrane transport	3	4579	7	21327	0.174198
GO:0015194	molecular_function	L-serine transmembrane transporter activity	3	4579	7	21327	0.174198
GO:0003094	biological_process	glomerular filtration	3	4579	7	21327	0.174198
GO:0071578	biological_process	zinc ion import across plasma membrane	3	4579	7	21327	0.174198
GO:0090051	biological_process	negative regulation of cell migration involved in sprouting angiogenesis	3	4579	7	21327	0.174198
GO:0042641	cellular_component	actomyosin	3	4579	7	21327	0.174198
GO:0006488	biological_process	dolichol-linked oligosaccharide biosynthetic process	3	4579	7	21327	0.174198
GO:0048643	biological_process	positive regulation of skeletal muscle tissue development	3	4579	7	21327	0.174198
GO:0007221	biological_process	positive regulation of transcription of Notch receptor target	3	4579	7	21327	0.174198
GO:0030278	biological_process	regulation of ossification	3	4579	7	21327	0.174198
GO:0030518	biological_process	intracellular steroid hormone receptor signaling pathway	3	4579	7	21327	0.174198
GO:0046512	biological_process	sphingosine biosynthetic process	3	4579	7	21327	0.174198
GO:0002011	biological_process	morphogenesis of an epithelial sheet	3	4579	7	21327	0.174198
GO:0016627	molecular_function	oxidoreductase activity, acting on the CH-CH group of donors	3	4579	7	21327	0.174198
GO:0001893	biological_process	maternal placenta development	3	4579	7	21327	0.174198
GO:0004415	molecular_function	hyalurononglucosaminidase activity	3	4579	7	21327	0.174198
GO:0048148	biological_process	behavioral response to cocaine	3	4579	7	21327	0.174198
GO:0060012	biological_process	synaptic transmission, glycinergic	3	4579	7	21327	0.174198
GO:0060077	cellular_component	inhibitory synapse	3	4579	7	21327	0.174198
GO:0051014	biological_process	actin filament severing	3	4579	7	21327	0.174198
GO:0022407	biological_process	regulation of cell-cell adhesion	3	4579	7	21327	0.174198
GO:0044306	cellular_component	neuron projection terminus	3	4579	7	21327	0.174198
GO:0060440	biological_process	trachea formation	3	4579	7	21327	0.174198
GO:0004972	molecular_function	NMDA glutamate receptor activity	3	4579	7	21327	0.174198
GO:0050880	biological_process	regulation of blood vessel size	3	4579	7	21327	0.174198
GO:0007202	biological_process	activation of phospholipase C activity	3	4579	7	21327	0.174198
GO:0097157	molecular_function	pre-mRNA intronic binding	3	4579	7	21327	0.174198
GO:0042585	cellular_component	germinal vesicle	3	4579	7	21327	0.174198
GO:0006809	biological_process	nitric oxide biosynthetic process	3	4579	7	21327	0.174198
GO:0032703	biological_process	negative regulation of interleukin-2 production	3	4579	7	21327	0.174198
GO:0070072	biological_process	vacuolar proton-transporting V-type ATPase complex assembly	3	4579	7	21327	0.174198
GO:0060174	biological_process	limb bud formation	3	4579	7	21327	0.174198
GO:0071380	biological_process	cellular response to prostaglandin E stimulus	3	4579	7	21327	0.174198
GO:0010033	biological_process	response to organic substance	3	4579	7	21327	0.174198
GO:0021952	biological_process	central nervous system projection neuron axonogenesis	3	4579	7	21327	0.174198
GO:0035278	biological_process	miRNA mediated inhibition of translation	3	4579	7	21327	0.174198
GO:0042116	biological_process	macrophage activation	3	4579	7	21327	0.174198
GO:0036010	biological_process	protein localization to endosome	3	4579	7	21327	0.174198
GO:0043550	biological_process	regulation of lipid kinase activity	3	4579	7	21327	0.174198
GO:0050811	molecular_function	GABA receptor binding	3	4579	7	21327	0.174198
GO:0043030	biological_process	regulation of macrophage activation	3	4579	7	21327	0.174198
GO:0045667	biological_process	regulation of osteoblast differentiation	3	4579	7	21327	0.174198
GO:0005001	molecular_function	transmembrane receptor protein tyrosine phosphatase activity	3	4579	7	21327	0.174198
GO:0051694	biological_process	pointed-end actin filament capping	3	4579	7	21327	0.174198
GO:0015711	biological_process	organic anion transport	3	4579	7	21327	0.174198
GO:0031298	cellular_component	replication fork protection complex	3	4579	7	21327	0.174198
GO:0016442	cellular_component	RISC complex	3	4579	7	21327	0.174198
GO:0019898	cellular_component	extrinsic component of membrane	18	4579	67	21327	0.175446
GO:0048013	biological_process	ephrin receptor signaling pathway	11	4579	38	21327	0.175549
GO:0003712	molecular_function	transcription coregulator activity	11	4579	38	21327	0.175549
GO:0005254	molecular_function	chloride channel activity	11	4579	38	21327	0.175549
GO:0019005	cellular_component	SCF ubiquitin ligase complex	11	4579	38	21327	0.175549
GO:0016050	biological_process	vesicle organization	7	4579	22	21327	0.175558
GO:0001917	cellular_component	photoreceptor inner segment	7	4579	22	21327	0.175558
GO:0051402	biological_process	neuron apoptotic process	7	4579	22	21327	0.175558
GO:0006303	biological_process	double-strand break repair via nonhomologous end joining	7	4579	22	21327	0.175558
GO:0061098	biological_process	positive regulation of protein tyrosine kinase activity	7	4579	22	21327	0.175558
GO:0048589	biological_process	developmental growth	7	4579	22	21327	0.175558
GO:0005248	molecular_function	voltage-gated sodium channel activity	7	4579	22	21327	0.175558
GO:0034613	biological_process	cellular protein localization	10	4579	34	21327	0.176924
GO:0006367	biological_process	transcription initiation from RNA polymerase II promoter	10	4579	34	21327	0.176924
GO:0043406	biological_process	positive regulation of MAP kinase activity	10	4579	34	21327	0.176924
GO:0016592	cellular_component	mediator complex	10	4579	34	21327	0.176924
GO:0036459	molecular_function	thiol-dependent ubiquitinyl hydrolase activity	10	4579	34	21327	0.176924
GO:0001707	biological_process	mesoderm formation	8	4579	26	21327	0.177339
GO:0001890	biological_process	placenta development	8	4579	26	21327	0.177339
GO:0007566	biological_process	embryo implantation	8	4579	26	21327	0.177339
GO:0048813	biological_process	dendrite morphogenesis	8	4579	26	21327	0.177339
GO:0000186	biological_process	activation of MAPKK activity	8	4579	26	21327	0.177339
GO:0006508	biological_process	proteolysis	93	4579	396	21327	0.177367
GO:0051262	biological_process	protein tetramerization	9	4579	30	21327	0.177625
GO:0007080	biological_process	mitotic metaphase plate congression	9	4579	30	21327	0.177625
GO:0032956	biological_process	regulation of actin cytoskeleton organization	9	4579	30	21327	0.177625
GO:0017112	molecular_function	Rab guanyl-nucleotide exchange factor activity	9	4579	30	21327	0.177625
GO:0005874	cellular_component	microtubule	35	4579	140	21327	0.178637
GO:0007050	biological_process	cell cycle arrest	16	4579	59	21327	0.182538
GO:0042127	biological_process	regulation of cell population proliferation	34	4579	136	21327	0.182762
GO:0030176	cellular_component	integral component of endoplasmic reticulum membrane	15	4579	55	21327	0.186109
GO:0016607	cellular_component	nuclear speck	27	4579	106	21327	0.186119
GO:0005544	molecular_function	calcium-dependent phospholipid binding	14	4579	51	21327	0.189668
GO:0050790	biological_process	regulation of catalytic activity	14	4579	51	21327	0.189668
GO:0003779	molecular_function	actin binding	48	4579	198	21327	0.19172
GO:0000187	biological_process	activation of MAPK activity	13	4579	47	21327	0.19318
GO:0001822	biological_process	kidney development	13	4579	47	21327	0.19318
GO:0000790	cellular_component	nuclear chromatin	37	4579	150	21327	0.194324
GO:0007158	biological_process	neuron cell-cell adhesion	4	4579	11	21327	0.195094
GO:0042692	biological_process	muscle cell differentiation	4	4579	11	21327	0.195094
GO:0043034	cellular_component	costamere	4	4579	11	21327	0.195094
GO:0030676	molecular_function	Rac guanyl-nucleotide exchange factor activity	4	4579	11	21327	0.195094
GO:0045956	biological_process	positive regulation of calcium ion-dependent exocytosis	4	4579	11	21327	0.195094
GO:0097352	biological_process	autophagosome maturation	4	4579	11	21327	0.195094
GO:0017160	molecular_function	Ral GTPase binding	4	4579	11	21327	0.195094
GO:0019531	molecular_function	oxalate transmembrane transporter activity	4	4579	11	21327	0.195094
GO:0030695	molecular_function	GTPase regulator activity	4	4579	11	21327	0.195094
GO:0019752	biological_process	carboxylic acid metabolic process	4	4579	11	21327	0.195094
GO:0031954	biological_process	positive regulation of protein autophosphorylation	4	4579	11	21327	0.195094
GO:0045582	biological_process	positive regulation of T cell differentiation	4	4579	11	21327	0.195094
GO:0035579	cellular_component	specific granule membrane	4	4579	11	21327	0.195094
GO:2000273	biological_process	positive regulation of signaling receptor activity	4	4579	11	21327	0.195094
GO:0016569	biological_process	covalent chromatin modification	4	4579	11	21327	0.195094
GO:0060216	biological_process	definitive hemopoiesis	4	4579	11	21327	0.195094
GO:0032332	biological_process	positive regulation of chondrocyte differentiation	4	4579	11	21327	0.195094
GO:0048485	biological_process	sympathetic nervous system development	4	4579	11	21327	0.195094
GO:0071425	biological_process	hematopoietic stem cell proliferation	4	4579	11	21327	0.195094
GO:0010633	biological_process	negative regulation of epithelial cell migration	4	4579	11	21327	0.195094
GO:0048821	biological_process	erythrocyte development	4	4579	11	21327	0.195094
GO:0031167	biological_process	rRNA methylation	4	4579	11	21327	0.195094
GO:0048872	biological_process	homeostasis of number of cells	4	4579	11	21327	0.195094
GO:0045879	biological_process	negative regulation of smoothened signaling pathway	4	4579	11	21327	0.195094
GO:0015116	molecular_function	sulfate transmembrane transporter activity	4	4579	11	21327	0.195094
GO:0043922	biological_process	negative regulation by host of viral transcription	4	4579	11	21327	0.195094
GO:0005227	molecular_function	calcium activated cation channel activity	4	4579	11	21327	0.195094
GO:0060749	biological_process	mammary gland alveolus development	4	4579	11	21327	0.195094
GO:0030686	cellular_component	90S preribosome	4	4579	11	21327	0.195094
GO:0033268	cellular_component	node of Ranvier	4	4579	11	21327	0.195094
GO:0007512	biological_process	adult heart development	4	4579	11	21327	0.195094
GO:0030239	biological_process	myofibril assembly	4	4579	11	21327	0.195094
GO:0051930	biological_process	regulation of sensory perception of pain	4	4579	11	21327	0.195094
GO:0035879	biological_process	plasma membrane lactate transport	4	4579	11	21327	0.195094
GO:0051384	biological_process	response to glucocorticoid	4	4579	11	21327	0.195094
GO:0008191	molecular_function	metalloendopeptidase inhibitor activity	4	4579	11	21327	0.195094
GO:0008568	molecular_function	microtubule-severing ATPase activity	4	4579	11	21327	0.195094
GO:0030193	biological_process	regulation of blood coagulation	4	4579	11	21327	0.195094
GO:0001678	biological_process	cellular glucose homeostasis	4	4579	11	21327	0.195094
GO:0010824	biological_process	regulation of centrosome duplication	4	4579	11	21327	0.195094
GO:0001759	biological_process	organ induction	4	4579	11	21327	0.195094
GO:0018108	biological_process	peptidyl-tyrosine phosphorylation	21	4579	81	21327	0.197506
GO:0031338	biological_process	regulation of vesicle fusion	11	4579	39	21327	0.199864
GO:0017148	biological_process	negative regulation of translation	11	4579	39	21327	0.199864
GO:0042981	biological_process	regulation of apoptotic process	30	4579	120	21327	0.200626
GO:0005887	cellular_component	integral component of plasma membrane	208	4579	919	21327	0.200811
GO:0003697	molecular_function	single-stranded DNA binding	16	4579	60	21327	0.202126
GO:0045335	cellular_component	phagocytic vesicle	10	4579	35	21327	0.202869
GO:0048791	biological_process	calcium ion-regulated exocytosis of neurotransmitter	10	4579	35	21327	0.202869
GO:0046599	biological_process	regulation of centriole replication	2	4579	4	21327	0.20377
GO:0042490	biological_process	mechanoreceptor differentiation	2	4579	4	21327	0.20377
GO:0061418	biological_process	regulation of transcription from RNA polymerase II promoter in response to hypoxia	2	4579	4	21327	0.20377
GO:0007183	biological_process	SMAD protein complex assembly	2	4579	4	21327	0.20377
GO:0021800	biological_process	cerebral cortex tangential migration	2	4579	4	21327	0.20377
GO:0006892	biological_process	post-Golgi vesicle-mediated transport	2	4579	4	21327	0.20377
GO:2000738	biological_process	positive regulation of stem cell differentiation	2	4579	4	21327	0.20377
GO:0060396	biological_process	growth hormone receptor signaling pathway	2	4579	4	21327	0.20377
GO:0071763	biological_process	nuclear membrane organization	2	4579	4	21327	0.20377
GO:0004968	molecular_function	gonadotropin-releasing hormone receptor activity	2	4579	4	21327	0.20377
GO:0001553	biological_process	luteinization	2	4579	4	21327	0.20377
GO:0032736	biological_process	positive regulation of interleukin-13 production	2	4579	4	21327	0.20377
GO:0043367	biological_process	CD4-positive, alpha-beta T cell differentiation	2	4579	4	21327	0.20377
GO:0015677	biological_process	copper ion import	2	4579	4	21327	0.20377
GO:0033256	cellular_component	I-kappaB/NF-kappaB complex	2	4579	4	21327	0.20377
GO:0004370	molecular_function	glycerol kinase activity	2	4579	4	21327	0.20377
GO:0017162	molecular_function	aryl hydrocarbon receptor binding	2	4579	4	21327	0.20377
GO:0072089	biological_process	stem cell proliferation	2	4579	4	21327	0.20377
GO:1904668	biological_process	positive regulation of ubiquitin protein ligase activity	2	4579	4	21327	0.20377
GO:0006527	biological_process	arginine catabolic process	2	4579	4	21327	0.20377
GO:1990441	biological_process	negative regulation of transcription from RNA polymerase II promoter in response to endoplasmic reticulum stress	2	4579	4	21327	0.20377
GO:0044233	cellular_component	mitochondria-associated endoplasmic reticulum membrane	2	4579	4	21327	0.20377
GO:0004792	molecular_function	thiosulfate sulfurtransferase activity	2	4579	4	21327	0.20377
GO:0044027	biological_process	hypermethylation of CpG island	2	4579	4	21327	0.20377
GO:2001013	biological_process	epithelial cell proliferation involved in renal tubule morphogenesis	2	4579	4	21327	0.20377
GO:0004165	molecular_function	dodecenoyl-CoA delta-isomerase activity	2	4579	4	21327	0.20377
GO:0045180	cellular_component	basal cortex	2	4579	4	21327	0.20377
GO:0016556	biological_process	mRNA modification	2	4579	4	21327	0.20377
GO:0043117	biological_process	positive regulation of vascular permeability	2	4579	4	21327	0.20377
GO:0072107	biological_process	positive regulation of ureteric bud formation	2	4579	4	21327	0.20377
GO:0005000	molecular_function	vasopressin receptor activity	2	4579	4	21327	0.20377
GO:0004594	molecular_function	pantothenate kinase activity	2	4579	4	21327	0.20377
GO:0030427	cellular_component	site of polarized growth	2	4579	4	21327	0.20377
GO:0072655	biological_process	establishment of protein localization to mitochondrion	2	4579	4	21327	0.20377
GO:1902632	biological_process	positive regulation of membrane hyperpolarization	2	4579	4	21327	0.20377
GO:2000643	biological_process	positive regulation of early endosome to late endosome transport	2	4579	4	21327	0.20377
GO:0048680	biological_process	positive regulation of axon regeneration	2	4579	4	21327	0.20377
GO:0045252	cellular_component	oxoglutarate dehydrogenase complex	2	4579	4	21327	0.20377
GO:0042921	biological_process	glucocorticoid receptor signaling pathway	2	4579	4	21327	0.20377
GO:0034315	biological_process	regulation of Arp2/3 complex-mediated actin nucleation	2	4579	4	21327	0.20377
GO:0000339	molecular_function	RNA cap binding	2	4579	4	21327	0.20377
GO:0030015	cellular_component	CCR4-NOT core complex	2	4579	4	21327	0.20377
GO:0010631	biological_process	epithelial cell migration	2	4579	4	21327	0.20377
GO:1901164	biological_process	negative regulation of trophoblast cell migration	2	4579	4	21327	0.20377
GO:0048845	biological_process	venous blood vessel morphogenesis	2	4579	4	21327	0.20377
GO:0090611	biological_process	ubiquitin-independent protein catabolic process via the multivesicular body sorting pathway	2	4579	4	21327	0.20377
GO:0034123	biological_process	positive regulation of toll-like receptor signaling pathway	2	4579	4	21327	0.20377
GO:0035363	cellular_component	histone locus body	2	4579	4	21327	0.20377
GO:0010632	biological_process	regulation of epithelial cell migration	2	4579	4	21327	0.20377
GO:0003873	molecular_function	6-phosphofructo-2-kinase activity	2	4579	4	21327	0.20377
GO:0021891	biological_process	olfactory bulb interneuron development	2	4579	4	21327	0.20377
GO:0002740	biological_process	negative regulation of cytokine secretion involved in immune response	2	4579	4	21327	0.20377
GO:0033108	biological_process	mitochondrial respiratory chain complex assembly	2	4579	4	21327	0.20377
GO:0019145	molecular_function	aminobutyraldehyde dehydrogenase activity	2	4579	4	21327	0.20377
GO:0044070	biological_process	regulation of anion transport	2	4579	4	21327	0.20377
GO:0005641	cellular_component	nuclear envelope lumen	2	4579	4	21327	0.20377
GO:0042138	biological_process	meiotic DNA double-strand break formation	2	4579	4	21327	0.20377
GO:0006072	biological_process	glycerol-3-phosphate metabolic process	2	4579	4	21327	0.20377
GO:0030896	cellular_component	checkpoint clamp complex	2	4579	4	21327	0.20377
GO:0030346	molecular_function	protein phosphatase 2B binding	2	4579	4	21327	0.20377
GO:0006777	biological_process	Mo-molybdopterin cofactor biosynthetic process	2	4579	4	21327	0.20377
GO:0034185	molecular_function	apolipoprotein binding	2	4579	4	21327	0.20377
GO:0030284	molecular_function	estrogen receptor activity	2	4579	4	21327	0.20377
GO:0051932	biological_process	synaptic transmission, GABAergic	2	4579	4	21327	0.20377
GO:0035088	biological_process	establishment or maintenance of apical/basal cell polarity	2	4579	4	21327	0.20377
GO:0042500	molecular_function	aspartic endopeptidase activity, intramembrane cleaving	2	4579	4	21327	0.20377
GO:0003680	molecular_function	AT DNA binding	2	4579	4	21327	0.20377
GO:0016286	molecular_function	small conductance calcium-activated potassium channel activity	2	4579	4	21327	0.20377
GO:1990246	cellular_component	uniplex complex	2	4579	4	21327	0.20377
GO:1990357	cellular_component	terminal web	2	4579	4	21327	0.20377
GO:0070365	biological_process	hepatocyte differentiation	2	4579	4	21327	0.20377
GO:2000271	biological_process	positive regulation of fibroblast apoptotic process	2	4579	4	21327	0.20377
GO:0032414	biological_process	positive regulation of ion transmembrane transporter activity	2	4579	4	21327	0.20377
GO:0045504	molecular_function	dynein heavy chain binding	2	4579	4	21327	0.20377
GO:0055009	biological_process	atrial cardiac muscle tissue morphogenesis	2	4579	4	21327	0.20377
GO:0071556	cellular_component	integral component of lumenal side of endoplasmic reticulum membrane	2	4579	4	21327	0.20377
GO:0048660	biological_process	regulation of smooth muscle cell proliferation	2	4579	4	21327	0.20377
GO:0042015	molecular_function	interleukin-20 binding	2	4579	4	21327	0.20377
GO:0045088	biological_process	regulation of innate immune response	2	4579	4	21327	0.20377
GO:0043103	biological_process	hypoxanthine salvage	2	4579	4	21327	0.20377
GO:0071816	biological_process	tail-anchored membrane protein insertion into ER membrane	2	4579	4	21327	0.20377
GO:0030160	molecular_function	GKAP/Homer scaffold activity	2	4579	4	21327	0.20377
GO:0007097	biological_process	nuclear migration	2	4579	4	21327	0.20377
GO:0008321	molecular_function	Ral guanyl-nucleotide exchange factor activity	2	4579	4	21327	0.20377
GO:0072487	cellular_component	MSL complex	2	4579	4	21327	0.20377
GO:0007016	biological_process	cytoskeletal anchoring at plasma membrane	2	4579	4	21327	0.20377
GO:0046825	biological_process	regulation of protein export from nucleus	2	4579	4	21327	0.20377
GO:0070262	biological_process	peptidyl-serine dephosphorylation	2	4579	4	21327	0.20377
GO:0004340	molecular_function	glucokinase activity	2	4579	4	21327	0.20377
GO:0042421	biological_process	norepinephrine biosynthetic process	2	4579	4	21327	0.20377
GO:2000107	biological_process	negative regulation of leukocyte apoptotic process	2	4579	4	21327	0.20377
GO:0018027	biological_process	peptidyl-lysine dimethylation	2	4579	4	21327	0.20377
GO:0004465	molecular_function	lipoprotein lipase activity	2	4579	4	21327	0.20377
GO:0071340	biological_process	skeletal muscle acetylcholine-gated channel clustering	2	4579	4	21327	0.20377
GO:0016772	molecular_function	transferase activity, transferring phosphorus-containing groups	2	4579	4	21327	0.20377
GO:0052851	molecular_function	ferric-chelate reductase (NADPH) activity	2	4579	4	21327	0.20377
GO:0000076	biological_process	DNA replication checkpoint	2	4579	4	21327	0.20377
GO:0072577	biological_process	endothelial cell apoptotic process	2	4579	4	21327	0.20377
GO:0035799	biological_process	ureter maturation	2	4579	4	21327	0.20377
GO:0060665	biological_process	regulation of branching involved in salivary gland morphogenesis by mesenchymal-epithelial signaling	2	4579	4	21327	0.20377
GO:0030118	cellular_component	clathrin coat	2	4579	4	21327	0.20377
GO:0072656	biological_process	maintenance of protein location in mitochondrion	2	4579	4	21327	0.20377
GO:0070475	biological_process	rRNA base methylation	2	4579	4	21327	0.20377
GO:0006627	biological_process	protein processing involved in protein targeting to mitochondrion	2	4579	4	21327	0.20377
GO:0043305	biological_process	negative regulation of mast cell degranulation	2	4579	4	21327	0.20377
GO:2000138	biological_process	positive regulation of cell proliferation involved in heart morphogenesis	2	4579	4	21327	0.20377
GO:0022824	molecular_function	transmitter-gated ion channel activity	2	4579	4	21327	0.20377
GO:0086073	biological_process	bundle of His cell-Purkinje myocyte adhesion involved in cell communication	2	4579	4	21327	0.20377
GO:0006363	biological_process	termination of RNA polymerase I transcription	2	4579	4	21327	0.20377
GO:0010909	biological_process	positive regulation of heparan sulfate proteoglycan biosynthetic process	2	4579	4	21327	0.20377
GO:0000729	biological_process	DNA double-strand break processing	2	4579	4	21327	0.20377
GO:0070876	cellular_component	SOSS complex	2	4579	4	21327	0.20377
GO:0017081	molecular_function	chloride channel regulator activity	2	4579	4	21327	0.20377
GO:0031528	cellular_component	microvillus membrane	2	4579	4	21327	0.20377
GO:0019249	biological_process	lactate biosynthetic process	2	4579	4	21327	0.20377
GO:0009298	biological_process	GDP-mannose biosynthetic process	2	4579	4	21327	0.20377
GO:0003360	biological_process	brainstem development	2	4579	4	21327	0.20377
GO:0071947	biological_process	protein deubiquitination involved in ubiquitin-dependent protein catabolic process	2	4579	4	21327	0.20377
GO:0051725	biological_process	protein de-ADP-ribosylation	2	4579	4	21327	0.20377
GO:0005021	molecular_function	vascular endothelial growth factor-activated receptor activity	2	4579	4	21327	0.20377
GO:0048859	biological_process	formation of anatomical boundary	2	4579	4	21327	0.20377
GO:0060706	biological_process	cell differentiation involved in embryonic placenta development	2	4579	4	21327	0.20377
GO:0006029	biological_process	proteoglycan metabolic process	2	4579	4	21327	0.20377
GO:0018812	molecular_function	3-hydroxyacyl-CoA dehydratase activity	2	4579	4	21327	0.20377
GO:0008274	cellular_component	gamma-tubulin ring complex	2	4579	4	21327	0.20377
GO:0060744	biological_process	mammary gland branching involved in thelarche	2	4579	4	21327	0.20377
GO:0004065	molecular_function	arylsulfatase activity	2	4579	4	21327	0.20377
GO:0047696	molecular_function	beta-adrenergic receptor kinase activity	2	4579	4	21327	0.20377
GO:0015016	molecular_function	[heparan sulfate]-glucosamine N-sulfotransferase activity	2	4579	4	21327	0.20377
GO:0097422	cellular_component	tubular endosome	2	4579	4	21327	0.20377
GO:0061014	biological_process	positive regulation of mRNA catabolic process	2	4579	4	21327	0.20377
GO:0045652	biological_process	regulation of megakaryocyte differentiation	2	4579	4	21327	0.20377
GO:0042382	cellular_component	paraspeckles	2	4579	4	21327	0.20377
GO:0036498	biological_process	IRE1-mediated unfolded protein response	2	4579	4	21327	0.20377
GO:0071204	cellular_component	histone pre-mRNA 3'end processing complex	2	4579	4	21327	0.20377
GO:0006924	biological_process	activation-induced cell death of T cells	2	4579	4	21327	0.20377
GO:0006172	biological_process	ADP biosynthetic process	2	4579	4	21327	0.20377
GO:0060316	biological_process	positive regulation of ryanodine-sensitive calcium-release channel activity	2	4579	4	21327	0.20377
GO:0006636	biological_process	unsaturated fatty acid biosynthetic process	2	4579	4	21327	0.20377
GO:2001171	biological_process	positive regulation of ATP biosynthetic process	2	4579	4	21327	0.20377
GO:0008823	molecular_function	cupric reductase activity	2	4579	4	21327	0.20377
GO:0071458	cellular_component	integral component of cytoplasmic side of endoplasmic reticulum membrane	2	4579	4	21327	0.20377
GO:0032279	cellular_component	asymmetric synapse	2	4579	4	21327	0.20377
GO:0031098	biological_process	stress-activated protein kinase signaling cascade	2	4579	4	21327	0.20377
GO:0034134	biological_process	toll-like receptor 2 signaling pathway	2	4579	4	21327	0.20377
GO:0097113	biological_process	AMPA glutamate receptor clustering	2	4579	4	21327	0.20377
GO:0017059	cellular_component	serine C-palmitoyltransferase complex	2	4579	4	21327	0.20377
GO:0010724	biological_process	regulation of definitive erythrocyte differentiation	2	4579	4	21327	0.20377
GO:0040020	biological_process	regulation of meiotic nuclear division	2	4579	4	21327	0.20377
GO:0008432	molecular_function	JUN kinase binding	2	4579	4	21327	0.20377
GO:0038066	biological_process	p38MAPK cascade	2	4579	4	21327	0.20377
GO:0060033	biological_process	anatomical structure regression	2	4579	4	21327	0.20377
GO:0071455	biological_process	cellular response to hyperoxia	2	4579	4	21327	0.20377
GO:0007006	biological_process	mitochondrial membrane organization	2	4579	4	21327	0.20377
GO:0036444	biological_process	calcium import into the mitochondrion	2	4579	4	21327	0.20377
GO:0021955	biological_process	central nervous system neuron axonogenesis	2	4579	4	21327	0.20377
GO:0045064	biological_process	T-helper 2 cell differentiation	2	4579	4	21327	0.20377
GO:0001550	biological_process	ovarian cumulus expansion	2	4579	4	21327	0.20377
GO:2000741	biological_process	positive regulation of mesenchymal stem cell differentiation	2	4579	4	21327	0.20377
GO:0060541	biological_process	respiratory system development	2	4579	4	21327	0.20377
GO:0090403	biological_process	oxidative stress-induced premature senescence	2	4579	4	21327	0.20377
GO:0070213	biological_process	protein auto-ADP-ribosylation	2	4579	4	21327	0.20377
GO:0042536	biological_process	negative regulation of tumor necrosis factor biosynthetic process	2	4579	4	21327	0.20377
GO:0030050	biological_process	vesicle transport along actin filament	2	4579	4	21327	0.20377
GO:0010960	biological_process	magnesium ion homeostasis	2	4579	4	21327	0.20377
GO:0050966	biological_process	detection of mechanical stimulus involved in sensory perception of pain	2	4579	4	21327	0.20377
GO:2000553	biological_process	positive regulation of T-helper 2 cell cytokine production	2	4579	4	21327	0.20377
GO:0086002	biological_process	cardiac muscle cell action potential involved in contraction	2	4579	4	21327	0.20377
GO:0060486	biological_process	Clara cell differentiation	2	4579	4	21327	0.20377
GO:2000065	biological_process	negative regulation of cortisol biosynthetic process	2	4579	4	21327	0.20377
GO:0002322	biological_process	B cell proliferation involved in immune response	2	4579	4	21327	0.20377
GO:0010961	biological_process	cellular magnesium ion homeostasis	2	4579	4	21327	0.20377
GO:0014816	biological_process	skeletal muscle satellite cell differentiation	2	4579	4	21327	0.20377
GO:0030538	biological_process	embryonic genitalia morphogenesis	2	4579	4	21327	0.20377
GO:0030259	biological_process	lipid glycosylation	2	4579	4	21327	0.20377
GO:0070061	molecular_function	fructose binding	2	4579	4	21327	0.20377
GO:0018230	biological_process	peptidyl-L-cysteine S-palmitoylation	2	4579	4	21327	0.20377
GO:0048742	biological_process	regulation of skeletal muscle fiber development	2	4579	4	21327	0.20377
GO:0001956	biological_process	positive regulation of neurotransmitter secretion	2	4579	4	21327	0.20377
GO:0000707	biological_process	meiotic DNA recombinase assembly	2	4579	4	21327	0.20377
GO:0031442	biological_process	positive regulation of mRNA 3'-end processing	2	4579	4	21327	0.20377
GO:1902808	biological_process	positive regulation of cell cycle G1/S phase transition	2	4579	4	21327	0.20377
GO:0019992	molecular_function	diacylglycerol binding	2	4579	4	21327	0.20377
GO:0005797	cellular_component	Golgi medial cisterna	2	4579	4	21327	0.20377
GO:0045226	biological_process	extracellular polysaccharide biosynthetic process	2	4579	4	21327	0.20377
GO:1903538	biological_process	regulation of meiotic cell cycle process involved in oocyte maturation	2	4579	4	21327	0.20377
GO:1990316	cellular_component	Atg1/ULK1 kinase complex	2	4579	4	21327	0.20377
GO:0051096	biological_process	positive regulation of helicase activity	2	4579	4	21327	0.20377
GO:0009299	biological_process	mRNA transcription	2	4579	4	21327	0.20377
GO:0060056	biological_process	mammary gland involution	2	4579	4	21327	0.20377
GO:0070836	biological_process	caveola assembly	2	4579	4	21327	0.20377
GO:0070995	biological_process	NADPH oxidation	2	4579	4	21327	0.20377
GO:0019896	biological_process	axonal transport of mitochondrion	2	4579	4	21327	0.20377
GO:0034767	biological_process	positive regulation of ion transmembrane transport	2	4579	4	21327	0.20377
GO:0010452	biological_process	histone H3-K36 methylation	2	4579	4	21327	0.20377
GO:0072584	biological_process	caveolin-mediated endocytosis	2	4579	4	21327	0.20377
GO:0014047	biological_process	glutamate secretion	2	4579	4	21327	0.20377
GO:0030913	biological_process	paranodal junction assembly	2	4579	4	21327	0.20377
GO:1990075	cellular_component	periciliary membrane compartment	2	4579	4	21327	0.20377
GO:1900194	biological_process	negative regulation of oocyte maturation	2	4579	4	21327	0.20377
GO:0032680	biological_process	regulation of tumor necrosis factor production	2	4579	4	21327	0.20377
GO:0030151	molecular_function	molybdenum ion binding	2	4579	4	21327	0.20377
GO:0033600	biological_process	negative regulation of mammary gland epithelial cell proliferation	2	4579	4	21327	0.20377
GO:1901522	biological_process	positive regulation of transcription from RNA polymerase II promoter involved in cellular response to chemical stimulus	2	4579	4	21327	0.20377
GO:0045617	biological_process	negative regulation of keratinocyte differentiation	2	4579	4	21327	0.20377
GO:0070821	cellular_component	tertiary granule membrane	2	4579	4	21327	0.20377
GO:0003149	biological_process	membranous septum morphogenesis	2	4579	4	21327	0.20377
GO:0035563	biological_process	positive regulation of chromatin binding	2	4579	4	21327	0.20377
GO:0004969	molecular_function	histamine receptor activity	2	4579	4	21327	0.20377
GO:0004726	molecular_function	non-membrane spanning protein tyrosine phosphatase activity	2	4579	4	21327	0.20377
GO:0086080	molecular_function	protein binding involved in heterotypic cell-cell adhesion	2	4579	4	21327	0.20377
GO:0032348	biological_process	negative regulation of aldosterone biosynthetic process	2	4579	4	21327	0.20377
GO:0016746	molecular_function	transferase activity, transferring acyl groups	5	4579	15	21327	0.204103
GO:0007281	biological_process	germ cell development	5	4579	15	21327	0.204103
GO:0000987	molecular_function	proximal promoter sequence-specific DNA binding	5	4579	15	21327	0.204103
GO:0000145	cellular_component	exocyst	5	4579	15	21327	0.204103
GO:0001954	biological_process	positive regulation of cell-matrix adhesion	5	4579	15	21327	0.204103
GO:0070207	biological_process	protein homotrimerization	5	4579	15	21327	0.204103
GO:0060384	biological_process	innervation	5	4579	15	21327	0.204103
GO:0016239	biological_process	positive regulation of macroautophagy	5	4579	15	21327	0.204103
GO:0070932	biological_process	histone H3 deacetylation	5	4579	15	21327	0.204103
GO:0051281	biological_process	positive regulation of release of sequestered calcium ion into cytosol	5	4579	15	21327	0.204103
GO:2000311	biological_process	regulation of AMPA receptor activity	5	4579	15	21327	0.204103
GO:0007210	biological_process	serotonin receptor signaling pathway	5	4579	15	21327	0.204103
GO:0030014	cellular_component	CCR4-NOT complex	5	4579	15	21327	0.204103
GO:0051966	biological_process	regulation of synaptic transmission, glutamatergic	5	4579	15	21327	0.204103
GO:0045471	biological_process	response to ethanol	5	4579	15	21327	0.204103
GO:0042059	biological_process	negative regulation of epidermal growth factor receptor signaling pathway	5	4579	15	21327	0.204103
GO:0051443	biological_process	positive regulation of ubiquitin-protein transferase activity	5	4579	15	21327	0.204103
GO:0043687	biological_process	post-translational protein modification	9	4579	31	21327	0.20547
GO:0005245	molecular_function	voltage-gated calcium channel activity	9	4579	31	21327	0.20547
GO:0007519	biological_process	skeletal muscle tissue development	9	4579	31	21327	0.20547
GO:0006406	biological_process	mRNA export from nucleus	9	4579	31	21327	0.20547
GO:0001756	biological_process	somitogenesis	9	4579	31	21327	0.20547
GO:0007626	biological_process	locomotory behavior	15	4579	56	21327	0.206666
GO:0007030	biological_process	Golgi organization	15	4579	56	21327	0.206666
GO:0004175	molecular_function	endopeptidase activity	8	4579	27	21327	0.207435
GO:0003730	molecular_function	mRNA 3'-UTR binding	8	4579	27	21327	0.207435
GO:0070534	biological_process	protein K63-linked ubiquitination	8	4579	27	21327	0.207435
GO:0008139	molecular_function	nuclear localization sequence binding	6	4579	19	21327	0.207683
GO:0005088	molecular_function	Ras guanyl-nucleotide exchange factor activity	6	4579	19	21327	0.207683
GO:0030100	biological_process	regulation of endocytosis	6	4579	19	21327	0.207683
GO:0048008	biological_process	platelet-derived growth factor receptor signaling pathway	6	4579	19	21327	0.207683
GO:0001056	molecular_function	RNA polymerase III activity	6	4579	19	21327	0.207683
GO:0009311	biological_process	oligosaccharide metabolic process	6	4579	19	21327	0.207683
GO:0045746	biological_process	negative regulation of Notch signaling pathway	6	4579	19	21327	0.207683
GO:0005666	cellular_component	RNA polymerase III complex	6	4579	19	21327	0.207683
GO:0000993	molecular_function	RNA polymerase II complex binding	6	4579	19	21327	0.207683
GO:0021983	biological_process	pituitary gland development	6	4579	19	21327	0.207683
GO:0001837	biological_process	epithelial to mesenchymal transition	6	4579	19	21327	0.207683
GO:0000077	biological_process	DNA damage checkpoint	6	4579	19	21327	0.207683
GO:0007254	biological_process	JNK cascade	6	4579	19	21327	0.207683
GO:0045931	biological_process	positive regulation of mitotic cell cycle	7	4579	23	21327	0.208388
GO:0032588	cellular_component	trans-Golgi network membrane	7	4579	23	21327	0.208388
GO:0031648	biological_process	protein destabilization	7	4579	23	21327	0.208388
GO:2000134	biological_process	negative regulation of G1/S transition of mitotic cell cycle	7	4579	23	21327	0.208388
GO:0051592	biological_process	response to calcium ion	7	4579	23	21327	0.208388
GO:0010811	biological_process	positive regulation of cell-substrate adhesion	7	4579	23	21327	0.208388
GO:0005070	molecular_function	SH3/SH2 adaptor activity	7	4579	23	21327	0.208388
GO:0060348	biological_process	bone development	7	4579	23	21327	0.208388
GO:0001540	molecular_function	amyloid-beta binding	7	4579	23	21327	0.208388
GO:0010629	biological_process	negative regulation of gene expression	22	4579	86	21327	0.209584
GO:0007219	biological_process	Notch signaling pathway	18	4579	69	21327	0.212081
GO:0030997	biological_process	regulation of centriole-centriole cohesion	1	4579	1	21327	0.214704
GO:0097115	biological_process	neurexin clustering involved in presynaptic membrane assembly	1	4579	1	21327	0.214704
GO:0071402	biological_process	cellular response to lipoprotein particle stimulus	1	4579	1	21327	0.214704
GO:0015081	molecular_function	sodium ion transmembrane transporter activity	1	4579	1	21327	0.214704
GO:0015220	molecular_function	choline transmembrane transporter activity	1	4579	1	21327	0.214704
GO:0015052	molecular_function	beta3-adrenergic receptor activity	1	4579	1	21327	0.214704
GO:0003251	biological_process	positive regulation of cell proliferation involved in heart valve morphogenesis	1	4579	1	21327	0.214704
GO:0045161	biological_process	neuronal ion channel clustering	1	4579	1	21327	0.214704
GO:0006766	biological_process	vitamin metabolic process	1	4579	1	21327	0.214704
GO:1901297	biological_process	positive regulation of canonical Wnt signaling pathway involved in cardiac muscle cell fate commitment	1	4579	1	21327	0.214704
GO:1900408	biological_process	negative regulation of cellular response to oxidative stress	1	4579	1	21327	0.214704
GO:0050346	molecular_function	trans-L-3-hydroxyproline dehydratase activity	1	4579	1	21327	0.214704
GO:0035355	cellular_component	Toll-like receptor 2-Toll-like receptor 6 protein complex	1	4579	1	21327	0.214704
GO:0015692	biological_process	lead ion transport	1	4579	1	21327	0.214704
GO:0016846	molecular_function	carbon-sulfur lyase activity	1	4579	1	21327	0.214704
GO:0032633	biological_process	interleukin-4 production	1	4579	1	21327	0.214704
GO:1904710	biological_process	positive regulation of granulosa cell apoptotic process	1	4579	1	21327	0.214704
GO:0004750	molecular_function	ribulose-phosphate 3-epimerase activity	1	4579	1	21327	0.214704
GO:2001033	biological_process	negative regulation of double-strand break repair via nonhomologous end joining	1	4579	1	21327	0.214704
GO:0045938	biological_process	positive regulation of circadian sleep/wake cycle, sleep	1	4579	1	21327	0.214704
GO:0030378	molecular_function	serine racemase activity	1	4579	1	21327	0.214704
GO:0004638	molecular_function	phosphoribosylaminoimidazole carboxylase activity	1	4579	1	21327	0.214704
GO:0061040	biological_process	female gonad morphogenesis	1	4579	1	21327	0.214704
GO:1902960	biological_process	negative regulation of aspartic-type endopeptidase activity involved in amyloid precursor protein catabolic process	1	4579	1	21327	0.214704
GO:0016254	biological_process	preassembly of GPI anchor in ER membrane	1	4579	1	21327	0.214704
GO:0032620	biological_process	interleukin-17 production	1	4579	1	21327	0.214704
GO:0060297	biological_process	regulation of sarcomere organization	1	4579	1	21327	0.214704
GO:0015086	molecular_function	cadmium ion transmembrane transporter activity	1	4579	1	21327	0.214704
GO:0008609	molecular_function	alkylglycerone-phosphate synthase activity	1	4579	1	21327	0.214704
GO:0051025	biological_process	negative regulation of immunoglobulin secretion	1	4579	1	21327	0.214704
GO:0015087	molecular_function	cobalt ion transmembrane transporter activity	1	4579	1	21327	0.214704
GO:0034414	biological_process	tRNA 3'-trailer cleavage, endonucleolytic	1	4579	1	21327	0.214704
GO:0016653	molecular_function	oxidoreductase activity, acting on NAD(P)H, heme protein as acceptor	1	4579	1	21327	0.214704
GO:0006106	biological_process	fumarate metabolic process	1	4579	1	21327	0.214704
GO:0016433	molecular_function	rRNA (adenine) methyltransferase activity	1	4579	1	21327	0.214704
GO:0097640	biological_process	L-ornithine import across plasma membrane	1	4579	1	21327	0.214704
GO:1990682	cellular_component	CSF1-CSF1R complex	1	4579	1	21327	0.214704
GO:0060215	biological_process	primitive hemopoiesis	1	4579	1	21327	0.214704
GO:0060025	biological_process	regulation of synaptic activity	1	4579	1	21327	0.214704
GO:1903676	biological_process	positive regulation of cap-dependent translational initiation	1	4579	1	21327	0.214704
GO:1903589	biological_process	positive regulation of blood vessel endothelial cell proliferation involved in sprouting angiogenesis	1	4579	1	21327	0.214704
GO:0004484	molecular_function	mRNA guanylyltransferase activity	1	4579	1	21327	0.214704
GO:0061608	molecular_function	nuclear import signal receptor activity	1	4579	1	21327	0.214704
GO:0001680	biological_process	tRNA 3'-terminal CCA addition	1	4579	1	21327	0.214704
GO:0061300	biological_process	cerebellum vasculature development	1	4579	1	21327	0.214704
GO:0004082	molecular_function	bisphosphoglycerate mutase activity	1	4579	1	21327	0.214704
GO:2000795	biological_process	negative regulation of epithelial cell proliferation involved in lung morphogenesis	1	4579	1	21327	0.214704
GO:0051177	biological_process	meiotic sister chromatid cohesion	1	4579	1	21327	0.214704
GO:0060691	biological_process	epithelial cell maturation involved in salivary gland development	1	4579	1	21327	0.214704
GO:0030366	molecular_function	molybdopterin synthase activity	1	4579	1	21327	0.214704
GO:0061350	biological_process	planar cell polarity pathway involved in cardiac muscle tissue morphogenesis	1	4579	1	21327	0.214704
GO:0010770	biological_process	positive regulation of cell morphogenesis involved in differentiation	1	4579	1	21327	0.214704
GO:0090104	biological_process	pancreatic epsilon cell differentiation	1	4579	1	21327	0.214704
GO:0036053	cellular_component	glomerular endothelium fenestra	1	4579	1	21327	0.214704
GO:0031304	cellular_component	intrinsic component of mitochondrial inner membrane	1	4579	1	21327	0.214704
GO:0043512	cellular_component	inhibin A complex	1	4579	1	21327	0.214704
GO:2000765	biological_process	regulation of cytoplasmic translation	1	4579	1	21327	0.214704
GO:0048789	biological_process	cytoskeletal matrix organization at active zone	1	4579	1	21327	0.214704
GO:1901863	biological_process	positive regulation of muscle tissue development	1	4579	1	21327	0.214704
GO:0018400	biological_process	peptidyl-proline hydroxylation to 3-hydroxy-L-proline	1	4579	1	21327	0.214704
GO:2000502	biological_process	negative regulation of natural killer cell chemotaxis	1	4579	1	21327	0.214704
GO:0008728	molecular_function	GTP diphosphokinase activity	1	4579	1	21327	0.214704
GO:0036394	biological_process	amylase secretion	1	4579	1	21327	0.214704
GO:2000607	biological_process	negative regulation of cell proliferation involved in mesonephros development	1	4579	1	21327	0.214704
GO:0061752	molecular_function	telomeric repeat-containing RNA binding	1	4579	1	21327	0.214704
GO:0016185	biological_process	synaptic vesicle budding from presynaptic endocytic zone membrane	1	4579	1	21327	0.214704
GO:0060961	molecular_function	phospholipase D inhibitor activity	1	4579	1	21327	0.214704
GO:0072750	biological_process	cellular response to leptomycin B	1	4579	1	21327	0.214704
GO:0004027	molecular_function	alcohol sulfotransferase activity	1	4579	1	21327	0.214704
GO:0001616	molecular_function	growth hormone secretagogue receptor activity	1	4579	1	21327	0.214704
GO:0033558	molecular_function	protein deacetylase activity	1	4579	1	21327	0.214704
GO:0072492	cellular_component	host cell mitochondrial intermembrane space	1	4579	1	21327	0.214704
GO:0019391	biological_process	glucuronoside catabolic process	1	4579	1	21327	0.214704
GO:0048875	biological_process	chemical homeostasis within a tissue	1	4579	1	21327	0.214704
GO:1902504	biological_process	regulation of signal transduction involved in mitotic G2 DNA damage checkpoint	1	4579	1	21327	0.214704
GO:2000845	biological_process	positive regulation of testosterone secretion	1	4579	1	21327	0.214704
GO:0004801	molecular_function	sedoheptulose-7-phosphate:D-glyceraldehyde-3-phosphate glyceronetransferase activity	1	4579	1	21327	0.214704
GO:1900170	biological_process	negative regulation of glucocorticoid mediated signaling pathway	1	4579	1	21327	0.214704
GO:0048327	biological_process	axial mesodermal cell fate specification	1	4579	1	21327	0.214704
GO:0050902	biological_process	leukocyte adhesive activation	1	4579	1	21327	0.214704
GO:0048691	biological_process	positive regulation of axon extension involved in regeneration	1	4579	1	21327	0.214704
GO:1904828	biological_process	positive regulation of hydrogen sulfide biosynthetic process	1	4579	1	21327	0.214704
GO:1901256	biological_process	regulation of macrophage colony-stimulating factor production	1	4579	1	21327	0.214704
GO:0090291	biological_process	negative regulation of osteoclast proliferation	1	4579	1	21327	0.214704
GO:0004080	molecular_function	biotin-[propionyl-CoA-carboxylase (ATP-hydrolyzing)] ligase activity	1	4579	1	21327	0.214704
GO:0038100	molecular_function	nodal binding	1	4579	1	21327	0.214704
GO:0050674	biological_process	urothelial cell proliferation	1	4579	1	21327	0.214704
GO:1900155	biological_process	negative regulation of bone trabecula formation	1	4579	1	21327	0.214704
GO:0043121	molecular_function	neurotrophin binding	1	4579	1	21327	0.214704
GO:1901707	molecular_function	leptomycin B binding	1	4579	1	21327	0.214704
GO:1990796	cellular_component	photoreceptor cell terminal bouton	1	4579	1	21327	0.214704
GO:1903385	biological_process	regulation of homophilic cell adhesion	1	4579	1	21327	0.214704
GO:0001698	biological_process	gastrin-induced gastric acid secretion	1	4579	1	21327	0.214704
GO:0010841	biological_process	positive regulation of circadian sleep/wake cycle, wakefulness	1	4579	1	21327	0.214704
GO:0000018	biological_process	regulation of DNA recombination	1	4579	1	21327	0.214704
GO:0006683	biological_process	galactosylceramide catabolic process	1	4579	1	21327	0.214704
GO:0003057	biological_process	regulation of the force of heart contraction by chemical signal	1	4579	1	21327	0.214704
GO:0002277	biological_process	myeloid dendritic cell activation involved in immune response	1	4579	1	21327	0.214704
GO:0008050	biological_process	female courtship behavior	1	4579	1	21327	0.214704
[truncated: 5,797 more rows]
