# Supplementary material for: LncRNA MEG3 Regulates Glaesserella parasuis-Induced Apoptosis of Porcine Alveolar Macrophages via Regulating ssc-miR-135/CASP8 Axis
Source: Microorganisms. 2025 Oct 1;13(10):2287. doi: 10.3390/microorganisms13102287 (PMC12565912; doi:10.3390/microorganisms13102287)
Supplement: Supplementary file 1 [file microorganisms-13-02287-s001.zip › Table S3.xlsx]

## Sheet: KEGG_significant
Table S3. KEGG enrichment analysis of the target genes of ssc-miR-135.
Pathway Id	pathway description	S gene number	TS gene number	B gene number	TB gene number	Pvalue of Fisher's Exact Test
ko04360	Axon guidance	76	2032	195	10355	2.30756e-10
ko04012	ErbB signaling pathway	42	2032	98	10355	1.12882e-07
ko04010	MAPK signaling pathway	103	2032	343	10355	1.83972e-06
ko04218	Cellular senescence	66	2032	196	10355	2.0786e-06
ko04510	Focal adhesion	81	2032	258	10355	3.62645e-06
ko05205	Proteoglycans in cancer	69	2032	216	10355	9.81752e-06
ko05231	Choline metabolism in cancer	40	2032	107	10355	1.36823e-05
ko04919	Thyroid hormone signaling pathway	44	2032	123	10355	1.89794e-05
ko05032	Morphine addiction	38	2032	102	10355	2.438e-05
ko04933	AGE-RAGE signaling pathway in diabetic complications	43	2032	122	10355	3.54823e-05
ko04810	Regulation of actin cytoskeleton	78	2032	263	10355	5.17483e-05
ko04625	C-type lectin receptor signaling pathway	44	2032	129	10355	7.12375e-05
ko05031	Amphetamine addiction	27	2032	69	10355	0.000136768
ko05223	Non-small cell lung cancer	28	2032	73	10355	0.00015536
ko04014	Ras signaling pathway	89	2032	319	10355	0.000182201
ko05200	Pathways in cancer	151	2032	593	10355	0.000205364
ko05163	Human cytomegalovirus infection	80	2032	282	10355	0.000213131
ko04068	FoxO signaling pathway	48	2032	151	10355	0.00024113
ko04550	Signaling pathways regulating pluripotency of stem cells	49	2032	156	10355	0.000286773
ko05221	Acute myeloid leukemia	27	2032	72	10355	0.000311706
ko04670	Leukocyte transendothelial migration	42	2032	129	10355	0.000326745
ko05211	Renal cell carcinoma	28	2032	77	10355	0.00043854
ko04910	Insulin signaling pathway	54	2032	179	10355	0.000445138
ko04730	Long-term depression	24	2032	63	10355	0.000504856
ko05412	Arrhythmogenic right ventricular cardiomyopathy (ARVC)	28	2032	78	10355	0.000557958
ko05033	Nicotine addiction	19	2032	46	10355	0.000593002
ko04921	Oxytocin signaling pathway	51	2032	169	10355	0.00062734
ko00230	Purine metabolism	62	2032	215	10355	0.00066337
ko01521	EGFR tyrosine kinase inhibitor resistance	30	2032	87	10355	0.000781288
ko04668	TNF signaling pathway	39	2032	122	10355	0.000785262
ko04310	Wnt signaling pathway	52	2032	175	10355	0.000829473
ko04392	Hippo signaling pathway - multiple species	16	2032	37	10355	0.000873083
ko04512	ECM-receptor interaction	40	2032	127	10355	0.000937988
ko04022	cGMP - PKG signaling pathway	55	2032	189	10355	0.00103025
ko04710	Circadian rhythm	14	2032	31	10355	0.0010863
ko04931	Insulin resistance	37	2032	116	10355	0.00110599
ko05213	Endometrial cancer	23	2032	63	10355	0.00129757
ko04070	Phosphatidylinositol signaling system	39	2032	125	10355	0.00131619
ko04370	VEGF signaling pathway	24	2032	67	10355	0.00139532
ko05100	Bacterial invasion of epithelial cells	29	2032	86	10355	0.0014147
ko05225	Hepatocellular carcinoma	54	2032	188	10355	0.00157568
ko04140	Autophagy - animal	45	2032	151	10355	0.00168289
ko04152	AMPK signaling pathway	42	2032	139	10355	0.00176422
ko04024	cAMP signaling pathway	67	2032	245	10355	0.00190332
ko01523	Antifolate resistance	22	2032	61	10355	0.0019643
ko04926	Relaxin signaling pathway	43	2032	144	10355	0.00201841
ko04728	Dopaminergic synapse	42	2032	140	10355	0.002052
ko04520	Adherens junction	29	2032	88	10355	0.00210731
ko04150	mTOR signaling pathway	51	2032	180	10355	0.00286376
ko05226	Gastric cancer	50	2032	176	10355	0.00294911
ko04071	Sphingolipid signaling pathway	38	2032	126	10355	0.00294917
ko04724	Glutamatergic synapse	37	2032	122	10355	0.0029897
ko04350	TGF-beta signaling pathway	29	2032	90	10355	0.00307222
ko04713	Circadian entrainment	34	2032	110	10355	0.00307969
ko05224	Breast cancer	47	2032	164	10355	0.00321021
ko05215	Prostate cancer	32	2032	103	10355	0.00367495
ko04144	Endocytosis	81	2032	314	10355	0.00404389
ko04928	Parathyroid hormone synthesis, secretion and action	37	2032	124	10355	0.00404865
ko04720	Long-term potentiation	24	2032	72	10355	0.00415908
ko04066	HIF-1 signaling pathway	32	2032	104	10355	0.00433096
ko05230	Central carbon metabolism in cancer	22	2032	65	10355	0.00482767
ko04530	Tight junction	59	2032	219	10355	0.00489129
ko01522	Endocrine resistance	32	2032	105	10355	0.00508322
ko04211	Longevity regulating pathway - mammal	31	2032	101	10355	0.00513722
ko00010	Glycolysis / Gluconeogenesis	25	2032	77	10355	0.00514162
ko04380	Osteoclast differentiation	43	2032	151	10355	0.00530191
ko05206	MicroRNAs in cancer	45	2032	160	10355	0.00566262
ko04924	Renin secretion	24	2032	74	10355	0.00613392
ko05214	Glioma	26	2032	82	10355	0.00621214
ko04722	Neurotrophin signaling pathway	48	2032	174	10355	0.00651734
ko05161	Hepatitis B	48	2032	175	10355	0.0073125
ko05220	Chronic myeloid leukemia	27	2032	87	10355	0.00736212
ko04917	Prolactin signaling pathway	24	2032	75	10355	0.00737953
ko04725	Cholinergic synapse	35	2032	120	10355	0.00750857
ko04727	GABAergic synapse	29	2032	96	10355	0.00846531
ko05418	Fluid shear stress and atherosclerosis	45	2032	165	10355	0.0102174
ko05216	Thyroid cancer	14	2032	39	10355	0.0129223
ko04390	Hippo signaling pathway	44	2032	163	10355	0.0132351
ko05210	Colorectal cancer	29	2032	99	10355	0.0132381
ko04080	Neuroactive ligand-receptor interaction	87	2032	356	10355	0.0134438
ko05219	Bladder cancer	15	2032	43	10355	0.0136423
ko04340	Hedgehog signaling pathway	16	2032	47	10355	0.0141832
ko05165	Human papillomavirus infection	94	2032	391	10355	0.0163175
ko04062	Chemokine signaling pathway	49	2032	187	10355	0.016409
ko05212	Pancreatic cancer	25	2032	84	10355	0.0167458
ko05133	Pertussis	26	2032	89	10355	0.0189573
ko03018	RNA degradation	26	2032	89	10355	0.0189573
ko04934	Cushing syndrome	44	2032	167	10355	0.0201279
ko04620	Toll-like receptor signaling pathway	38	2032	141	10355	0.0207365
ko04015	Rap1 signaling pathway	72	2032	294	10355	0.0218864
ko04270	Vascular smooth muscle contraction	44	2032	168	10355	0.0222377
ko04916	Melanogenesis	33	2032	120	10355	0.0223598
ko05218	Melanoma	24	2032	82	10355	0.0230135
ko04151	PI3K-Akt signaling pathway	101	2032	430	10355	0.0245336
ko04130	SNARE interactions in vesicular transport	13	2032	38	10355	0.0246838
ko04922	Glucagon signaling pathway	30	2032	108	10355	0.0249076
ko04214	Apoptosis - fly	3	2032	4	10355	0.0257522
ko04371	Apelin signaling pathway	45	2032	174	10355	0.0258647
ko04911	Insulin secretion	27	2032	96	10355	0.0276249
ko04261	Adrenergic signaling in cardiomyocytes	46	2032	180	10355	0.0298075
ko05222	Small cell lung cancer	29	2032	106	10355	0.0328532
ko03450	Non-homologous end-joining	7	2032	17	10355	0.0341341
ko00562	Inositol phosphate metabolism	24	2032	85	10355	0.0347797
ko04915	Estrogen signaling pathway	38	2032	146	10355	0.0348247
ko00340	Histidine metabolism	11	2032	32	10355	0.0360307
ko04723	Retrograde endocannabinoid signaling	41	2032	160	10355	0.0369996
ko00523	Polyketide sugar unit biosynthesis	2	2032	2	10355	0.0384924
ko00525	Acarbose and validamycin biosynthesis	2	2032	2	10355	0.0384924
ko01055	Biosynthesis of vancomycin group antibiotics	2	2032	2	10355	0.0384924
ko04115	p53 signaling pathway	26	2032	95	10355	0.0414954
ko00563	Glycosylphosphatidylinositol(GPI)-anchor biosynthesis	11	2032	33	10355	0.0447672
ko05020	Prion diseases	13	2032	41	10355	0.045246
ko04657	IL-17 signaling pathway	29	2032	109	10355	0.0460654
ko05167	Kaposi sarcoma-associated herpesvirus infection	56	2032	231	10355	0.0468023
ko04659	Th17 cell differentiation	45	2032	181	10355	0.0478837
ko05164	Influenza A	51	2032	209	10355	0.0502498
ko00510	N-Glycan biosynthesis	18	2032	63	10355	0.0556718
ko00564	Glycerophospholipid metabolism	31	2032	120	10355	0.0574431
ko00310	Lysine degradation	23	2032	85	10355	0.0592252
ko04621	NOD-like receptor signaling pathway	57	2032	239	10355	0.0592954
ko04912	GnRH signaling pathway	28	2032	108	10355	0.0657155
ko00620	Pyruvate metabolism	17	2032	60	10355	0.0661543
ko00534	Glycosaminoglycan biosynthesis - heparan sulfate / heparin	9	2032	27	10355	0.0663123
ko04137	Mitophagy - animal	20	2032	73	10355	0.067027
ko04611	Platelet activation	35	2032	140	10355	0.0690769
ko05203	Viral carcinogenesis	52	2032	219	10355	0.0736536
ko04960	Aldosterone-regulated sodium reabsorption	12	2032	40	10355	0.0774796
ko05132	Salmonella infection	28	2032	110	10355	0.0797714
ko00514	Other types of O-glycan biosynthesis	10	2032	32	10355	0.0806334
ko00440	Phosphonate and phosphinate metabolism	4	2032	9	10355	0.0806595
ko05030	Cocaine addiction	14	2032	49	10355	0.084763
ko05142	Chagas disease (American trypanosomiasis)	42	2032	175	10355	0.0869455
ko05410	Hypertrophic cardiomyopathy (HCM)	23	2032	89	10355	0.0914751
ko04540	Gap junction	25	2032	98	10355	0.0918429
ko00512	Mucin type O-glycan biosynthesis	10	2032	33	10355	0.0962274
ko04721	Synaptic vesicle cycle	17	2032	63	10355	0.0971237
ko00603	Glycosphingolipid biosynthesis - globo and isoglobo series	6	2032	17	10355	0.0980011
ko00770	Pantothenate and CoA biosynthesis	7	2032	21	10355	0.0998679
ko04217	Necroptosis	49	2032	210	10355	0.101976
ko04330	Notch signaling pathway	18	2032	68	10355	0.104144
ko04930	Type II diabetes mellitus	15	2032	55	10355	0.106274
ko00520	Amino sugar and nucleotide sugar metabolism	17	2032	64	10355	0.109182
ko05014	Amyotrophic lateral sclerosis (ALS)	15	2032	56	10355	0.120081
ko04750	Inflammatory mediator regulation of TRP channels	30	2032	124	10355	0.121307
ko05166	HTLV-I infection	75	2032	338	10355	0.128248
ko03420	Nucleotide excision repair	16	2032	61	10355	0.128309
ko04072	Phospholipase D signaling pathway	46	2032	200	10355	0.131252
ko00051	Fructose and mannose metabolism	10	2032	35	10355	0.132323
ko00601	Glycosphingolipid biosynthesis - lacto and neolacto series	10	2032	35	10355	0.132323
ko04110	Cell cycle	34	2032	144	10355	0.134777
ko00053	Ascorbate and aldarate metabolism	9	2032	31	10355	0.137827
ko00524	Neomycin, kanamycin and gentamicin biosynthesis	3	2032	7	10355	0.141547
ko04216	Ferroptosis	14	2032	53	10355	0.141871
ko03430	Mismatch repair	8	2032	27	10355	0.143196
ko04660	T cell receptor signaling pathway	39	2032	169	10355	0.148891
ko00600	Sphingolipid metabolism	16	2032	63	10355	0.158681
ko03440	Homologous recombination	14	2032	54	10355	0.15881
ko04977	Vitamin digestion and absorption	8	2032	28	10355	0.167923
ko04920	Adipocytokine signaling pathway	23	2032	96	10355	0.171356
ko03008	Ribosome biogenesis in eukaryotes	23	2032	96	10355	0.171356
ko03015	mRNA surveillance pathway	26	2032	110	10355	0.171575
ko00410	beta-Alanine metabolism	10	2032	37	10355	0.174611
ko00471	D-Glutamine and D-glutamate metabolism	2	2032	4	10355	0.175012
ko00532	Glycosaminoglycan biosynthesis - chondroitin sulfate / dermatan sulfate	7	2032	24	10355	0.175756
ko00020	Citrate cycle (TCA cycle)	12	2032	46	10355	0.176891
ko00561	Glycerolipid metabolism	19	2032	78	10355	0.178936
ko00240	Pyrimidine metabolism	28	2032	120	10355	0.179327
ko04914	Progesterone-mediated oocyte maturation	25	2032	106	10355	0.180332
ko04918	Thyroid hormone synthesis	19	2032	79	10355	0.194722
ko05131	Shigellosis	3	2032	8	10355	0.194783
ko00790	Folate biosynthesis	10	2032	38	10355	0.197856
ko04120	Ubiquitin mediated proteolysis	40	2032	179	10355	0.201487
ko04141	Protein processing in endoplasmic reticulum	43	2032	194	10355	0.207587
ko05169	Epstein-Barr virus infection	54	2032	248	10355	0.215224
ko03020	RNA polymerase	10	2032	39	10355	0.222347
ko04142	Lysosome	35	2032	157	10355	0.224747
ko04726	Serotonergic synapse	29	2032	129	10355	0.235275
ko05160	Hepatitis C	36	2032	163	10355	0.239328
ko05145	Toxoplasmosis	26	2032	115	10355	0.240514
ko04978	Mineral absorption	12	2032	49	10355	0.242318
ko00780	Biotin metabolism	2	2032	5	10355	0.255004
ko00290	Valine, leucine and isoleucine biosynthesis	2	2032	5	10355	0.255004
ko04972	Pancreatic secretion	26	2032	116	10355	0.255603
ko05168	Herpes simplex infection	53	2032	248	10355	0.264346
ko04923	Regulation of lipolysis in adipocyte	14	2032	60	10355	0.279388
ko04742	Taste transduction	19	2032	84	10355	0.282669
ko00072	Synthesis and degradation of ketone bodies	4	2032	14	10355	0.288846
ko00565	Ether lipid metabolism	14	2032	61	10355	0.301985
ko04210	Apoptosis	36	2032	168	10355	0.304903
ko04514	Cell adhesion molecules (CAMs)	49	2032	232	10355	0.305292
ko04623	Cytosolic DNA-sensing pathway	21	2032	95	10355	0.307948
ko04970	Salivary secretion	25	2032	115	10355	0.317499
ko05217	Basal cell carcinoma	15	2032	67	10355	0.329071
ko04658	Th1 and Th2 cell differentiation	33	2032	155	10355	0.329663
ko04925	Aldosterone synthesis and secretion	23	2032	106	10355	0.330842
ko05140	Leishmaniasis	25	2032	116	10355	0.334503
ko04391	Hippo signaling pathway -fly	2	2032	6	10355	0.335382
ko04122	Sulfur relay system	4	2032	15	10355	0.337697
ko04622	RIG-I-like receptor signaling pathway	23	2032	107	10355	0.348819
ko05010	Alzheimer disease	42	2032	201	10355	0.350539
ko00604	Glycosphingolipid biosynthesis - ganglio series	5	2032	20	10355	0.353902
ko00261	Monobactam biosynthesis	1	2032	2	10355	0.353975
ko00073	Cutin, suberine and wax biosynthesis	1	2032	2	10355	0.353975
ko04640	Hematopoietic cell lineage	31	2032	147	10355	0.357993
ko02010	ABC transporters	19	2032	88	10355	0.361078
ko00400	Phenylalanine, tyrosine and tryptophan biosynthesis	3	2032	11	10355	0.370083
ko00920	Sulfur metabolism	3	2032	11	10355	0.370083
ko05134	Legionellosis	15	2032	69	10355	0.374675
ko05034	Alcoholism	38	2032	183	10355	0.376367
ko00430	Taurine and hypotaurine metabolism	4	2032	16	10355	0.386785
ko04973	Carbohydrate digestion and absorption	11	2032	50	10355	0.390062
ko00910	Nitrogen metabolism	5	2032	21	10355	0.396722
ko00670	One carbon pool by folate	5	2032	21	10355	0.396722
ko04060	Cytokine-cytokine receptor interaction	65	2032	320	10355	0.398772
ko04964	Proximal tubule bicarbonate reclamation	6	2032	26	10355	0.403303
ko03060	Protein export	6	2032	26	10355	0.403303
ko04662	B cell receptor signaling pathway	24	2032	115	10355	0.404215
ko04974	Protein digestion and absorption	25	2032	120	10355	0.404491
ko03410	Base excision repair	9	2032	41	10355	0.41395
ko00380	Tryptophan metabolism	13	2032	61	10355	0.419698
ko00330	Arginine and proline metabolism	13	2032	61	10355	0.419698
ko04971	Gastric acid secretion	18	2032	86	10355	0.422143
ko04666	Fc gamma R-mediated phagocytosis	26	2032	126	10355	0.422164
ko00220	Arginine biosynthesis	5	2032	22	10355	0.439242
ko01040	Biosynthesis of unsaturated fatty acids	7	2032	32	10355	0.443053
ko00270	Cysteine and methionine metabolism	13	2032	62	10355	0.444803
ko03022	Basal transcription factors	10	2032	47	10355	0.444823
ko00250	Alanine, aspartate and glutamate metabolism	10	2032	47	10355	0.444823
ko04020	Calcium signaling pathway	66	2032	330	10355	0.453096
ko04213	Longevity regulating pathway - multiple species	15	2032	73	10355	0.467575
ko00071	Fatty acid degradation	11	2032	53	10355	0.472249
ko00030	Pentose phosphate pathway	7	2032	33	10355	0.477783
ko04932	Non-alcoholic fatty liver disease (NAFLD)	35	2032	175	10355	0.480317
ko05120	Epithelial cell signaling in Helicobacter pylori infection	1	2032	3	10355	0.480771
ko01051	Biosynthesis of ansamycins	1	2032	3	10355	0.480771
ko04146	Peroxisome	21	2032	104	10355	0.481056
ko00280	Valine, leucine and isoleucine degradation	14	2032	69	10355	0.492611
ko04927	Cortisol synthesis and secretion	14	2032	69	10355	0.492611
ko00760	Nicotinate and nicotinamide metabolism	11	2032	54	10355	0.499304
ko05152	Tuberculosis	53	2032	268	10355	0.499647
ko00500	Starch and sucrose metabolism	9	2032	44	10355	0.504862
ko04215	Apoptosis - multiple species	8	2032	39	10355	0.508145
ko04979	Cholesterol metabolism	11	2032	55	10355	0.525993
ko04630	Jak-STAT signaling pathway	40	2032	204	10355	0.530837
ko04962	Vasopressin-regulated water reabsorption	9	2032	45	10355	0.534315
ko05110	Vibrio cholerae infection	1	2032	4	10355	0.582691
ko00531	Glycosaminoglycan degradation	5	2032	26	10355	0.598388
ko00740	Riboflavin metabolism	2	2032	10	10355	0.612824
ko04976	Bile secretion	20	2032	106	10355	0.616888
ko00062	Fatty acid elongation	6	2032	32	10355	0.620013
ko00515	Mannose type O-glycan biosyntheis	5	2032	27	10355	0.634024
ko00730	Thiamine metabolism	3	2032	16	10355	0.634252
ko04961	Endocrine and other factor-regulated calcium reabsorption	9	2032	49	10355	0.644429
ko04136	Autophagy - other eukaryotes	6	2032	33	10355	0.651619
ko00040	Pentose and glucuronate interconversions	6	2032	33	10355	0.651619
ko00450	Selenocompound metabolism	4	2032	22	10355	0.652089
ko04664	Fc epsilon RI signaling pathway	20	2032	108	10355	0.652388
ko00630	Glyoxylate and dicarboxylate metabolism	8	2032	44	10355	0.654908
ko03320	PPAR signaling pathway	18	2032	98	10355	0.663217
ko04966	Collecting duct acid secretion	5	2032	28	10355	0.667648
ko04950	Maturity onset diabetes of the young	5	2032	28	10355	0.667648
ko05162	Measles	49	2032	263	10355	0.683434
ko00900	Terpenoid backbone biosynthesis	5	2032	29	10355	0.699176
ko00052	Galactose metabolism	7	2032	41	10355	0.719814
ko04064	NF-kappa B signaling pathway	36	2032	198	10355	0.723965
ko04714	Thermogenesis	45	2032	246	10355	0.726794
ko00360	Phenylalanine metabolism	5	2032	30	10355	0.728569
ko00232	Caffeine metabolism	1	2032	6	10355	0.730459
ko05144	Malaria	21	2032	119	10355	0.741759
ko05414	Dilated cardiomyopathy (DCM)	23	2032	130	10355	0.744268
ko05146	Amoebiasis	27	2032	152	10355	0.749726
ko05321	Inflammatiory bowel disease (IBD)	23	2032	131	10355	0.757671
ko04114	Oocyte meiosis	25	2032	142	10355	0.759765
ko04260	Cardiac muscle contraction	17	2032	99	10355	0.768144
ko00511	Other glycan degradation	4	2032	26	10355	0.779892
ko00860	Porphyrin and chlorophyll metabolism	7	2032	44	10355	0.787673
ko04744	Phototransduction	6	2032	39	10355	0.805073
ko00100	Steroid biosynthesis	4	2032	27	10355	0.80526
ko00350	Tyrosine metabolism	8	2032	51	10355	0.810332
ko00130	Ubiquinone and other terpenoid-quinone biosynthesis	2	2032	15	10355	0.824195
ko00640	Propanoate metabolism	6	2032	40	10355	0.824641
ko00260	Glycine, serine and threonine metabolism	7	2032	46	10355	0.82555
ko04145	Phagosome	40	2032	230	10355	0.827534
ko00061	Fatty acid biosynthesis	2	2032	16	10355	0.85133
ko03030	DNA replication	9	2032	61	10355	0.871501
ko01524	Platinum drug resistance	13	2032	88	10355	0.904407
ko05130	Pathogenic Escherichia coli infection	1	2032	11	10355	0.909663
ko00650	Butanoate metabolism	4	2032	33	10355	0.911592
ko03460	Fanconi anemia pathway	9	2032	66	10355	0.922263
ko00592	alpha-Linolenic acid metabolism	4	2032	34	10355	0.923111
ko00120	Primary bile acid biosynthesis	2	2032	20	10355	0.925688
ko00970	Aminoacyl-tRNA biosynthesis	7	2032	54	10355	0.926719
ko05143	African trypanosomiasis	11	2032	79	10355	0.927707
ko05202	Transcriptional misregulation in cancers	49	2032	299	10355	0.936149
ko05323	Rheumatoid arthritis	30	2032	192	10355	0.936446
ko03050	Proteasome	7	2032	58	10355	0.954479
ko04650	Natural killer cell mediated cytotoxicity	29	2032	192	10355	0.957409
ko05332	Graft-versus-host disease	15	2032	109	10355	0.957569
ko03013	RNA transport	31	2032	204	10355	0.958616
ko00533	Glycosaminoglycan biosynthesis - keratan sulfate	1	2032	15	10355	0.962341
ko00480	Glutathione metabolism	8	2032	67	10355	0.966066
ko04940	Type I diabetes mellitus	16	2032	118	10355	0.967596
ko05016	Huntington disease	32	2032	217	10355	0.975387
ko00980	Metabolism of xenobiotics by cytochrome P450	8	2032	71	10355	0.979227
ko00591	Linoleic acid metabolism	4	2032	44	10355	0.98271
ko04610	Complement and coagulation cascades	12	2032	103	10355	0.989049
ko00590	Arachidonic acid metabolism	11	2032	97	10355	0.989835
ko04975	Fat digestion and absorption	5	2032	55	10355	0.989875
ko05340	Primary immunodeficiency	7	2032	72	10355	0.992781
ko04614	Renin-angiotensin system	1	2032	23	10355	0.993463
ko00830	Retinol metabolism	9	2032	87	10355	0.993546
ko00982	Drug metabolism - cytochrome P450	6	2032	69	10355	0.996181
ko00983	Drug metabolism - other enzymes	8	2032	84	10355	0.99629
ko00140	Steroid hormone biosynthesis	6	2032	71	10355	0.997179
ko03040	Spliceosome	20	2032	171	10355	0.998049
ko05416	Viral myocarditis	19	2032	171	10355	0.999066
ko00190	Oxidative phosphorylation	16	2032	155	10355	0.999445
ko05012	Parkinson disease	16	2032	157	10355	0.999567
ko05204	Chemical carcinogenesis	6	2032	87	10355	0.999778
ko04612	Antigen processing and presentation	11	2032	132	10355	0.999905
ko04913	Ovarian Steroidogenesis	2	2032	56	10355	0.999931
ko04672	Intestinal immune network for IgA production	11	2032	146	10355	0.999988
ko05310	Asthma	8	2032	128	10355	0.999996
ko05330	Allograft rejection	8	2032	140	10355	0.999999
ko05150	Staphylococcus aureus infection	8	2032	148	10355	1
ko05322	Systemic lupus erythematosus	16	2032	224	10355	1
ko05320	Autoimmune thyroid disease	8	2032	173	10355	1
ko03010	Ribosome	9	2032	215	10355	1
ko04740	Olfactory transduction	91	2032	1750	10355	1
